# Supplementary material for: Modeling Growth Kinetics, Interspecies Cell Fusion, and Metabolism of a Clostridium acetobutylicum/Clostridium ljungdahlii Syntrophic Coculture
Source: mSystems. 2021 Feb 23;6(1):e01325-20. doi: 10.1128/mSystems.01325-20 (PMC8573953; doi:10.1128/mSystems.01325-20)
Supplement: DATA SET S1 [file msystems.01325-20-sd001.xlsx]

## Sheet: Summary
Sheet	Description	Citation
Genome Copy Number	Experimentally measured genome copy number and standard deviations	Charubin, K. & Papoutsakis, E. T. Direct cell-to-cell exchange of matter in a synthetic Clostridium syntrophy enables CO2 fixation, superior metabolite yields, and an expanded metabolic space. Metab Eng 52, 9-19, doi:10.1016/j.ymben.2018.10.006 (2019).
Co-culture OD600	Experimental Cac/Clj co-culture OD600 measurements	Charubin, K. & Papoutsakis, E. T. Direct cell-to-cell exchange of matter in a synthetic Clostridium syntrophy enables CO2 fixation, superior metabolite yields, and an expanded metabolic space. Metab Eng 52, 9-19, doi:10.1016/j.ymben.2018.10.006 (2019).
Cac OD600	Experimental Cac monoculture OD600 measurements	Charubin, K. & Papoutsakis, E. T. Direct cell-to-cell exchange of matter in a synthetic Clostridium syntrophy enables CO2 fixation, superior metabolite yields, and an expanded metabolic space. Metab Eng 52, 9-19, doi:10.1016/j.ymben.2018.10.006 (2019).
Clj OD600	Experimental Clj monoculture OD600 measurements	Charubin, K. & Papoutsakis, E. T. Direct cell-to-cell exchange of matter in a synthetic Clostridium syntrophy enables CO2 fixation, superior metabolite yields, and an expanded metabolic space. Metab Eng 52, 9-19, doi:10.1016/j.ymben.2018.10.006 (2019).
RNA Exchange	Experimental Non-hybrid Cac, non-hybrid Clj, and hybrid cell relative abundances measured via flow cytometry	Charubin, K., Modla, S., Caplan, J. L. & Papoutsakis, E. T. Interspecies Microbial Fusion and Large-Scale Exchange of Cytoplasmic Proteins and RNA in a Syntrophic Clostridium Coculture. mBio 11, doi:10.1128/mBio.02030-20 (2020).
Fermentation Profiles	Experimental co-culture fermentation profiles	Charubin, K. & Papoutsakis, E. T. Direct cell-to-cell exchange of matter in a synthetic Clostridium syntrophy enables CO2 fixation, superior metabolite yields, and an expanded metabolic space. Metab Eng 52, 9-19, doi:10.1016/j.ymben.2018.10.006 (2019).

## Sheet: Genome Copy Number
Time (hr)	Cac (genome copies per micro liter)	StDev	Clj (genome copies per micro liter)	StDev	Total	Cac/Clj	Stdev	Clj/Cac	StDev
0	55178.6	13865.7	464494	56547	533538	0.117766	0.0171231	8.60331	1.15448
12	1.5547e+06	203721	596201	30145.1	2.35462e+06	2.85569	0.418608	0.475464	0.213588
22	1.67893e+06	283597	672750	65691.8	2.63528e+06	2.79861	0.43015	0.459479	0.16759
30	913734	31269.4	512587	9962.56	1.45759e+06	1.75682	0.0493819	0.569512	0.0161659
48	1.14532e+06	95452.7	950996	75916.6	2.19176e+06	1.3376	0.214675	0.762027	0.134782

## Sheet: Co-culture OD600
Time (hr)	OD600
0	0.596
11.8333	5.67
21.5	7.59
29.8333	8.1
47.5	9.8
69.6667	8.01

## Sheet: Cac OD600
Time (hr)	OD600
0	0.038
11.8333	6.1
21.5	7.58
29.8333	8
47.5	7.23
69.6667	5.46

## Sheet: Clj OD600
Time (hr)	OD600
0	0.089
5.91667	0.217
11.05	0.478
21.1667	1.43
27.6833	1.75
46.1667	1.76
100	1.25

## Sheet: RNA Exchange
Raw Data
Time (hr)	Green Clj	Red Cac	Hybrid (Red + Green)	Unlabeled Cells
0	0.9	0.1	0	0			Unlabeled Cells here are cells that:
2	0.566	0.315	0.033	0.086			1) Did not have any fluoresence due to incomplete labeling
4	0.443	0.425	0.022	0.11			2) Cells whose signal was too weak to detect
9	0.339	0.605	0.029	0.027			We don't know their identitiy
20	0.179	0.494	0.217	0.11
27	0.06	0.287	0.375	0.278
40	0.026	0.335	0.162	0.477
Normalized Data (Removed Unlabeled Cells and Calculated Fraction from Total Fluorescent Cells ONLY i.e. Green + Red + Hybrid)
Time	Green Clj	Red Cac	Hybrid (Red + Green)
0	0.9	0.1	0
2	0.619256	0.344639	0.036105
4	0.497753	0.477528	0.0247191
9	0.348407	0.621788	0.0298047
20	0.201124	0.555056	0.24382
27	0.0831025	0.397507	0.519391
40	0.0497132	0.640535	0.309751

## Sheet: Fermentation Profiles
Time (hr)	Glucose (mM)	Fructose (mM)	Lactate (mM)	Acetate (mM)	2,3 Butanediol (mM)	Acetoin (mM)	Ethanol (mM)	Isopropanol (mM)	Butyrate (mM)	Acetone (mM)	Butanol (mM)
0	452.151	25.324	0	35.7252	0	0	2.53716	0	2.69893	0	0
10.4167	386.159	19.6869	2.61593	62.9547	0.471104	0	7.17835	3.452	33.8924	0	5.0351
20.75	283.116	16.5722	1.48148	72.6562	9.23286	0	23.814	13.3315	20.3522	30.3796	72.3058
33	141.772	9.63507	0.31613	74.6171	18.1418	0	39.3856	81.8309	13.4807	16.6471	140.767
44	107.406	5.03161	0	85.0704	19.6246	0	42.5043	121.394	14.2087	5.4959	152.73
54	101.522	2.80312	0	90.6152	19.6246	0	43.4335	125.699	19.9684	0	152.73
73.5	100.794	2.00677	0	92.9317	19.6246	0	44.5983	125.699	18.4459	0	152.73
