# Supplementary material for: Modeling Growth Kinetics, Interspecies Cell Fusion, and Metabolism of a Clostridium acetobutylicum/Clostridium ljungdahlii Syntrophic Coculture
Source: mSystems. 2021 Feb 23;6(1):e01325-20. doi: 10.1128/mSystems.01325-20 (PMC8573953; doi:10.1128/mSystems.01325-20)
Supplement: DATA SET S2 [file msystems.01325-20-sd002.xlsx]

## Sheet: Description
Sheet Name	Description	Citation
iCAC802 Reactions	iCAC802 reaction content	Dash, S., Mueller, T. J., Venkataramanan, K. P., Papoutsakis, E. T. & Maranas, C. D. Capturing the response of Clostridium acetobutylicum to chemical stressors using a regulated genome-scale metabolic model. Biotechnology for Biofuels 7, 1-16 (2014).
iCAC802 Metabolites	iCAC802 metabolite content	Dash, S., Mueller, T. J., Venkataramanan, K. P., Papoutsakis, E. T. & Maranas, C. D. Capturing the response of Clostridium acetobutylicum to chemical stressors using a regulated genome-scale metabolic model. Biotechnology for Biofuels 7, 1-16 (2014).
iJL680 Reactions	iJL680 Reaction Content	Liu, J. K. et al. Predicting proteome allocation, overflow metabolism, and metal requirements in a model acetogen. PLoS Comput Biol 15, e1006848, doi:10.1371/journal.pcbi.1006848 (2019).
iJL680 Metabolites	iJL680 Metabolite Content	Liu, J. K. et al. Predicting proteome allocation, overflow metabolism, and metal requirements in a model acetogen. PLoS Comput Biol 15, e1006848, doi:10.1371/journal.pcbi.1006848 (2019).
iCAC802 FVA	iCAC802 flux ranges
iJL680 FVA	iJL680 flux ranges
Hybrid Cac FVA	Hybrid Cac flux ranges
Hybrid Clj FVA	Hybrid Clj flux ranges

## Sheet: iCAC802 Reactions
Reaction ID	NAME	SEED_FORMULA	BIGG_FORMULA	SUBSYSTEM	GPR	Lower Bound	Upper Bound
R0001	L-Alanine:glyoxylate aminotransferase	cpd00035 + cpd00040 <==> cpd00020 + cpd00033	ala__L + glx <-> gly + pyr		CAC0014	-1000	1000
R0002	L-Serine:pyruvate aminotransferase	cpd00020 + cpd00054 <==> cpd00035 + cpd00145	pyr + ser__L <-> ala__L + hpyr		CAC0014	0	0
R0004	3-Phospho-D-glycerate:NAD+ 2-oxidoreductase	cpd00003 + cpd00169 <==> cpd00004 + 1 cpd00067 + cpd02069	3pg + nad <-> 3php + h + nadh	Glycine, serine and threonine metabolism;Glycine, serine and threonine metabolismMethane metabolism;Methane metabolismMicrobial metabolism in diverse environments;Microbial metabolism in diverse environmentsBiosynthesis of antibiotics;Biosynthesis of antibiotics	CAC0015 and CAC0089	-1000	1000
R0006	aspartate-semialdehyde dehydrogenase	cpd00005 + cpd01977 --> cpd00006 + cpd00009 + cpd00346	aspsa + nadp + pi <-> 4pasp + h + nadph	Glycine, serine and threonine metabolism;Glycine, serine and threonine metabolismMonobactam biosynthesis;Monobactam biosynthesisCysteine and methionine metabolism;Cysteine and methionine metabolismLysine biosynthesis;Lysine biosynthesisBiosynthesis of secondary metabolites;Biosynthesis of secondary metabolitesMicrobial metabolism in diverse environments;Microbial metabolism in diverse environment…	CAC0022 or CAC0568	0	1000
R0009	dCTP deaminase	cpd00001 + cpd00067 + cpd00356 --> cpd00013 + cpd00358	dctp + h + h2o <-> dutp + nh4	Pyrimidine metabolism;Pyrimidine metabolism	CAC0025	0	1000
R0010	CTP aminohydrolase	cpd00001 + cpd00052 + cpd00067 --> cpd00013 + cpd00062	h + h2o + ctp <-> utp + nh4	Pyrimidine metabolism;Pyrimidine metabolism	CAC0025	0	0
R0012	orotate phosphoribosyltransferase	cpd00103 + cpd00247 --> cpd00012 + cpd00810	orot5p + ppi <-> orot + prpp	Pyrimidine metabolism;Pyrimidine metabolismDrug metabolism - other enzymes;Drug metabolism - other enzymes	CAC0027	0	1000
R0013	2-polyprenylphenol,NADPH:oxygen oxidoreductase	cpd00005 + cpd00007 + cpd00067 + cpd03444 --> cpd00001 + cpd00006 + cpd03445	o2 + h + nadph + 2oph <-> h2o + 2ohph + nadp		CAC0033	0	1000
R0014	ZN2t4	cpd00034 + cpd00067[e] + cpd00205[e] <==> cpd00034[e] + cpd00067 + cpd00205	h[e] + zn2 + k[e] <-> h + zn2[e] + k		CAC0087 or CAC2540	0	0
R0015	cadminum transport out via antiport	cpd00067[e] + cpd00205[e] + cpd01012 <==> cpd00067 + cpd00205 + cpd01012[e]	k[e] + cd2 + h[e] <-> cd2[e] + k + h		CAC0087 or CAC2540	-1000	1000
R0016	L-methionine:oxidized-thioredoxin S-oxidoreductase	cpd00001 + cpd00060 + cpd11420 <==> cpd01914 + cpd11421	trdrd + metox <-> met__L + h2o + trdox		CAC0088	-1000	1000
R0022	2,3-Dihydroxy-3-methylbutanoate:NADP+ oxidoreductase (isomerizing)	cpd00005 + cpd00067 + cpd00668 <==> cpd00006 + cpd02498	23dhmb + nadp <-> alac__S + h + nadph	Valine, leucine and isoleucine biosynthesis;Valine, leucine and isoleucine biosynthesisPantothenate and CoA biosynthesis;Pantothenate and CoA biosynthesisBiosynthesis of secondary metabolites;Biosynthesis of secondary metabolitesBiosynthesis of antibiotics;Biosynthesis of antibiotics	CAC0091	0	0
R0023	(S)-2-Aceto-2-hydroxybutanoate:NADP+ oxidoreductase (isomerizing)	cpd00498 <==> cpd10162	2ahbut <-> 3hmop	Valine, leucine and isoleucine biosynthesis;Valine, leucine and isoleucine biosynthesisPantothenate and CoA biosynthesis;Pantothenate and CoA biosynthesisBiosynthesis of secondary metabolites;Biosynthesis of secondary metabolitesBiosynthesis of antibiotics;Biosynthesis of antibiotics	CAC0091	-1000	1000
R0024	(R)-2,3-Dihydroxy-3-methylpentanoate:NADP+ oxidoreductase	cpd00006 + cpd02535 <==> cpd00005 + cpd00067 + cpd10162	nadph + h + 3hmop <-> nadp + 23dhmp	Valine, leucine and isoleucine biosynthesis;Valine, leucine and isoleucine biosynthesisPantothenate and CoA biosynthesis;Pantothenate and CoA biosynthesisBiosynthesis of secondary metabolites;Biosynthesis of secondary metabolitesBiosynthesis of antibiotics;Biosynthesis of antibiotics	CAC0091	-1000	1000
R0025	2-Acetolactate methylmutase	cpd00668 <==> cpd02569	alac__S <==> cpd02569'	Valine, leucine and isoleucine biosynthesis;Valine, leucine and isoleucine biosynthesisPantothenate and CoA biosynthesis;Pantothenate and CoA biosynthesisBiosynthesis of secondary metabolites;Biosynthesis of secondary metabolitesBiosynthesis of antibiotics;Biosynthesis of antibiotics	CAC0091	-1000	1000
R0026	(R)-2,3-Dihydroxy-3-methylbutanoate:NADP+ oxidoreductase	cpd00006 + cpd02498 <==> cpd00005 + cpd00067 + cpd02569	nadp + 23dhmb <==> nadph + h + cpd02569'	Valine, leucine and isoleucine biosynthesis;Valine, leucine and isoleucine biosynthesisPantothenate and CoA biosynthesis;Pantothenate and CoA biosynthesisBiosynthesis of secondary metabolites;Biosynthesis of secondary metabolitesBiosynthesis of antibiotics;Biosynthesis of antibiotics	CAC0091	-1000	1000
R0027	ammonia:ferredoxin oxidoreductase	8 cpd00067 + cpd00075 + 3 cpd11620 --> 2 cpd00001 + cpd00013 + 3 cpd11621	6.0 fdxrd + 8.0 h + no2 <-> 6.0 fdxox + 2.0 h2o + nh4	Nitrogen metabolism;Nitrogen metabolismMicrobial metabolism in diverse environments;Microbial metabolism in diverse environments	CAC0094	0	1000
R0028	Hydrogen-sulfide:ferredoxin oxidoreductase	3 cpd00001 + cpd00239 + 3 cpd11621 <==> 7 cpd00067 + cpd00081 + 3 cpd11620	so3 + 6.0 fdxrd + 7.0 h <-> 6.0 fdxox + h2s + 3.0 h2o	Nitrogen metabolism;Nitrogen metabolismMicrobial metabolism in diverse environments;Microbial metabolism in diverse environments	CAC0094	-1000	0
R0029	L-glutamate-semialdehyde: NADP+	cpd00005 + cpd00067 + cpd12227 <==> cpd00006 + cpd02345 + cpd11912	glutrna + h + nadph <-> glu1sa + nadp + trnaglu	Porphyrin and chlorophyll metabolism;Porphyrin and chlorophyll metabolismBiosynthesis of secondary metabolites;Biosynthesis of secondary metabolites	CAC0095	-1000	1000
R0030	S-Adenosyl-L-methionine:uroporphyrin-III C-methyltransferase	2 cpd00067 + cpd00557 <==> cpd03426 + cpd10515	fe2 + scl <-> 3.0 h + sheme	Porphyrin and chlorophyll metabolism;Porphyrin and chlorophyll metabolismBiosynthesis of secondary metabolites;Biosynthesis of secondary metabolites	CAC0096	-1000	1000
R0031	S-Adenosyl-L-methionine:uroporphyrin-III C-methyltransferase	cpd00003 + cpd01620 <==> cpd00004 + cpd00067 + cpd03426	dscl + nadp <-> h + nadph + scl		CAC0096 or CAC0098	-1000	1000
R0032	hydroxymethylbilane synthase	cpd00001 + 4 cpd00689 --> 4 cpd00013 + cpd00755	h2o + 4.0 ppbng <-> hmbil + 4.0 nh4	Porphyrin and chlorophyll metabolism;Porphyrin and chlorophyll metabolismBiosynthesis of secondary metabolites;Biosynthesis of secondary metabolites	CAC0097	0	1000
R0033	Hydroxymethylbilane hydro-lyase(cyclizing)	cpd00755 <==> cpd00001 + cpd00774	hmbil <-> h2o + uppg3	Porphyrin and chlorophyll metabolism;Porphyrin and chlorophyll metabolismBiosynthesis of secondary metabolites;Biosynthesis of secondary metabolites	CAC0098	-1000	1000
R0034	S-Adenosyl-L-methionine:uroporphyrin-III C-methyltransferase	2 cpd00017 + cpd00774 <==> 2 cpd00019 + 2 cpd00067 + cpd01620	2.0 amet + uppg3 <-> 2.0 ahcys + dscl + h	Porphyrin and chlorophyll metabolism;Porphyrin and chlorophyll metabolismBiosynthesis of secondary metabolites;Biosynthesis of secondary metabolites	CAC0098	-1000	1000
R0035	(S)-4-Amino-5-oxopentanoate 4,5-aminomutase	cpd00338 <==> cpd02345	glu1sa <-> 5aop	Porphyrin and chlorophyll metabolism;Porphyrin and chlorophyll metabolismBiosynthesis of secondary metabolites;Biosynthesis of secondary metabolites	CAC0099	-1000	1000
R0036	porphobilinogen synthase	2 cpd00338 --> 2 cpd00001 + cpd00067 + cpd00689	2.0 5aop <-> h + 2.0 h2o + ppbng	Porphyrin and chlorophyll metabolism;Porphyrin and chlorophyll metabolismBiosynthesis of secondary metabolites;Biosynthesis of secondary metabolites	CAC0100	0	1000
R0037	O-acetylhomoserine aminocarboxypropyltransferase	cpd00268 + cpd00790 + cpd11421 <==> cpd00029 + cpd00081 + cpd00135 + cpd11420	achms_h + trdrd_h + tsul_h <-> hcys__L_h + h_h + ac_h + trdox_h + so3_h	Cysteine and methionine metabolism;Cysteine and methionine metabolism	CAC0102 or CAC2783	0	1000
R0040	ATP:adenylylsulfate 3&#39;-phosphotransferase	cpd00002 + cpd03388 <==> cpd00008 + 1 cpd00067 + cpd03395	atp + adsel <-> h + 3padsel + adp	Purine metabolism;Purine metabolismSulfur metabolism;Sulfur metabolismMicrobial metabolism in diverse environments;Microbial metabolism in diverse environments	CAC0103	-1000	1000
R0041	ATP:adenylylsulfate 3&#39;-phosphotransferase	cpd00002 + cpd00193 <==> cpd00008 + cpd00044	aps + atp <-> adp + h + paps	Purine metabolism;Purine metabolismSulfur metabolism;Sulfur metabolismMicrobial metabolism in diverse environments;Microbial metabolism in diverse environments	CAC0103	-1000	1000
R0043	AMP,sulfite:(acceptor) oxidoreductase	cpd00018 + 2 cpd00109 + cpd03387 <==> 2 cpd00110 + cpd03388 + 2 cpd00067	amp + (2)ficytc + slnt <==> (2) focytc + adsel + (2) h'		CAC0104	-1000	1000
R0045	AMP,sulfite:acceptor oxidoreductase	cpd00015 + cpd00018 + cpd00081 <==> cpd00193 + cpd00982	fad + amp + so3 <==> aps + fadh2	Sulfur metabolism;Sulfur metabolismMicrobial metabolism in diverse environments;Microbial metabolism in diverse environments	CAC0104 and CAC0105	-1000	1000
R0047	ATP:sulfate adenylyltransferase	cpd00002 + cpd00048 + cpd00067 <==> cpd00012 + cpd00193	atp + h + so4 <-> aps + ppi	Purine metabolism;Purine metabolismMonobactam biosynthesis;Monobactam biosynthesisSelenocompound metabolism;Selenocompound metabolismSulfur metabolism;Sulfur metabolismMicrobial metabolism in diverse environments;Microbial metabolism in diverse environmentsBiosynthesis of antibiotics;Biosynthesis of antibiotics	CAC0109 and CAC0110	0	0
R0048	Sulfate adenyltransferase	cpd00001 + cpd00002 + cpd00038 + cpd00048 <==> cpd00009 + cpd00012 + cpd00031 + cpd00193	atp + gtp + h2o + so4 <-> aps + gdp + pi + ppi	Purine metabolism;Purine metabolismMonobactam biosynthesis;Monobactam biosynthesisSelenocompound metabolism;Selenocompound metabolismSulfur metabolism;Sulfur metabolismMicrobial metabolism in diverse environments;Microbial metabolism in diverse environmentsBiosynthesis of antibiotics;Biosynthesis of antibiotics	CAC0109 and CAC0110	-1000	1000
R0050	polar-amino-acid-transporting ATPase	cpd00001 + cpd00002 + cpd00053[e] --> cpd00008 + cpd00009 + cpd00053 + 1 cpd00067	h2o + atp + gln__L[e] <-> gln__L + h + adp + pi		CAC0111 and CAC0112 and CAC0377 and CAC0378 and CAC0380 and CAC3618 and CAC3619 and CAC3620	0	1000
R0051	protein-Npi-phosphohistidine---sugar phosphotransferase	cpd00067 + cpd00314 + cpd12508 <==> cpd00491 + cpd11712	amp[e] + ppi[e] <-> ade[e] + prpp[e]		CAC0154 and CAC0156	-1000	1000
R0053	mannitol transport via PEP:Pyr PTS	cpd00061 + cpd00314[e] <==> cpd00020 + cpd00491	mnl[e] + pep <-> mnl1p + pyr		CAC0154 and CAC0156 and CAC1820 and CAC3087	-1000	1000
R0055	D-Mannitol-1-phosphate:NAD+ 5-oxidoreductase	cpd00003 + cpd00491 <==> cpd00004 + cpd00067 + cpd00072	mnl1p + nad <-> f6p + h + nadh	Fructose and mannose metabolism;Fructose and mannose metabolism	CAC0157	-1000	1000
R0057	L-Glutamine:D-fructose-6-phosphate aminotransferase (hexose	cpd00053 + cpd00072 <==> cpd00023 + cpd00288	f6p + gln__L <-> gam6p + glu__L	Alanine, aspartate and glutamate metabolism;Alanine, aspartate and glutamate metabolismAmino sugar and nucleotide sugar metabolism;Amino sugar and nucleotide sugar metabolismBiosynthesis of antibiotics;Biosynthesis of antibiotics	CAC0158	-1000	1000
R0059	N-acetylmuramic acid 6-phosphate etherase	cpd00001 + cpd15391 <==> cpd00221 + cpd00293	acmum6p + h2o <-> acgam6p + lac__D	Amino sugar and nucleotide sugar metabolism;Amino sugar and nucleotide sugar metabolism	CAC0175	-1000	1000
R0061	β-N-acetylhexosaminidase	cpd00001 + cpd01157 <==> 2 cpd00122	chitob + h2o <-> 2.0 acgam	Other glycan degradation;Other glycan degradationVarious types of N-glycan biosynthesis;Various types of N-glycan biosynthesisAmino sugar and nucleotide sugar metabolism;Amino sugar and nucleotide sugar metabolismGlycosaminoglycan degradation;Glycosaminoglycan degradationGlycosphingolipid biosynthesis - globo series;Glycosphingolipid biosynthesis - globo seriesGlycosphingolipid biosynthesis - gan…	CAC0182	-1000	1000
R0063	glucosamine-6-phosphate deaminase	cpd00001 + cpd00288 --> cpd00013 + cpd00072	gam6p + h2o <-> f6p + nh4	Amino sugar and nucleotide sugar metabolism;Amino sugar and nucleotide sugar metabolism	CAC0187	0	0
R0065	N-Acetyl-D-glucosamine-6-phosphate amidohydrolase	cpd00001 + cpd00293 <==> cpd00029 + cpd00288	acgam6p + h2o <-> ac + gam6p	Galactose metabolism;Galactose metabolismAmino sugar and nucleotide sugar metabolism;Amino sugar and nucleotide sugar metabolismBiosynthesis of antibiotics;Biosynthesis of antibiotics	CAC0188	-1000	1000
R0066	biotin synthase	cpd00017 + cpd00074 + cpd01311 --> cpd00060 + cpd00067 + cpd00104 + cpd03091	cys__L + amet + dtbt <-> dad_5 + btn + ala__L + h + met__L	Biotin metabolism;Biotin metabolism	CAC0210	0	1000
R0067	acetyl coenzyme A holocarboxylase synthetase	cpd00012 + cpd03517 --> cpd00002 + cpd00067 + cpd00104	atp + btn + h <-> btamp + ppi	Biotin metabolism;Biotin metabolism	CAC0212 or CAC0589	0	1000
R0069	prephenate dehydratase	cpd00067 + cpd00219 --> cpd00001 + cpd00011 + cpd00143	h + pphn <-> co2 + h2o + phpyr	Phenylalanine, tyrosine and tryptophan biosynthesis;Phenylalanine, tyrosine and tryptophan biosynthesisBiosynthesis of secondary metabolites;Biosynthesis of secondary metabolitesBiosynthesis of antibiotics;Biosynthesis of antibiotics	CAC0217	0	1000
R0072	protein-Npi-phosphohistidine---sugar phosphotransferase	cpd00067 + cpd00082 + cpd12508 <==> cpd00802 + cpd11712	h+fru+cpd12508<==>f1p+cpd11712'	Glycolysis / Gluconeogenesis;Glycolysis / GluconeogenesisPentose phosphate pathway;Pentose phosphate pathwayFructose and mannose metabolism;Fructose and mannose metabolismGalactose metabolism;Galactose metabolismAscorbate and aldarate metabolism;Ascorbate and aldarate metabolismStarch and sucrose metabolism;Starch and sucrose metabolismAmino sugar and nucleotide sugar metabolism;Amino sugar and n…	CAC0233 and CAC0234	-1000	1000
R0073	D-fructose transport via PEP:Pyr PTS	cpd00061 + cpd00082[e] <==> cpd00020 + cpd00802	fru[e] + pep <-> f1p + pyr		CAC0233 and CAC0234 and CAC1820 and CAC3087	-1000	1000
R0075	molybdate ABC transporter permease	cpd00001 + cpd00002 + cpd11574[e] --> cpd00008 + cpd00009 + cpd00067 + cpd11574	atp + h2o + mobd[e] <-> adp + h + mobd + pi		CAC0252 and CAC0280 and CAC0281	0	1000
R0077	reduced ferredoxin:dinitrogen oxidoreductase (ATP-hydrolysing)	16 cpd00001 + 16 cpd00002 + cpd00528 + 8 cpd11620 <==> 16 cpd00008 + 16 cpd00009 + 2 cpd00013 + 6 cpd00067 + 8 cpd11621 + cpd11640	16.0 atp + 4.0 fdxr_42 + 16.0 h2o + n2 <-> 16.0 adp + 4.0 fdxo_42 + 6.0 h + h2 + 2.0 nh4 + 16.0 pi	Chloroalkane and chloroalkene degradation;Chloroalkane and chloroalkene degradationNitrogen metabolism;Nitrogen metabolismMicrobial metabolism in diverse environments;Microbial metabolism in diverse environments	CAC0253 or CAC0256 and CAC0257	-1000	1000
R0078	homocitrate synthase	cpd00001 + cpd00022 + cpd00024 <==> cpd00010 + 1 cpd00067 + cpd00919	accoa + akg + h2o <-> coa + h + hcit	Lysine biosynthesis;Lysine biosynthesisPyruvate metabolism;Pyruvate metabolismMicrobial metabolism in diverse environments;Microbial metabolism in diverse environmentsBiosynthesis of antibiotics;Biosynthesis of antibiotics	CAC0261	-1000	1000
R0084	guanine deaminase	cpd00001 + cpd00067 + cpd00207 --> cpd00013 + cpd00309	gua + h + h2o <-> nh4 + xan	Purine metabolism;Purine metabolism	CAC0282	0	1000
R0085	5-methyltetrahydrofolate:NAD+ oxidoreductase	cpd00003 + cpd00345 <==> cpd00004 + cpd00067 + cpd00125	2.0 h + mlthf + nadh <-> 5mthf + nad	Cysteine and methionine metabolism;Cysteine and methionine metabolismBiosynthesis of secondary metabolites;Biosynthesis of secondary metabolites	CAC0291	-1000	1000
R0086	5-methyltetrahydrofolate:NADP+ oxidoreductase	cpd00006 + cpd00345 <==> cpd00005 + cpd00067 + cpd00125	h + nadph + mlthf <-> nadp + 5mthf	Cysteine and methionine metabolism;Cysteine and methionine metabolismBiosynthesis of secondary metabolites;Biosynthesis of secondary metabolites	CAC0291	0	0
R0088	ornithine carbamoyltransferase	cpd00064 + cpd00146 --> cpd00009 + 2 cpd00067 + cpd00274	cbp + orn <-> citr__L + h + pi	Arginine biosynthesis;Arginine biosynthesisBiosynthesis of secondary metabolites;Biosynthesis of secondary metabolitesBiosynthesis of antibiotics;Biosynthesis of antibiotics	CAC0316	0	1000
R0089	2',3'-Cyclic AMP 3'-nucleotidohydrolase	cpd00001 + cpd01570 <==> cpd00988	h2o + 23camp <-> 3amp + h	Purine metabolism;Purine metabolismPyrimidine metabolism;Pyrimidine metabolism	CAC0353	-1000	1000
R0090	2',3'-Cyclic GMP 3'-nucleotidohydrolase	cpd00001 + cpd03702 <==> cpd03701	h2o + 23cgmp <-> 3gmp + h	Purine metabolism;Purine metabolismPyrimidine metabolism;Pyrimidine metabolism	CAC0353	-1000	1000
R0091	2',3'-Cyclic UMP 3'-nucleotidohydrolase	cpd00001 + cpd01572 <==> cpd00989	h2o + 23cump <-> h + 3ump	Purine metabolism;Purine metabolismPyrimidine metabolism;Pyrimidine metabolism	CAC0353	-1000	1000
R0092	2',3'-Cyclic CMP 3'-nucleotidohydrolase	cpd00001 + cpd01571 <==> cpd03454	h2o + 23ccmp <-> 3cmp + h	Purine metabolism;Purine metabolismPyrimidine metabolism;Pyrimidine metabolism	CAC0353	-1000	1000
R0093	2-Dehydro-3-deoxy-D-gluconate:NAD+ 5-oxidoreductase	cpd00003 + cpd00176 <==> cpd00004 + cpd00067 + cpd02663	h + nadh + 46dh25dohxn <-> nad + 2ddglcn	Pentose and glucuronate interconversions;Pentose and glucuronate interconversions	CAC0361	-1000	1000
R0095	beta-alanine:2-oxoglutarate aminotransferase	cpd00024 + cpd00085 <==> cpd00023 + cpd00191	akg + ala_B <-> msa + glu__L	Alanine, aspartate and glutamate metabolism;Alanine, aspartate and glutamate metabolismbeta-Alanine metabolism;beta-Alanine metabolismPropanoate metabolism;Propanoate metabolismButanoate metabolism;Butanoate metabolism	CAC0368 AND CAC1427	-1000	1000
R0096	amino acid metbolism	cpd00001 + cpd02279 --> cpd00274 + cpd00425	dmarg + h2o <-> h + dma + citr__L		CAC0376	0	1000
R0097	protein-Npi-phosphohistidine---sugar phosphotransferase	cpd00001 + cpd00002 + cpd00158[e] --> cpd00008 + cpd00009 + 1 cpd00067 + cpd00158	atp + cellb[e] + h2o <-> adp + cellb + h + pi	Glycolysis / Gluconeogenesis;Glycolysis / GluconeogenesisPentose phosphate pathway;Pentose phosphate pathwayFructose and mannose metabolism;Fructose and mannose metabolismGalactose metabolism;Galactose metabolismAscorbate and aldarate metabolism;Ascorbate and aldarate metabolismStarch and sucrose metabolism;Starch and sucrose metabolismAmino sugar and nucleotide sugar metabolism;Amino sugar and n…	CAC0383 and CAC0384 and CAC0386	0	0
R0098	cellobiose transport via PEP:Pyr PTS	cpd00061 + cpd00158[e] <==> cpd00020 + cpd02760	cellb[e] + pep <-> pyr + 6pgg	Glycolysis / Gluconeogenesis;Glycolysis / GluconeogenesisPentose phosphate pathway;Pentose phosphate pathwayFructose and mannose metabolism;Fructose and mannose metabolismGalactose metabolism;Galactose metabolismAscorbate and aldarate metabolism;Ascorbate and aldarate metabolismStarch and sucrose metabolism;Starch and sucrose metabolismAmino sugar and nucleotide sugar metabolism;Amino sugar and n…	CAC0383 and CAC0384 and CAC0386	-1000	1000
R0099	cystathionine gamma-synthase	cpd00067 + cpd00036 + cpd00424 <==> cpd00084 + cpd00822	cys__L + suchms <-> cyst__L + h + succ	Cysteine and methionine metabolism;Cysteine and methionine metabolismSelenocompound metabolism;Selenocompound metabolismSulfur metabolism;Sulfur metabolismBiosynthesis of secondary metabolites;Biosynthesis of secondary metabolitesBiosynthesis of antibiotics;Biosynthesis of antibiotics	CAC0390	-1000	1000
R0100	cystathionine gamma-synthase	cpd00084 + cpd00790 <==> cpd00029 + cpd00424 + cpd00067	achms + cys__L <-> ac + cyst__L + h	Cysteine and methionine metabolism;Cysteine and methionine metabolismSelenocompound metabolism;Selenocompound metabolismSulfur metabolism;Sulfur metabolismBiosynthesis of secondary metabolites;Biosynthesis of secondary metabolitesBiosynthesis of antibiotics;Biosynthesis of antibiotics	CAC0390	-1000	1000
R0101	cystathionine gamma-synthase	cpd00001 + cpd00822 --> cpd00013 + cpd00036 + cpd00067 + cpd00094	h2o + suchms <-> 2obut + h + nh4 + succ	Cysteine and methionine metabolism;Cysteine and methionine metabolismSelenocompound metabolism;Selenocompound metabolismSulfur metabolism;Sulfur metabolismBiosynthesis of secondary metabolites;Biosynthesis of secondary metabolitesBiosynthesis of antibiotics;Biosynthesis of antibiotics	CAC0390	0	1000
R0106	cystathionine beta-lyase	cpd00001 + cpd00424 --> cpd00013 + cpd00020 + cpd00135	cyst__L + h2o <-> hcys__L + nh4 + pyr	Cysteine and methionine metabolism;Cysteine and methionine metabolismSelenocompound metabolism;Selenocompound metabolismBiosynthesis of secondary metabolites;Biosynthesis of secondary metabolites	CAC0391 or CAC2970	0	1000
R0110	D-arabino-3-Hexulose 6-phosphate formaldehyde-lyase	cpd00055 + cpd00171 <==> cpd03583	fald + ru5p__D <-> ah6p__D	Pentose phosphate pathway;Pentose phosphate pathwayMethane metabolism;Methane metabolismMicrobial metabolism in diverse environments;Microbial metabolism in diverse environments	CAC0396	-1000	1000
R0112	rxn03644	cpd03583 <==> cpd00072	ah6p__D <-> f6p	Pentose phosphate pathway;Pentose phosphate pathwayMethane metabolism;Methane metabolismMicrobial metabolism in diverse environments;Microbial metabolism in diverse environments	CAC0397	-1000	1000
R0114	phosphoglycolate phosphatase	cpd00001 + cpd00727 --> cpd00009 + cpd00067 + cpd00139	2pglyc + h2o <-> glyclt + pi	Glyoxylate and dicarboxylate metabolism;Glyoxylate and dicarboxylate metabolismBiosynthesis of secondary metabolites;Biosynthesis of secondary metabolitesBiosynthesis of antibiotics;Biosynthesis of antibiotics	CAC0418	0	1000
R0116	sucrose transport via PEP:Pyr PTS	cpd00061 + cpd00076[e] <==> cpd00020 + cpd01693	pep + sucr[e] <-> pyr + suc6p		CAC0423 and CAC1820 and CAC3087	-1000	1000
R0119	beta-fructofuranosidase	cpd00001 + cpd01133 <==> cpd00082 + cpd03200	h2o_h + stys_h <-> mnt_h + fru_B_h	Galactose metabolism;Galactose metabolismStarch and sucrose metabolism;Starch and sucrose metabolism	CAC0425	-1000	1000
R0120	beta-fructofuranosidase	cpd00001 + cpd00076 <==> cpd00027 + cpd00082	h2o + sucr <-> fru + glc__D	Galactose metabolism;Galactose metabolismStarch and sucrose metabolism;Starch and sucrose metabolism	CAC0425	0	1000
R0122	beta-fructofuranosidase	cpd00001 + cpd00382 <==> cpd00082 + cpd03198	h2o + raffin <-> fru + melib	Galactose metabolism;Galactose metabolismStarch and sucrose metabolism;Starch and sucrose metabolism	CAC0425	-1000	1000
R0123	Sucrose 6-phosphate fructohydrolase	cpd00001 + cpd01693 <==> cpd00079 + cpd00082	h2o + suc6p <-> fru + g6p	Galactose metabolism;Galactose metabolismStarch and sucrose metabolism;Starch and sucrose metabolism	CAC0425	0	0
R0126	2-Phospho-4-(cytidine 5&#39;-diphospho)-2-C-methyl-D-erythritol	cpd08288 <==> cpd00046 + cpd08301	2p4c2me <-> 2mecdp + cmp	Terpenoid backbone biosynthesis;Terpenoid backbone biosynthesisBiosynthesis of secondary metabolites;Biosynthesis of secondary metabolitesBiosynthesis of antibiotics;Biosynthesis of antibiotics	CAC0434	-1000	1000
R0127	chlorideion transport out via diffusion	cpd00099[e] <==> cpd00099	cl[e] <-> cl		CAC0442	-1000	1000
R0130	ribonucleoside-triphosphate reductase	cpd00052 + cpd11421 --> cpd00001 + cpd11420 + cpd00356	ctp + trdrd <-> dctp + h2o + trdox	Purine metabolism;Purine metabolismPyrimidine metabolism;Pyrimidine metabolism	CAC0480 and CAC1209	0	1000
R0131	ribonucleoside-triphosphate reductase	cpd00062 + cpd11421 --> cpd00001 + cpd11420 + cpd00358	trdrd + utp <-> dutp + h2o + trdox	Purine metabolism;Purine metabolismPyrimidine metabolism;Pyrimidine metabolism	CAC0480 and CAC1209	0	1000
R0133	D-Glucosamine 1-phosphate 1,6-phosphomutase	cpd03671 <==> cpd00288	gam1p <-> gam6p	Amino sugar and nucleotide sugar metabolism;Amino sugar and nucleotide sugar metabolismBiosynthesis of antibiotics;Biosynthesis of antibiotics	CAC0484	-1000	1000
R0135	CoA:apo-[acyl-carrier-protein] pantetheinephosphotransferase	cpd00010 + cpd12370 <==> cpd00045 + cpd11493	apoACP + coa <-> pap + ACP	Pantothenate and CoA biosynthesis;Pantothenate and CoA biosynthesis	CAC0489	-1000	1000
R0139	UDP-N-acetylmuramate dehydrogenase	cpd00005 + cpd00067 + cpd02820 --> cpd00006 + cpd00773	h + nadph + uaccg <-> nadp + uamr	Amino sugar and nucleotide sugar metabolism;Amino sugar and nucleotide sugar metabolismPeptidoglycan biosynthesis;Peptidoglycan biosynthesis	CAC0510	0	1000
R0140	dna replication	--> cpd17042	--> cpd17042'		CAC0516 and CAC1627 and CAC1628 and CAC1721 and CAC3715 and CAC1273 and CAC2060 and CAC2061 and CAC1785 and CAC1195 and CAC3211 and CAC0001 and CAC0002 and CAC0300 and CAC0125 and CAC1299 and CAC1933 and CAC1751 and CAC0006 and CAC0007 and CAC0945 or CAC1223 and CAC1627 and CAC1628 and CAC1721 and CAC3715 and CAC1273 and CAC2060 and CAC2061 and CAC1785 and CAC1195 and CAC3211 and CAC0001 and CAC0…	0	0
R0142	6-phosphofructokinase	cpd00052 + cpd00805 --> cpd00096 + cpd02371	ctp + tag6p__D --> cdp + tagdp__D'	Glycolysis / Gluconeogenesis;Glycolysis / GluconeogenesisPentose phosphate pathway;Pentose phosphate pathwayFructose and mannose metabolism;Fructose and mannose metabolismGalactose metabolism;Galactose metabolismMethane metabolism;Methane metabolismBiosynthesis of secondary metabolites;Biosynthesis of secondary metabolitesMicrobial metabolism in diverse environments;Microbial metabolism in divers…	CAC0517	0	1000
R0143	6-phosphofructokinase	cpd00062 + cpd00805 --> cpd00014 + cpd02371	utp + tag6p__D --> udp + tagdp__D'	Glycolysis / Gluconeogenesis;Glycolysis / GluconeogenesisPentose phosphate pathway;Pentose phosphate pathwayFructose and mannose metabolism;Fructose and mannose metabolismGalactose metabolism;Galactose metabolismMethane metabolism;Methane metabolismBiosynthesis of secondary metabolites;Biosynthesis of secondary metabolitesMicrobial metabolism in diverse environments;Microbial metabolism in divers…	CAC0517	0	1000
R0144	6-phosphofructokinase	cpd00068 + cpd00805 --> cpd00090 + cpd02371	itp + tag6p__D --> idp + tagdp__D'	Glycolysis / Gluconeogenesis;Glycolysis / GluconeogenesisPentose phosphate pathway;Pentose phosphate pathwayFructose and mannose metabolism;Fructose and mannose metabolismGalactose metabolism;Galactose metabolismMethane metabolism;Methane metabolismBiosynthesis of secondary metabolites;Biosynthesis of secondary metabolitesMicrobial metabolism in diverse environments;Microbial metabolism in divers…	CAC0517	0	1000
R0145	ATP:Sedoheptulose 7-phosphate 1-phosphotransferase	cpd00002 + cpd00238 <==> cpd00008 + cpd00349	atp + s7p <-> adp + h + s17bp	Glycolysis / Gluconeogenesis;Glycolysis / GluconeogenesisPentose phosphate pathway;Pentose phosphate pathwayFructose and mannose metabolism;Fructose and mannose metabolismGalactose metabolism;Galactose metabolismMethane metabolism;Methane metabolismBiosynthesis of secondary metabolites;Biosynthesis of secondary metabolitesMicrobial metabolism in diverse environments;Microbial metabolism in divers…	CAC0517	0	1000
R0146	ATP:D-fructose-6-phosphate 1-phosphotransferase	cpd00002 + cpd00072 <==> cpd00008 + cpd00290	atp + f6p <-> adp + fdp + h	Glycolysis / Gluconeogenesis;Glycolysis / GluconeogenesisPentose phosphate pathway;Pentose phosphate pathwayFructose and mannose metabolism;Fructose and mannose metabolismGalactose metabolism;Galactose metabolismMethane metabolism;Methane metabolismBiosynthesis of secondary metabolites;Biosynthesis of secondary metabolitesMicrobial metabolism in diverse environments;Microbial metabolism in divers…	CAC0517	-1000	1000
R0148	pyruvate kinase	cpd00031 + cpd00061 --> cpd00020 + cpd00038	h + gdp + pep <-> gtp + pyr	Glycolysis / Gluconeogenesis;Glycolysis / GluconeogenesisPurine metabolism;Purine metabolismPyruvate metabolism;Pyruvate metabolismBiosynthesis of secondary metabolites;Biosynthesis of secondary metabolitesMicrobial metabolism in diverse environments;Microbial metabolism in diverse environmentsBiosynthesis of antibiotics;Biosynthesis of antibiotics	CAC0518 and CAC1036	0	1000
R0149	pyruvate kinase	cpd00061 + cpd00177 --> cpd00020 + cpd00115	pep + dadp + h <-> pyr + datp	Glycolysis / Gluconeogenesis;Glycolysis / GluconeogenesisPurine metabolism;Purine metabolismPyruvate metabolism;Pyruvate metabolismBiosynthesis of secondary metabolites;Biosynthesis of secondary metabolitesMicrobial metabolism in diverse environments;Microbial metabolism in diverse environmentsBiosynthesis of antibiotics;Biosynthesis of antibiotics	CAC0518 and CAC1036	0	1000
R0150	pyruvate kinase	cpd00061 + cpd00295 --> cpd00020 + cpd00241	pep + h + dgdp <-> pyr + dgtp	Glycolysis / Gluconeogenesis;Glycolysis / GluconeogenesisPurine metabolism;Purine metabolismPyruvate metabolism;Pyruvate metabolismBiosynthesis of secondary metabolites;Biosynthesis of secondary metabolitesMicrobial metabolism in diverse environments;Microbial metabolism in diverse environmentsBiosynthesis of antibiotics;Biosynthesis of antibiotics	CAC0518 and CAC1036	0	1000
R0152	(S)-Dihydroorotate amidohydrolase	cpd00001 + cpd00282 <==> cpd00067 + cpd00343	dhor__S + h2o <-> cbasp + h	Pyrimidine metabolism;Pyrimidine metabolism	CAC0519	-1000	1000
R0153	RNA uridine methyltransferase	cpd00067 + cpd00017 + cpd11425 <==> cpd00019 + cpd11451	2dmmq8 + amet <-> h + ahcys + mqn8		CAC0523 and CAC0700 and CAC1284 and CAC1435 and CAC2132 and CAC2784 and CAC2885 and CAC2986 and CAC3154	-1000	1000
R0154	RNA uridine methyltransferase	cpd00067 + cpd03696 + cpd12508 <==> cpd03697 + cpd11712	h+arbt[e]+cpd12508<==>arbt6p+cpd11712'		CAC0532 and CAC0570 and CAC1354 and CAC2995 and CAC3427	-1000	1000
R0155	alpha,alpha-Trehalose-6-phosphate phosphoglucohydrolase	cpd00001 + cpd00523 <==> cpd00027 + cpd00079	h2o + tre6p <-> g6p + glc__D	Starch and sucrose metabolism;Starch and sucrose metabolism	CAC0533	0	1000
R0158	Phosphoenolpyruvate synthase	cpd00001 + cpd00002 + cpd00020 --> cpd00009 + cpd00018 + cpd00061 + cpd00067	atp + h2o + pyr <-> amp + 2.0 h + pep + pi	Pyruvate metabolism;Pyruvate metabolismMethane metabolism;Methane metabolismCarbon fixation pathways in prokaryotes;Carbon fixation pathways in prokaryotesMicrobial metabolism in diverse environments;Microbial metabolism in diverse environments	CAC0534	0	0
R0159	malate dehydrogenase	cpd00004 + cpd00032 + 1 cpd00067 --> cpd00003 + cpd00130	mal__L + nad <-> h + nadh + oaa		CAC0566	0	0
R0160	protein-Npi-phosphohistidine---sugar phosphotransferase	cpd00067 + cpd00027 + cpd12508 <==> cpd00079 + cpd11712	h+glc__D+cpd12508<==>g6p_h+cpd11712'	Glycolysis / Gluconeogenesis;Glycolysis / GluconeogenesisPentose phosphate pathway;Pentose phosphate pathwayFructose and mannose metabolism;Fructose and mannose metabolismGalactose metabolism;Galactose metabolismAscorbate and aldarate metabolism;Ascorbate and aldarate metabolismStarch and sucrose metabolism;Starch and sucrose metabolismAmino sugar and nucleotide sugar metabolism;Amino sugar and n…	CAC0570 and CAC1354 and CAC2995 and CAC3425 and CAC3427	0	0
R0161	protein-Npi-phosphohistidine---sugar phosphotransferase	cpd00067 + cpd01030 + cpd12508 <==> cpd03698 + cpd11712	h+salcn[e]+cpd12508<==>cpd03698+cpd11712'		CAC0570 and CAC1354 and CAC2995 and CAC3427	-1000	1000
R0163	5-Methyltetrahydrofolate:L-homocysteine S-methyltransferase	cpd00135 + cpd00345 <==> cpd00060 + cpd00087	hcys__L + 5mthf <-> met__L + thf	Cysteine and methionine metabolism;Cysteine and methionine metabolismSelenocompound metabolism;Selenocompound metabolismOne carbon pool by folate;One carbon pool by folateBiosynthesis of secondary metabolites;Biosynthesis of secondary metabolites	CAC0578	-1000	1000
R0165	adenosylcobyric acid:(R)-1-aminopropan-2-ol ligase (ADP-forming)	cpd00002 + cpd02039 + cpd03917 <==> cpd00008 + cpd00009 + cpd00067 + cpd03918	adcobhex + appl + atp <-> adp + adocbi + pi + h	Porphyrin and chlorophyll metabolism;Porphyrin and chlorophyll metabolism	CAC0582	-1000	1000
R0166	adenosylcobyric acid:(R)-1-aminopropan-2-yl phosphate ligase	cpd00002 + cpd02547 + cpd03917 <==> cpd00008 + cpd00009 + 2 cpd00067 + cpd03919	applp + atp + adcobhex <-> pi + adocbip + h + adp	Porphyrin and chlorophyll metabolism;Porphyrin and chlorophyll metabolism	CAC0582	-1000	1000
R0167	Cobalt-precorrin-7 (C(5))-methyltransferase	cpd00017 + cpd08373 <==> cpd00019 + cpd00067 + cpd14961	amet + codhpre6 <-> h + ahcys + codscl7	Porphyrin and chlorophyll metabolism;Porphyrin and chlorophyll metabolism	CAC0584	-1000	1000
R0170	5-amino-6-(5-phosphoribitylamino)uracil:NADP+ 1&#39;-oxidoreductase	cpd00006 + cpd02720 <==> cpd00005 + cpd00067 + cpd00931	5apru + h + nadph <-> 5aprbu + nadp	Riboflavin metabolism;Riboflavin metabolismBiosynthesis of secondary metabolites;Biosynthesis of secondary metabolites	CAC0590	-1000	1000
R0171	5-amino-6-(5-phosphoribitylamino)uracil:NADP+ 1&#39;-oxidoreductase	cpd00001 + cpd00067 + cpd00957 --> cpd00013 + cpd00931	25drapp + h + h2o <-> 5apru + nh4	Riboflavin metabolism;Riboflavin metabolismBiosynthesis of secondary metabolites;Biosynthesis of secondary metabolites	CAC0590	0	1000
R0172	riboflavin synthase	2 cpd02656 --> cpd00220 + cpd02882	2.0 dmlz <-> 4r5au + ribflv + h	Riboflavin metabolism;Riboflavin metabolismBiosynthesis of secondary metabolites;Biosynthesis of secondary metabolites	CAC0591	0	1000
R0176	GTP cyclohydrolase	3 cpd00001 + cpd00038 --> cpd00012 + cpd00047 + cpd00067 + cpd00957	gtp + 3.0 h2o <-> 25drapp + for + 2.0 h + ppi	Riboflavin metabolism;Riboflavin metabolismBiosynthesis of secondary metabolites;Biosynthesis of secondary metabolites	CAC0592	0	1000
R0177	GTP cyclohydrolase	cpd00171 --> cpd00047 + cpd00067 + cpd11225	ru5p__D <-> db4p + for + h	Riboflavin metabolism;Riboflavin metabolismBiosynthesis of secondary metabolites;Biosynthesis of secondary metabolites	CAC0592	0	1000
R0178	6,7-Dimethyl-8-(1-D-ribityl)lumazine:6,7-dimethyl-8-(1-D-ribityl)	cpd02882 + cpd11225 <==> 2 cpd00001 + cpd00009 + cpd00067 + cpd02656	4r5au + db4p <-> dmlz + 2.0 h2o + pi	Riboflavin metabolism;Riboflavin metabolismBiosynthesis of secondary metabolites;Biosynthesis of secondary metabolites	CAC0593	-1000	1000
R0179	Pyridoxal 5'-phosphate synthas	cpd00053 + cpd00102 + cpd00171 --> 3 cpd00001 + cpd00009 + cpd00016 + cpd00023 + 2 cpd00067	g3p + ru5p__D + gln__L <-> pydx5p + pi + glu__L + 3.0 h2o + h		CAC0594 and CAC0595	0	1000
R0182	diaminopimelate decarboxylase	cpd00067 + cpd00516 --> cpd00011 + cpd00039	26dap__M + h <-> co2 + lys__L	Lysine biosynthesis;Lysine biosynthesisBiosynthesis of secondary metabolites;Biosynthesis of secondary metabolitesMicrobial metabolism in diverse environments;Microbial metabolism in diverse environmentsBiosynthesis of antibiotics;Biosynthesis of antibiotics	CAC0608	0	1000
R0183	ABC transporter permease	cpd00001 + cpd00002 + cpd00209[e] --> cpd00008 + cpd00009 + 1 cpd00067 + cpd00209	atp + h2o + no3_p <-> adp + h + pi + no3		CAC0618 and CAC0619 and CAC0620 and CAC1399 and CAC1400 and CAC1401	0	0
R0184	leucyl-tRNA synthetase	cpd00002 + 1 cpd00067 + cpd00107 + cpd11916 <==> cpd00012 + cpd00018 + cpd12003	trnaleu + leu__L + atp <-> amp + ppi + leutrna + h	Aminoacyl-tRNA biosynthesis;Aminoacyl-tRNA biosynthesis	CAC0646	-1000	1000
R0185	adenylate cyclase	cpd00002 --> cpd00012 + cpd00446	atp <-> camp + ppi	Purine metabolism;Purine metabolism	CAC0650	0	1000
R0190	pyrimidine ribonucleoside kinase	cpd00062 + cpd00249 <==> cpd00014 + cpd00091	uri + utp <-> ump + udp + h	Pyrimidine metabolism;Pyrimidine metabolismDrug metabolism - other enzymes;Drug metabolism - other enzymes	CAC0672	0	1000
R0192	pyrimidine ribonucleoside kinase	cpd00115 + cpd00367 <==> cpd00046 + cpd00177	datp + cytd <-> h + dadp + cmp	Pyrimidine metabolism;Pyrimidine metabolismDrug metabolism - other enzymes;Drug metabolism - other enzymes	CAC0672	0	1000
R0193	pyrimidine ribonucleoside kinase	cpd00115 + cpd00249 <==> cpd00091 + cpd00177	datp + uri <-> h + ump + dadp	Pyrimidine metabolism;Pyrimidine metabolismDrug metabolism - other enzymes;Drug metabolism - other enzymes	CAC0672	0	1000
R0194	pyrimidine ribonucleoside kinase	cpd00241 + cpd00249 <==> cpd00091 + cpd00295	uri + dgtp <-> ump + dgdp + h	Pyrimidine metabolism;Pyrimidine metabolismDrug metabolism - other enzymes;Drug metabolism - other enzymes	CAC0672	0	1000
R0195	pyrimidine ribonucleoside kinase	cpd00241 + cpd00367 <==> cpd00046 + cpd00295	dgtp + cytd <-> cmp + h + dgdp	Pyrimidine metabolism;Pyrimidine metabolismDrug metabolism - other enzymes;Drug metabolism - other enzymes	CAC0672	0	1000
R0196	pyrimidine ribonucleoside kinase	cpd00357 + cpd00367 <==> cpd00046 + cpd00297	dttp + cytd <-> cmp + dtdp + h	Pyrimidine metabolism;Pyrimidine metabolismDrug metabolism - other enzymes;Drug metabolism - other enzymes	CAC0672	0	1000
R0197	pyrimidine ribonucleoside kinase	cpd00249 + cpd00357 <==> cpd00091 + cpd00297	uri + dttp <-> ump + dtdp + h	Pyrimidine metabolism;Pyrimidine metabolismDrug metabolism - other enzymes;Drug metabolism - other enzymes	CAC0672	0	0
R0198	pyrimidine ribonucleoside kinase	cpd00249 + cpd00356 <==> cpd00091 + cpd00533	uri + dctp <-> ump + h + dcdp	Pyrimidine metabolism;Pyrimidine metabolismDrug metabolism - other enzymes;Drug metabolism - other enzymes	CAC0672	0	1000
R0199	pyrimidine ribonucleoside kinase	cpd00249 + cpd00358 --> cpd00091 + cpd00978	uri + dutp <-> ump + h + dudp	Pyrimidine metabolism;Pyrimidine metabolismDrug metabolism - other enzymes;Drug metabolism - other enzymes	CAC0672	0	1000
R0200	pyrimidine ribonucleoside kinase	cpd00356 + cpd00367 <==> cpd00046 + cpd00533	cytd + dctp <-> dcdp + cmp + h	Pyrimidine metabolism;Pyrimidine metabolismDrug metabolism - other enzymes;Drug metabolism - other enzymes	CAC0672	0	1000
R0201	pyrimidine ribonucleoside kinase	cpd00358 + cpd00367 --> cpd00046 + cpd00978	dutp + cytd <-> cmp + dudp + h	Pyrimidine metabolism;Pyrimidine metabolismDrug metabolism - other enzymes;Drug metabolism - other enzymes	CAC0672	0	1000
R0202	GTP:cytidine 5&#39;-phosphotransferase	cpd00038 + cpd00367 <==> cpd00031 + cpd00046	cytd + gtp <-> cmp + gdp + h	Pyrimidine metabolism;Pyrimidine metabolismDrug metabolism - other enzymes;Drug metabolism - other enzymes	CAC0672	0	1000
R0203	ATP:uridine 5&#39;-phosphotransferase	cpd00002 + cpd00249 <==> cpd00008 + cpd00091	atp + uri <-> adp + h + ump	Pyrimidine metabolism;Pyrimidine metabolismDrug metabolism - other enzymes;Drug metabolism - other enzymes	CAC0672	0	0
R0204	ITP:uridine 5&#39;-phosphotransferase	cpd00068 + cpd00249 <==> cpd00090 + cpd00091	itp + uri <-> h + idp + ump	Pyrimidine metabolism;Pyrimidine metabolismDrug metabolism - other enzymes;Drug metabolism - other enzymes	CAC0672	0	0
R0205	UTP:cytidine 5&#39;-phosphotransferase	cpd00062 + cpd00367 <==> cpd00014 + cpd00046	utp + cytd <-> h + cmp + udp	Pyrimidine metabolism;Pyrimidine metabolismDrug metabolism - other enzymes;Drug metabolism - other enzymes	CAC0672	0	0
R0206	ATP:cytidine 5&#39;-phosphotransferase	cpd00002 + cpd00367 <==> cpd00008 + cpd00046	cytd + atp <-> cmp + h + adp	Pyrimidine metabolism;Pyrimidine metabolismDrug metabolism - other enzymes;Drug metabolism - other enzymes	CAC0672	0	0
R0207	GTP:uridine 5&#39;-phosphotransferase	cpd00038 + cpd00249 <==> cpd00031 + cpd00091	gtp + uri <-> gdp + h + ump	Pyrimidine metabolism;Pyrimidine metabolismDrug metabolism - other enzymes;Drug metabolism - other enzymes	CAC0672	0	0
R0209	L-serine ammonia-lyase	cpd00054 --> cpd00013 + cpd00020	ser__L <-> nh4 + pyr	Glycine, serine and threonine metabolism;Glycine, serine and threonine metabolismCysteine and methionine metabolism;Cysteine and methionine metabolismBiosynthesis of secondary metabolites;Biosynthesis of secondary metabolitesBiosynthesis of antibiotics;Biosynthesis of antibiotics	CAC0673 and CAC0674	0	1000
R0210	phosphatidylserine synthase	cpd00054 + cpd15423 --> cpd00046 + cpd00067 + cpd15553	cdpdtdecg + ser__L <-> cmp + h + ps140	Glycine, serine and threonine metabolism;Glycine, serine and threonine metabolismGlycerophospholipid metabolism;Glycerophospholipid metabolismBiosynthesis of secondary metabolites;Biosynthesis of secondary metabolites	CAC0676 or CAC0798	0	1000
R0211	phosphatidylserine synthase	cpd00054 + cpd15684 --> cpd00046 + cpd00067 + cpd15690	ser__L + cpd15684 --> cmp + h + cpd15690'	Glycine, serine and threonine metabolism;Glycine, serine and threonine metabolismGlycerophospholipid metabolism;Glycerophospholipid metabolismBiosynthesis of secondary metabolites;Biosynthesis of secondary metabolites	CAC0676 or CAC0798	0	1000
R0212	phosphatidylserine synthase	cpd00054 + cpd15687 --> cpd00046 + cpd00067 + cpd15693	ser__L + cpd15687 --> cmp + h + cpd15693'	Glycine, serine and threonine metabolism;Glycine, serine and threonine metabolismGlycerophospholipid metabolism;Glycerophospholipid metabolismBiosynthesis of secondary metabolites;Biosynthesis of secondary metabolites	CAC0676 or CAC0798	0	1000
R0213	phosphatidylserine synthase	cpd00054 + cpd15422 --> cpd00046 + cpd00067 + cpd15554	cdpdtdec7eg + ser__L <-> cmp + h + ps141	Glycine, serine and threonine metabolism;Glycine, serine and threonine metabolismGlycerophospholipid metabolism;Glycerophospholipid metabolismBiosynthesis of secondary metabolites;Biosynthesis of secondary metabolites	CAC0676 or CAC0798	0	1000
R0214	phosphatidylserine synthase	cpd00054 + cpd15685 --> cpd00046 + cpd00067 + cpd15691	ser__L + cpd15685 --> cmp + h + cpd15691'	Glycine, serine and threonine metabolism;Glycine, serine and threonine metabolismGlycerophospholipid metabolism;Glycerophospholipid metabolismBiosynthesis of secondary metabolites;Biosynthesis of secondary metabolites	CAC0676 or CAC0798	0	1000
R0215	phosphatidylserine synthase	cpd00054 + cpd15419 --> cpd00046 + cpd00067 + cpd15555	cdpdhdecg + ser__L <-> cmp + h + ps160	Glycine, serine and threonine metabolism;Glycine, serine and threonine metabolismGlycerophospholipid metabolism;Glycerophospholipid metabolismBiosynthesis of secondary metabolites;Biosynthesis of secondary metabolites	CAC0676 or CAC0798	0	1000
R0216	phosphatidylserine synthase	cpd00054 + cpd15420 --> cpd00046 + cpd00067 + cpd15558	cdpdodec11eg + ser__L <-> cmp + h + ps181	Glycine, serine and threonine metabolism;Glycine, serine and threonine metabolismGlycerophospholipid metabolism;Glycerophospholipid metabolismBiosynthesis of secondary metabolites;Biosynthesis of secondary metabolites	CAC0676 or CAC0798	0	1000
R0217	phosphatidylserine synthase	cpd00054 + cpd15421 --> cpd00046 + cpd00067 + cpd15557	cdpdodecg + ser__L <-> cmp + h + ps180	Glycine, serine and threonine metabolism;Glycine, serine and threonine metabolismGlycerophospholipid metabolism;Glycerophospholipid metabolismBiosynthesis of secondary metabolites;Biosynthesis of secondary metabolites	CAC0676 or CAC0798	0	1000
R0218	phosphatidylserine synthase	cpd00054 + cpd15418 --> cpd00046 + cpd00067 + cpd15556	cdpdhdec9eg + ser__L <-> cmp + h + ps161	Glycine, serine and threonine metabolism;Glycine, serine and threonine metabolismGlycerophospholipid metabolism;Glycerophospholipid metabolismBiosynthesis of secondary metabolites;Biosynthesis of secondary metabolites	CAC0676 or CAC0798	0	1000
R0219	phosphatidylserine synthase	cpd00054 + cpd15688 --> cpd00046 + cpd00067 + cpd15694	ser__L + cpd15688 --> cmp + h + cpd15694'	Glycine, serine and threonine metabolism;Glycine, serine and threonine metabolismGlycerophospholipid metabolism;Glycerophospholipid metabolismBiosynthesis of secondary metabolites;Biosynthesis of secondary metabolites	CAC0676 or CAC0798	0	1000
R0220	phosphatidylserine synthase	cpd00054 + cpd15683 --> cpd00046 + cpd00067 + cpd15689	ser__L + cpd15683 --> cmp + h + cpd15689'	Glycine, serine and threonine metabolism;Glycine, serine and threonine metabolismGlycerophospholipid metabolism;Glycerophospholipid metabolismBiosynthesis of secondary metabolites;Biosynthesis of secondary metabolites	CAC0676 or CAC0798	0	1000
R0221	phosphatidylserine synthase	cpd00054 + cpd15686 --> cpd00046 + cpd00067 + cpd15692	ser__L + cpd15686 --> cmp + h + cpd15692'	Glycine, serine and threonine metabolism;Glycine, serine and threonine metabolismGlycerophospholipid metabolism;Glycerophospholipid metabolismBiosynthesis of secondary metabolites;Biosynthesis of secondary metabolites	CAC0676 or CAC0798	0	1000
R0222	phosphatidylserine synthase	cpd00054 + cpd15417 --> cpd00046 + cpd00067 + cpd15552	cdpdddecg + ser__L <-> cmp + h + ps120	Glycine, serine and threonine metabolism;Glycine, serine and threonine metabolismGlycerophospholipid metabolism;Glycerophospholipid metabolismBiosynthesis of secondary metabolites;Biosynthesis of secondary metabolites	CAC0676 or CAC0798	0	1000
R0223	Ammonia transport via diffusion	cpd00013[e] <==> cpd00013	nh4 <-> nh4[e]		CAC0682	-1000	1000
R0225	serine acetyltransferase	cpd00022 + cpd00054 --> cpd00010 + cpd00722	accoa + ser__L <-> acser + coa	Cysteine and methionine metabolism;Cysteine and methionine metabolismSulfur metabolism;Sulfur metabolismBiosynthesis of secondary metabolites;Biosynthesis of secondary metabolitesMicrobial metabolism in diverse environments;Microbial metabolism in diverse environments	CAC0687	0	1000
R0228	D-Galacturonate ketol-isomerase	cpd00280 <==> cpd00437	galur <-> tagur	Pentose and glucuronate interconversions;Pentose and glucuronate interconversions	CAC0692	-1000	1000
R0229	D-Glucuronate ketol-isomerase	cpd00164 <==> cpd00672	glcur <-> fruur	Pentose and glucuronate interconversions;Pentose and glucuronate interconversions	CAC0692	-1000	1000
R0230	melibiose transport in via symport	cpd00067[e] + cpd03198[e] <==> cpd00067 + cpd03198	melib[e] + h2o + atp <-> melib + pi + adp + h		CAC0694	-1000	1000
R0232	D-Altronate:NAD+ 3-oxidoreductase	cpd00003 + cpd00608 <==> cpd00004 + cpd00067 + cpd00437	altrn + nad <-> h + nadh + tagur	Pentose and glucuronate interconversions;Pentose and glucuronate interconversions	CAC0695	-1000	1000
R0234	altronate dehydratase	cpd00608 --> cpd00001 + cpd00176	altrn <-> 2ddglcn + h2o	Pentose and glucuronate interconversions;Pentose and glucuronate interconversions	CAC0696	0	1000
R0236	D-Glyceraldehyde-3-phosphate:NAD+ oxidoreductase(phosphorylating)	cpd00003 + cpd00009 + cpd00102 <==> cpd00004 + cpd00203	g3p + nad + pi <-> 13dpg + h + nadh	Glycolysis / Gluconeogenesis;Glycolysis / GluconeogenesisCarbon fixation in photosynthetic organisms;Carbon fixation in photosynthetic organismsBiosynthesis of secondary metabolites;Biosynthesis of secondary metabolitesMicrobial metabolism in diverse environments;Microbial metabolism in diverse environmentsBiosynthesis of antibiotics;Biosynthesis of antibiotics	CAC0709	-1000	1000
R0237	triosephosphate dehydrogenase	cpd00001 + cpd00003 + cpd00236 <==> cpd00004 + 2 cpd00067 + cpd02147	e4p + h2o + nad <-> 4per + 2.0 h + nadh	Glycolysis / Gluconeogenesis;Glycolysis / GluconeogenesisCarbon fixation in photosynthetic organisms;Carbon fixation in photosynthetic organismsBiosynthesis of secondary metabolites;Biosynthesis of secondary metabolitesMicrobial metabolism in diverse environments;Microbial metabolism in diverse environmentsBiosynthesis of antibiotics;Biosynthesis of antibiotics	CAC0709	-1000	1000
R0239	ATP:3-phospho-D-glycerate 1-phosphotransferase	cpd00002 + cpd00067 + cpd00169 <==> cpd00008 + cpd00203	3pg + atp <-> 13dpg + adp	Glycolysis / Gluconeogenesis;Glycolysis / GluconeogenesisCarbon fixation in photosynthetic organisms;Carbon fixation in photosynthetic organismsBiosynthesis of secondary metabolites;Biosynthesis of secondary metabolitesMicrobial metabolism in diverse environments;Microbial metabolism in diverse environmentsBiosynthesis of antibiotics;Biosynthesis of antibiotics	CAC0710	0	0
R0241	D-Glyceraldehyde-3-phosphate ketol-isomerase	cpd00102 <==> cpd00095	dhap <-> g3p	Glycolysis / Gluconeogenesis;Glycolysis / GluconeogenesisFructose and mannose metabolism;Fructose and mannose metabolismInositol phosphate metabolism;Inositol phosphate metabolismCarbon fixation in photosynthetic organisms;Carbon fixation in photosynthetic organismsBiosynthesis of secondary metabolites;Biosynthesis of secondary metabolitesMicrobial metabolism in diverse environments;Microbial met…	CAC0711	-1000	1000
R0243	2-Phospho-D-glycerate hydro-lyase	cpd00482 <==> cpd00001 + cpd00061	2pg <-> h2o + pep	Glycolysis / Gluconeogenesis;Glycolysis / GluconeogenesisMethane metabolism;Methane metabolismBiosynthesis of secondary metabolites;Biosynthesis of secondary metabolitesMicrobial metabolism in diverse environments;Microbial metabolism in diverse environmentsBiosynthesis of antibiotics;Biosynthesis of antibiotics	CAC0713	-1000	1000
R0246	L-Glutamate:NADP+ oxidoreductase (deaminating)	cpd00001 + cpd00006 + cpd00023 <==> cpd00005 + cpd00013 + cpd00024 + cpd00067	glu__L + h2o + nadp <-> akg + h + nadph + nh4	Arginine biosynthesis;Arginine biosynthesisAlanine, aspartate and glutamate metabolism;Alanine, aspartate and glutamate metabolismNitrogen metabolism;Nitrogen metabolism	CAC0737	0	0
R0247	L-Glutamate:NAD+ oxidoreductase (deaminating)	cpd00001 + cpd00003 + cpd00023 <==> cpd00004 + cpd00013 + cpd00024 + cpd00067	glu__L + h2o + nad <-> akg + h + nadh + nh4	Arginine biosynthesis;Arginine biosynthesisAlanine, aspartate and glutamate metabolism;Alanine, aspartate and glutamate metabolismNitrogen metabolism;Nitrogen metabolism	CAC0737	-1000	1000
R0250	Proton sodium antiport	cpd00067 + cpd00971[e] <==> cpd00067[e] + cpd00971	2.0 h[e] + na1 <-> 2.0 h + na1[e]		CAC0744	-1000	1000
R0251	sodium proton antiporter (H:NA is 1.5)	3 cpd00067[e] + 2 cpd00971 <==> 3 cpd00067 + 2 cpd00971[e]	3.0 h[e] + 2.0 na1 <-> 3.0 h + 2.0 na1[e]		CAC0744 and CAP0140	0	0
R0254	iron-chelate-transporting ATPase	cpd00001 + cpd00002 + cpd03724[e] --> cpd00008 + cpd00009 + cpd00067 + cpd03724	h2o + atp + ferrich[e] <-> h + adp + ferrich + pi		CAC0789 and CAC0790 and CAC0791	0	1000
R0256	D-amino-acid transaminase	cpd00064 + cpd11625 <==> cpd11612 + cpd00815 + cpd00067	orn+cpd11625<==>cpd11612+cpd00815+h'	Lysine degradation;Lysine degradationArginine and proline metabolism;Arginine and proline metabolismPhenylalanine metabolism;Phenylalanine metabolismD-Arginine and D-ornithine metabolism;D-Arginine and D-ornithine metabolismD-Alanine metabolism;D-Alanine metabolism	CAC0792	-1000	1000
R0257	D-amino-acid transaminase	cpd00051 + cpd11625 <==> cpd11612 + cpd02364 + cpd00067	arg__L+cpd11625<==>cpd11612+cpd02364+h'	Lysine degradation;Lysine degradationArginine and proline metabolism;Arginine and proline metabolismPhenylalanine metabolism;Phenylalanine metabolismD-Arginine and D-ornithine metabolism;D-Arginine and D-ornithine metabolismD-Alanine metabolism;D-Alanine metabolism	CAC0792	-1000	1000
R0258	D-Aspartate:2-oxoglutarate aminotransferase	cpd00320 + cpd00830 <==> cpd00032 + cpd01974	cpd00320 + 4h2oglt <==> oaa + 4hglu'	Lysine degradation;Lysine degradationArginine and proline metabolism;Arginine and proline metabolismPhenylalanine metabolism;Phenylalanine metabolismD-Arginine and D-ornithine metabolism;D-Arginine and D-ornithine metabolismD-Alanine metabolism;D-Alanine metabolism	CAC0792	-1000	1000
R0259	D-amino-acid transaminase	cpd00024 + cpd00066 <==> cpd00143 + cpd00186	akg + phe__L <-> glu__L + phpyr	Lysine degradation;Lysine degradationArginine and proline metabolism;Arginine and proline metabolismPhenylalanine metabolism;Phenylalanine metabolismD-Arginine and D-ornithine metabolism;D-Arginine and D-ornithine metabolismD-Alanine metabolism;D-Alanine metabolism	CAC0792	0	0
R0260	D-Alanine:2-oxoglutarate aminotransferase	cpd00024 + cpd00117 <==> cpd00020 + cpd00186	akg + ala__D <-> glu__D + pyr	Lysine degradation;Lysine degradationArginine and proline metabolism;Arginine and proline metabolismPhenylalanine metabolism;Phenylalanine metabolismD-Arginine and D-ornithine metabolism;D-Arginine and D-ornithine metabolismD-Alanine metabolism;D-Alanine metabolism	CAC0792	-1000	1000
R0262	prenyltransferase	cpd00136 + cpd02557 <==> cpd00012 + cpd03443	4hbz + octdp <-> 3ophb + ppi		CAC0800	-1000	1000
R0265	D-Fructose 1-phosphate D-glyceraldehyde-3-phosphate-lyase	cpd00802 <==> cpd00095 + cpd00448	f1p <-> dhap + glyald	Glycolysis / Gluconeogenesis;Glycolysis / GluconeogenesisPentose phosphate pathway;Pentose phosphate pathwayFructose and mannose metabolism;Fructose and mannose metabolismMethane metabolism;Methane metabolismCarbon fixation in photosynthetic organisms;Carbon fixation in photosynthetic organismsBiosynthesis of secondary metabolites;Biosynthesis of secondary metabolitesMicrobial metabolism in diver…	CAC0827	0	1000
R0269	Polyamine-transporting ATPase	cpd00001 + cpd00002 + cpd00264[e] --> cpd00008 + cpd00009 + cpd00067 + cpd00264	atp + h2o + spmd[e] <-> adp + h + pi + spmd		CAC0837 and CAC0838 and CAC0839 and CAC0840	0	1000
R0270	Polyamine-transporting ATPase	cpd00001 + cpd00002 + cpd00118[e] --> cpd00008 + cpd00009 + cpd00067 + cpd00118	atp + h2o + ptrc[e] <-> adp + h + pi + ptrc		CAC0837 and CAC0838 and CAC0839 and CAC0840	0	1000
R0272	TRDR	cpd00005 + cpd00067 + cpd11420 <==> cpd00006 + cpd11421	h + nadph + trdox <-> nadp + trdrd	Pyrimidine metabolism;Pyrimidine metabolismSelenocompound metabolism;Selenocompound metabolism	CAC0869 or CAC1548 or CAC3082	-1000	1000
R0273	permease	cpd00067[e] + cpd00309[e] --> cpd00067 + cpd00309	h[e] + xan[e] <-> h + xan		CAC0872 and CAC2772 and CAC2820	0	1000
R0274	xanthine phosphoribosyltransferase	cpd00103 + cpd00309 --> cpd00012 + cpd00497	prpp + xan <-> ppi + xmp		CAC0873 or CAC3203	0	1000
R0275	ABC transporters	cpd00001 + cpd00002 + cpd00084[e] --> cpd00008 + cpd00009 + cpd00067 + cpd00084	atp + cys__L[e] + h2o <-> adp + cys__L + h + pi		CAC0880	0	1000
R0276	adenine deaminase	cpd00001 + 1 cpd00067 + cpd00128 --> cpd00013 + cpd00226	ade + h + h2o <-> hxan + nh4	Purine metabolism;Purine metabolism	CAC0887	0	1000
R0278	D-erythrose-4-phosphate-lyase	cpd00001 + cpd00061 + cpd00236 --> cpd00009 + cpd00067 + cpd02857	e4p + h2o + pep <-> 2dda7p + pi		CAC0892 and CAC0897	0	1000
R0280	prephenate dehydrogenase	cpd00003 + cpd00219 --> cpd00004 + cpd00011 + cpd00868	nad + pphn <-> 34hpp + co2 + nadh	Phenylalanine, tyrosine and tryptophan biosynthesis;Phenylalanine, tyrosine and tryptophan biosynthesisNovobiocin biosynthesis;Novobiocin biosynthesisBiosynthesis of secondary metabolites;Biosynthesis of secondary metabolitesBiosynthesis of antibiotics;Biosynthesis of antibiotics	CAC0893	0	1000
R0282	dehydroquinate synthase	cpd02857 --> cpd00009 + cpd00067 + cpd00699	2dda7p <-> 3dhq + pi	Phenylalanine, tyrosine and tryptophan biosynthesis;Phenylalanine, tyrosine and tryptophan biosynthesisBiosynthesis of secondary metabolites;Biosynthesis of secondary metabolitesBiosynthesis of antibiotics;Biosynthesis of antibiotics	CAC0894	0	1000
R0284	Phosphoenolpyruvate:3-phosphoshikimate	cpd00061 + cpd02030 <==> cpd00009 + cpd00067 + cpd00932	pep + skm5p <-> 3psme + pi	Phenylalanine, tyrosine and tryptophan biosynthesis;Phenylalanine, tyrosine and tryptophan biosynthesisBiosynthesis of secondary metabolites;Biosynthesis of secondary metabolitesBiosynthesis of antibiotics;Biosynthesis of antibiotics	CAC0895	-1000	1000
R0286	chorismate synthase	cpd00932 --> cpd00009 + cpd00067 + cpd00216	3psme <-> chor + pi	Phenylalanine, tyrosine and tryptophan biosynthesis;Phenylalanine, tyrosine and tryptophan biosynthesisBiosynthesis of secondary metabolites;Biosynthesis of secondary metabolitesBiosynthesis of antibiotics;Biosynthesis of antibiotics	CAC0896	0	1000
R0288	Shikimate:NADP+ 5-oxidoreductase	cpd00006 + cpd00383 <==> cpd00005 + cpd00067 + cpd01716	3dhsk + h + nadph <-> nadp + skm	Phenylalanine, tyrosine and tryptophan biosynthesis;Phenylalanine, tyrosine and tryptophan biosynthesisBiosynthesis of secondary metabolites;Biosynthesis of secondary metabolitesBiosynthesis of antibiotics;Biosynthesis of antibiotics	CAC0897	-1000	1000
R0290	ATP:shikimate 3-phosphotransferase	cpd00002 + cpd00383 <==> cpd00008 + cpd02030	atp + skm <-> adp + h + skm5p	Phenylalanine, tyrosine and tryptophan biosynthesis;Phenylalanine, tyrosine and tryptophan biosynthesisBiosynthesis of secondary metabolites;Biosynthesis of secondary metabolitesBiosynthesis of antibiotics;Biosynthesis of antibiotics	CAC0898	-1000	1000
R0292	3-dehydroquinate dehydratase	cpd00699 --> cpd00001 + cpd01716	3dhq <-> 3dhsk + h2o	Phenylalanine, tyrosine and tryptophan biosynthesis;Phenylalanine, tyrosine and tryptophan biosynthesisBiosynthesis of secondary metabolites;Biosynthesis of secondary metabolitesBiosynthesis of antibiotics;Biosynthesis of antibiotics	CAC0899	0	1000
R0293	amino acid metbolism	cpd00001 + cpd00007 + cpd00183 --> cpd00025 + cpd00033 + cpd00055	h2o + o2 + sarcs <-> fald + gly + h2o2		CAC0905	0	1000
R0294	SAM-dependent methyltransferase	cpd00017 + cpd11763 --> cpd00019 + cpd00067 + cpd12223	dna + amet <-> ahcys + dna5mtc + h		CAC0929	0	1000
R0295	cystathionine beta-lyase	cpd00001 + cpd00424 --> cpd00013 + cpd00084 + cpd00094	cyst__L + h2o <-> 2obut + cys__L + nh4	Cysteine and methionine metabolism;Cysteine and methionine metabolismSelenocompound metabolism;Selenocompound metabolismBiosynthesis of secondary metabolites;Biosynthesis of secondary metabolites	CAC0930	0	1000
R0296	cystathionine beta-lyase	cpd00001 + cpd00084 --> cpd00013 + cpd00020 + cpd00239	cys__L + h2o <-> h2s + nh4 + pyr	Cysteine and methionine metabolism;Cysteine and methionine metabolismSelenocompound metabolism;Selenocompound metabolismBiosynthesis of secondary metabolites;Biosynthesis of secondary metabolites	CAC0930 or CAC0391	0	1000
R0297	L-Serine hydro-lyase (adding homocysteine)	cpd00054 + cpd00135 <==> cpd00001 + cpd00424	hcys__L + ser__L <-> cyst__L + h2o	Cysteine and methionine metabolism;Cysteine and methionine metabolismSulfur metabolism;Sulfur metabolismBiosynthesis of secondary metabolites;Biosynthesis of secondary metabolitesBiosynthesis of antibiotics;Biosynthesis of antibiotics	CAC0931	-1000	1000
R0299	ATP phosphoribosyltransferase	cpd00002 + cpd00103 --> cpd00012 + cpd01775	atp + prpp <-> ppi + prbatp		CAC0935 and CAC0936	0	1000
R0301	L-Histidinal:NAD+ oxidoreductase	cpd00001 + 2 cpd00003 + cpd01324 <==> 2 cpd00004 + 1 cpd00067 + cpd00119	h2o + nad + histda <-> 2.0 h + his__L + nadh	Histidine metabolism;Histidine metabolismBiosynthesis of secondary metabolites;Biosynthesis of secondary metabolites	CAC0937	0	0
R0303	histidinol dehydrogenase	cpd00001 + cpd00003 + cpd01324 <==> cpd00004 + 2 cpd00067 + cpd00119	h2o + nad + histda <-> 2.0 h + his__L + nadh	Histidine metabolism;Histidine metabolismBiosynthesis of secondary metabolites;Biosynthesis of secondary metabolites	CAC0937	-1000	1000
R0304	L-Histidinol:NAD+ oxidoreductase	cpd00003 + cpd00641 <==> cpd00004 + cpd00067 + cpd01324	histd + nad <-> histda + h + nadh	Histidine metabolism;Histidine metabolismBiosynthesis of secondary metabolites;Biosynthesis of secondary metabolites	CAC0937	-1000	1000
R0306	IGP dehydratase	cpd02843 --> cpd00001 + cpd00930	h + eig3p <-> h2o + imacp	Histidine metabolism;Histidine metabolismBiosynthesis of secondary metabolites;Biosynthesis of secondary metabolites	CAC0938	0	1000
R0307	amino acid metbolism	cpd00053 + cpd02991 --> cpd00023 + cpd00067 + cpd02843 + cpd02851	prlp + gln__L <-> glu__L + eig3p + aicar + 2.0 h		CAC0939 and CAC0941	0	1000
R0309	N-(5&#39;-Phospho-D-ribosylformimino)-5-amino-1-	cpd02979 <==> cpd02991	prfp <-> prlp	Histidine metabolism;Histidine metabolismBiosynthesis of secondary metabolites;Biosynthesis of secondary metabolites	CAC0940	-1000	1000
R0311	PRAMP-cyclohydrolase	cpd00001 + cpd01775 --> cpd00012 + cpd01777	h2o + prbatp <-> h + ppi + prbamp		CAC0942 and CAC0943	0	1000
R0312	1-(5-phospho-D-ribosyl)-AMP 1,6-hydrolase	cpd00001 + cpd01777 <==> cpd02979	h2o + prbamp <-> prfp		CAC0942 and CAC0943	-1000	1000
R0316	D-Fructose 6-phosphate:D-glyceraldehyde-3-phosphate glycolaldehyde	cpd00072 + cpd00102 <==> cpd00198 + cpd00236	e4p + xu5p__D <-> f6p + g3p	Pentose phosphate pathway;Pentose phosphate pathwayCarbon fixation in photosynthetic organisms;Carbon fixation in photosynthetic organismsBiosynthesis of ansamycins;Biosynthesis of ansamycinsBiosynthesis of secondary metabolites;Biosynthesis of secondary metabolitesMicrobial metabolism in diverse environments;Microbial metabolism in diverse environmentsBiosynthesis of antibiotics;Biosynthesis of …	CAC0944 or CAC1348	-1000	1000
R0317	Sedoheptulose-7-phosphate:D-glyceraldehyde-3-phosphate	cpd00102 + cpd00238 <==> cpd00101 + cpd00198	r5p + xu5p__D <-> g3p + s7p	Pentose phosphate pathway;Pentose phosphate pathwayCarbon fixation in photosynthetic organisms;Carbon fixation in photosynthetic organismsBiosynthesis of ansamycins;Biosynthesis of ansamycinsBiosynthesis of secondary metabolites;Biosynthesis of secondary metabolitesMicrobial metabolism in diverse environments;Microbial metabolism in diverse environmentsBiosynthesis of antibiotics;Biosynthesis of …	CAC0944 or CAC1348	-1000	1000
R0318	undecaprenyl-diphosphate phosphatase	cpd00001 + cpd02229 --> cpd00009 + cpd00067 + cpd00286	h2o + udcpdp <-> h + pi + udcpp	Peptidoglycan biosynthesis;Peptidoglycan biosynthesis	CAC0963 or CAC0501	0	1000
R0319	1-acylglycerol-3-phosphate O-acyltransferase	cpd00010 + cpd15521 <==> cpd11611 + cpd00517	coa + pa120 <==> acoa + cpd00517'	Glycerolipid metabolism;Glycerolipid metabolismGlycerophospholipid metabolism;Glycerophospholipid metabolismBiosynthesis of secondary metabolites;Biosynthesis of secondary metabolites	CAC0965	-1000	1000
R0320	1-acylglycerol-3-phosphate O-acyltransferase	cpd11434 + cpd15672 --> cpd00010 + cpd15678	fa12coa + cpd15672 --> coa + cpd15678'	Glycerolipid metabolism;Glycerolipid metabolismGlycerophospholipid metabolism;Glycerophospholipid metabolismBiosynthesis of secondary metabolites;Biosynthesis of secondary metabolites	CAC0965	0	1000
R0321	1-acylglycerol-3-phosphate O-acyltransferase	cpd11468 + cpd15325 --> cpd11493 + cpd15521	1ddecg3p + ddcaACP <-> ACP + pa120	Glycerolipid metabolism;Glycerolipid metabolismGlycerophospholipid metabolism;Glycerophospholipid metabolismBiosynthesis of secondary metabolites;Biosynthesis of secondary metabolites	CAC0965	0	1000
R0322	1-acylglycerol-3-phosphate O-acyltransferase	cpd15268 + cpd15329 --> cpd11493 + cpd15526	1odecg3p + ocdcaACP <-> ACP + pa180	Glycerolipid metabolism;Glycerolipid metabolismGlycerophospholipid metabolism;Glycerophospholipid metabolismBiosynthesis of secondary metabolites;Biosynthesis of secondary metabolites	CAC0965	0	1000
R0323	1-acylglycerol-3-phosphate O-acyltransferase	cpd11432 + cpd15671 --> cpd00010 + cpd15677	fa11coa+cpd15671-->coa+cpd15677'	Glycerolipid metabolism;Glycerolipid metabolismGlycerophospholipid metabolism;Glycerophospholipid metabolismBiosynthesis of secondary metabolites;Biosynthesis of secondary metabolites	CAC0965	0	1000
R0324	1-acylglycerol-3-phosphate O-acyltransferase	cpd11437 + cpd15674 --> cpd00010 + cpd15680	fa3coa+cpd15674-->coa+cpd15680'	Glycerolipid metabolism;Glycerolipid metabolismGlycerophospholipid metabolism;Glycerophospholipid metabolismBiosynthesis of secondary metabolites;Biosynthesis of secondary metabolites	CAC0965	0	1000
R0325	1-acylglycerol-3-phosphate O-acyltransferase	cpd15294 + cpd15330 --> cpd11493 + cpd15523	1tdec7eg3p + tdeACP <-> ACP + pa141	Glycerolipid metabolism;Glycerolipid metabolismGlycerophospholipid metabolism;Glycerophospholipid metabolismBiosynthesis of secondary metabolites;Biosynthesis of secondary metabolites	CAC0965	0	1000
R0326	1-acylglycerol-3-phosphate O-acyltransferase	cpd11435 + cpd15673 --> cpd00010 + cpd15679	fa1coa+cpd15673-->coa+cpd15679'	Glycerolipid metabolism;Glycerolipid metabolismGlycerophospholipid metabolism;Glycerophospholipid metabolismBiosynthesis of secondary metabolites;Biosynthesis of secondary metabolites	CAC0965	0	1000
R0327	1-acylglycerol-3-phosphate O-acyltransferase	cpd11441 + cpd15676 --> cpd00010 + cpd15682	fa6coa+cpd15676-->coa+cpd15682'	Glycerolipid metabolism;Glycerolipid metabolismGlycerophospholipid metabolism;Glycerophospholipid metabolismBiosynthesis of secondary metabolites;Biosynthesis of secondary metabolites	CAC0965	0	1000
R0328	1-acylglycerol-3-phosphate O-acyltransferase	cpd00134 + cpd15327 --> cpd00010 + cpd15524	1hdecg3p + pmtcoa <-> coa + pa160	Glycerolipid metabolism;Glycerolipid metabolismGlycerophospholipid metabolism;Glycerophospholipid metabolismBiosynthesis of secondary metabolites;Biosynthesis of secondary metabolites	CAC0965	0	1000
R0329	1-acylglycerol-3-phosphate O-acyltransferase	cpd11466 + cpd15331 --> cpd11493 + cpd15522	1tdecg3p + myrsACP <-> ACP + pa140	Glycerolipid metabolism;Glycerolipid metabolismGlycerophospholipid metabolism;Glycerophospholipid metabolismBiosynthesis of secondary metabolites;Biosynthesis of secondary metabolites	CAC0965	0	1000
R0330	1-acylglycerol-3-phosphate O-acyltransferase	cpd11439 + cpd15675 --> cpd00010 + cpd15681	fa4coa+cpd15675-->coa+cpd15681'	Glycerolipid metabolism;Glycerolipid metabolismGlycerophospholipid metabolism;Glycerophospholipid metabolismBiosynthesis of secondary metabolites;Biosynthesis of secondary metabolites	CAC0965	0	1000
R0331	1-acylglycerol-3-phosphate O-acyltransferase	cpd15239 + cpd15326 --> cpd11493 + cpd15525	1hdec9eg3p + hdeACP <-> ACP + pa161	Glycerolipid metabolism;Glycerolipid metabolismGlycerophospholipid metabolism;Glycerophospholipid metabolismBiosynthesis of secondary metabolites;Biosynthesis of secondary metabolites	CAC0965	0	1000
R0332	1-acylglycerol-3-phosphate O-acyltransferase	cpd00327 + cpd15329 --> cpd00010 + cpd15526	'stcoa+1odecg3p_h-->coa+pa180'	Glycerolipid metabolism;Glycerolipid metabolismGlycerophospholipid metabolism;Glycerophospholipid metabolismBiosynthesis of secondary metabolites;Biosynthesis of secondary metabolites	CAC0965	0	1000
R0333	1-acylglycerol-3-phosphate O-acyltransferase	cpd11825 + cpd15328 --> cpd11493 + cpd15527	1odec11eg3p + octeACP <-> ACP + pa181	Glycerolipid metabolism;Glycerolipid metabolismGlycerophospholipid metabolism;Glycerophospholipid metabolismBiosynthesis of secondary metabolites;Biosynthesis of secondary metabolites	CAC0965	0	1000
R0334	1-acylglycerol-3-phosphate O-acyltransferase	cpd01695 + cpd15331 --> cpd00010 + cpd15522	tdcoa + 1tdecg3p <-> pa140 + coa	Glycerolipid metabolism;Glycerolipid metabolismGlycerophospholipid metabolism;Glycerophospholipid metabolismBiosynthesis of secondary metabolites;Biosynthesis of secondary metabolites	CAC0965	0	1000
R0335	1-acylglycerol-3-phosphate O-acyltransferase	cpd15277 + cpd15327 --> cpd11493 + cpd15524	1hdecg3p + palmACP <-> ACP + pa160	Glycerolipid metabolism;Glycerolipid metabolismGlycerophospholipid metabolism;Glycerophospholipid metabolismBiosynthesis of secondary metabolites;Biosynthesis of secondary metabolites	CAC0965	0	1000
R0339	citrate hydro-lyase	cpd00137 <==> cpd00260	cit <-> icit	Citrate cycle (TCA cycle);Citrate cycle (TCA cycle)Glyoxylate and dicarboxylate metabolism;Glyoxylate and dicarboxylate metabolismCarbon fixation pathways in prokaryotes;Carbon fixation pathways in prokaryotesBiosynthesis of secondary metabolites;Biosynthesis of secondary metabolitesMicrobial metabolism in diverse environments;Microbial metabolism in diverse environmentsBiosynthesis of antibiotic…	CAC0971	-1000	1000
R0340	citrate hydro-lyase	cpd00137 <==> cpd00001 + cpd00331	cit <-> acon_C + h2o	Citrate cycle (TCA cycle);Citrate cycle (TCA cycle)Glyoxylate and dicarboxylate metabolism;Glyoxylate and dicarboxylate metabolismCarbon fixation pathways in prokaryotes;Carbon fixation pathways in prokaryotesBiosynthesis of secondary metabolites;Biosynthesis of secondary metabolitesMicrobial metabolism in diverse environments;Microbial metabolism in diverse environmentsBiosynthesis of antibiotic…	CAC0971	-1000	1000
R0341	isocitrate hydro-lyase	cpd00260 <==> cpd00001 + cpd00331	acon_C + h2o <-> icit	Citrate cycle (TCA cycle);Citrate cycle (TCA cycle)Glyoxylate and dicarboxylate metabolism;Glyoxylate and dicarboxylate metabolismCarbon fixation pathways in prokaryotes;Carbon fixation pathways in prokaryotesBiosynthesis of secondary metabolites;Biosynthesis of secondary metabolitesMicrobial metabolism in diverse environments;Microbial metabolism in diverse environmentsBiosynthesis of antibiotic…	CAC0971	0	0
R0343	isocitric dehydrogenase	cpd00003 + cpd00260 --> cpd00004 + cpd00011 + cpd00024	nad + icit <-> nadh + akg + co2	Citrate cycle (TCA cycle);Citrate cycle (TCA cycle)Biosynthesis of secondary metabolites;Biosynthesis of secondary metabolitesMicrobial metabolism in diverse environments;Microbial metabolism in diverse environmentsBiosynthesis of antibiotics;Biosynthesis of antibiotics	CAC0972	0	1000
R0345	L-Citrulline:L-aspartate ligase (AMP-forming)	cpd00002 + cpd00041 + cpd00274 <==> cpd00012 + cpd00018 + cpd02152	asp__L + citr__L + atp <-> amp + argsuc + 2.0 h + ppi	Arginine biosynthesis;Arginine biosynthesisAlanine, aspartate and glutamate metabolism;Alanine, aspartate and glutamate metabolismBiosynthesis of secondary metabolites;Biosynthesis of secondary metabolitesBiosynthesis of antibiotics;Biosynthesis of antibiotics	CAC0973	-1000	1000
R0347	N-(L-Argininosuccinate) arginie-lyase	cpd02152 <==> cpd00051 + cpd00106	argsuc <-> arg__L + fum	Arginine biosynthesis;Arginine biosynthesisAlanine, aspartate and glutamate metabolism;Alanine, aspartate and glutamate metabolismBiosynthesis of secondary metabolites;Biosynthesis of secondary metabolitesBiosynthesis of antibiotics;Biosynthesis of antibiotics	CAC0974	-1000	1000
R0350	Acetyl-CoA:formate C-acetyltransferase	cpd00010 + cpd00094 <==> cpd00047 + cpd00086	2obut + coa <-> for + ppcoa	Pyruvate metabolism;Pyruvate metabolismPropanoate metabolism;Propanoate metabolismButanoate metabolism;Butanoate metabolism	CAC0980	-1000	1000
R0351	Acetyl-CoA:formate C-acetyltransferase	cpd00022 + cpd00047 <==> cpd00010 + cpd00020	coa + pyr <-> accoa + for		CAC0980 and CAC0981	-1000	1000
R0353	ATP	cpd00001 + cpd00002 + cpd01914[e] --> cpd00008 + cpd00009 + cpd00067 + cpd01914	metox[e] + h2o + atp <-> adp + h + pi + metox		CAC0984 and CAC0985 and CAC0986	0	1000
R0354	ABC transporters	cpd00001 + cpd00002 + cpd11576[e] --> cpd00008 + cpd00009 + cpd00067 + cpd11576	metox__R[e] + h2o + atp <-> pi + adp + metox__R + h		CAC0984 and CAC0985 and CAC0986	0	1000
R0355	ABC transporters	cpd00001 + cpd00002 + cpd00637[e] --> cpd00008 + cpd00009 + cpd00067 + cpd00637	atp + h2o + met__D[e] <-> adp + h + met__D + pi		CAC0984 and CAC0985 and CAC0986	0	1000
R0356	ABC transporters	cpd00001 + cpd00002 + cpd00060[e] --> cpd00008 + cpd00009 + cpd00060 + cpd00067	atp + h2o + met__L[e] <-> adp + h + met__L + pi		CAC0984 and CAC0985 and CAC0986	0	1000
R0357	glutamyl-tRNA synthetase	cpd00002 + cpd00023 + cpd00067 + cpd11912 --> cpd00012 + cpd00018 + cpd12227	atp + trnaglu + glu__L <-> glutrna + amp + ppi + h	Porphyrin and chlorophyll metabolism;Porphyrin and chlorophyll metabolismAminoacyl-tRNA biosynthesis;Aminoacyl-tRNA biosynthesisBiosynthesis of secondary metabolites;Biosynthesis of secondary metabolites	CAC0990	0	1000
R0359	L-Homoserine:NADP+ oxidoreductase	cpd00006 + cpd00227 <==> cpd00005 + cpd00067 + cpd00346	hom__L + nadp <-> aspsa + h + nadph	Glycine, serine and threonine metabolism;Glycine, serine and threonine metabolismCysteine and methionine metabolism;Cysteine and methionine metabolismLysine biosynthesis;Lysine biosynthesisBiosynthesis of secondary metabolites;Biosynthesis of secondary metabolitesMicrobial metabolism in diverse environments;Microbial metabolism in diverse environmentsBiosynthesis of antibiotics;Biosynthesis of an…	CAC0998	0	0
R0360	L-Homoserine:NAD+ oxidoreductase	cpd00003 + cpd00227 <==> cpd00004 + cpd00067 + cpd00346	aspsa + h + nadh <-> hom__L + nad	Glycine, serine and threonine metabolism;Glycine, serine and threonine metabolismCysteine and methionine metabolism;Cysteine and methionine metabolismLysine biosynthesis;Lysine biosynthesisBiosynthesis of secondary metabolites;Biosynthesis of secondary metabolitesMicrobial metabolism in diverse environments;Microbial metabolism in diverse environmentsBiosynthesis of antibiotics;Biosynthesis of an…	CAC0998	-1000	1000
R0362	threonine synthase	cpd00001 + cpd03607 --> cpd00009 + cpd00067 + cpd03608	h2o + phthr <-> 4hthr + pi	Glycine, serine and threonine metabolism;Glycine, serine and threonine metabolismVitamin B6 metabolism;Vitamin B6 metabolismBiosynthesis of secondary metabolites;Biosynthesis of secondary metabolitesMicrobial metabolism in diverse environments;Microbial metabolism in diverse environments	CAC0999	0	1000
R0363	threonine synthase	cpd00001 + cpd00809 --> cpd00009 + cpd00067 + cpd00161	h2o + phom <-> pi + thr__L	Glycine, serine and threonine metabolism;Glycine, serine and threonine metabolismVitamin B6 metabolism;Vitamin B6 metabolismBiosynthesis of secondary metabolites;Biosynthesis of secondary metabolitesMicrobial metabolism in diverse environments;Microbial metabolism in diverse environments	CAC0999	0	1000
R0368	L-Aspartate:2-oxoglutarate aminotransferase	cpd00024 + cpd00041 <==> cpd00023 + cpd00032	akg + asp__L <-> glu__L + oaa	Arginine biosynthesis;Arginine biosynthesisAlanine, aspartate and glutamate metabolism;Alanine, aspartate and glutamate metabolismCysteine and methionine metabolism;Cysteine and methionine metabolismArginine and proline metabolism;Arginine and proline metabolismTyrosine metabolism;Tyrosine metabolismPhenylalanine metabolism;Phenylalanine metabolismPhenylalanine, tyrosine and tryptophan biosynthes…	CAC1001 or CAC1819 or CAC2297 or CAC3651	-1000	1000
R0370	folate biosynthesis	cpd00067 + cpd00009 + cpd02961 <==> cpd00001 + cpd03521	dhpmp + h2o <-> dhnpt + pi		CAC1003 and CAC1729 and CAC1736 and CAC2137 and CAC2674 and CAC2687 and CAC2828 and CAC3396 and CAC3715	-1000	1000
R0371	folate biosynthesis	cpd00001 + cpd02978 --> cpd00012 + cpd03521	ahdt + h2o <-> dhpmp + h + ppi		CAC1003 and CAC1729 and CAC1736 and CAC2137 and CAC2674 and CAC2687 and CAC2828 and CAC3396 and CAC3715	0	1000
R0372	nucleotide metabolism	cpd00092 + cpd00101 <==> cpd00001 + cpd00859	ura + r5p + 2.0 h <-> psd5p + h2o		CAC1015 and CAC1851 and CAC2114 and CAC2676 or CAC1805 and CAC3099	-1000	1000
R0374	nicotinate-nucleotide diphosphorylase	2 cpd00067 + cpd00103 + cpd02333 --> cpd00011 + cpd00012 + cpd00873	2.0 h + prpp + quln <-> co2 + nicrnt + ppi	Nicotinate and nicotinamide metabolism;Nicotinate and nicotinamide metabolism	CAC1023	0	1000
R0375	L-aspartate oxidas	cpd00001 + cpd00007 + cpd00041 --> cpd00013 + cpd00025 + cpd00032	asp__L + o2 + h2o <-> h2o2 + oaa + nh4	Alanine, aspartate and glutamate metabolism;Alanine, aspartate and glutamate metabolismNicotinate and nicotinamide metabolism;Nicotinate and nicotinamide metabolism	CAC1024	0	1000
R0376	L-aspartate oxidas	cpd00007 + cpd00041 --> cpd00025 + cpd00067 + cpd03470	asp__L + o2 <-> h + h2o2 + iasp	Alanine, aspartate and glutamate metabolism;Alanine, aspartate and glutamate metabolismNicotinate and nicotinamide metabolism;Nicotinate and nicotinamide metabolism	CAC1024	0	1000
R0377	quinolinate synthase	cpd00095 + cpd03470 --> 2 cpd00001 + cpd00009 + cpd00067 + cpd02333	dhap + iasp <-> h + pi + 2.0 h2o + quln		CAC1025	0	1000
R0378	ABC transporters	cpd00001 + cpd00002 + cpd10515[e] --> cpd00008 + cpd00009 + cpd00067 + cpd10515	atp + fe2[e] + h2o <-> adp + fe2 + h + pi		CAC1031 or CAC0448	0	1000
R0379	ATP:pyruvate O2-phosphotransferase	cpd00002 + cpd00020 <==> cpd00008 + cpd00061	adp + h + pep <-> atp + pyr		CAC1036 or CAC0518	-1000	0
R0381	ribonucleoside-diphosphate reductase	cpd00031 + cpd11421 --> cpd00001 + cpd11420 + cpd00295	gdp + trdrd <-> dgdp + h2o + trdox	Purine metabolism;Purine metabolismPyrimidine metabolism;Pyrimidine metabolismGlutathione metabolism;Glutathione metabolism	CAC1047 and CAC3276 and CAC3277	0	1000
R0383	NAD synthetase	cpd00002 + cpd00013 + cpd00638 --> cpd00003 + cpd00012 + cpd00018	atp + dnad + nh4 <-> amp + h + nad + ppi	Nicotinate and nicotinamide metabolism;Nicotinate and nicotinamide metabolism	CAC1050 or CAC1782	0	1000
R0384	NAD synthetase	cpd00001 + cpd00002 + cpd00053 + cpd00638 --> cpd00003 + cpd00012 + cpd00018 + cpd00023	h2o + dnad + gln__L + atp <-> glu__L + amp + h + nad + ppi	Nicotinate and nicotinamide metabolism;Nicotinate and nicotinamide metabolism	CAC1050 or CAC1782	0	0
R0386	arginine amidinase	cpd00001 + cpd00051 <==> cpd00064 + cpd00073	arg__L + h2o <-> orn + urea	Arginine biosynthesis;Arginine biosynthesisArginine and proline metabolism;Arginine and proline metabolismBiosynthesis of secondary metabolites;Biosynthesis of secondary metabolitesBiosynthesis of antibiotics;Biosynthesis of antibiotics	CAC1054	0	0
R0387	ATP:N-acyl-D-mannosamine 6-phosphotransferase	cpd00002 + cpd00492 <==> cpd00008 + cpd02612	acmana + atp <-> acmanap + adp + h		CAC1086	-1000	1000
R0389	fructose-bisphosphatase	cpd00001 + cpd00290 --> cpd00009 + cpd00067 + cpd00072	fdp + h2o <-> f6p + pi	Glycolysis / Gluconeogenesis;Glycolysis / GluconeogenesisPentose phosphate pathway;Pentose phosphate pathwayFructose and mannose metabolism;Fructose and mannose metabolismMethane metabolism;Methane metabolismCarbon fixation in photosynthetic organisms;Carbon fixation in photosynthetic organismsBiosynthesis of secondary metabolites;Biosynthesis of secondary metabolitesMicrobial metabolism in diver…	CAC1088 or CAC1572	0	0
R0391	5-formyltetrahydrofolate cyclo-ligase	cpd00002 + cpd02197 --> cpd00008 + cpd00009 + cpd00347	5fthf + atp <-> adp + methf + pi	One carbon pool by folate;One carbon pool by folate	CAC1090	0	0
R0393	dephospho-CoA kinase	cpd00002 + cpd00655 --> cpd00008 + cpd00010	atp + dpcoa <-> adp + coa + h	Pantothenate and CoA biosynthesis;Pantothenate and CoA biosynthesis	CAC1099	0	1000
R0394	ribonucleotide reductase	cpd00038 + cpd11421 --> cpd00001 + cpd00241 + cpd11420	gtp + trdrd <-> dgtp + h2o + trdox	Purine metabolism;Purine metabolismPyrimidine metabolism;Pyrimidine metabolism	CAC1209 or CAC0480	0	1000
R0395	ribonucleotide reductase	cpd00002 + cpd11421 --> cpd00001 + cpd00115 + cpd11420	atp + trdrd <-> datp + h2o + trdox	Purine metabolism;Purine metabolismPyrimidine metabolism;Pyrimidine metabolism	CAC1209 or CAC0480	0	0
R0396	ribonucleotide reductase	cpd00062 + cpd11421 --> cpd00001 + cpd00358 + cpd11420	trdrd + utp <-> dutp + h2o + trdox	Purine metabolism;Purine metabolismPyrimidine metabolism;Pyrimidine metabolism	CAC1209 or CAC0480	0	0
R0397	ribonucleotide reductase	cpd00052 + cpd11421 --> cpd00001 + cpd00356 + cpd11420	ctp + trdrd <-> dctp + h2o + trdox	Purine metabolism;Purine metabolismPyrimidine metabolism;Pyrimidine metabolism	CAC1209 or CAC0480	0	0
R0399	Deoxyuridine-triphosphatase	cpd00001 + cpd00358 --> cpd00012 + cpd00299	dutp + h2o <-> dump + h + ppi	Pyrimidine metabolism;Pyrimidine metabolism	CAC1210 or CAC1425 or CAC3212	0	1000
R0400	Chorismate mutase	cpd00216 --> cpd00219	chor <-> pphn	Phenylalanine, tyrosine and tryptophan biosynthesis;Phenylalanine, tyrosine and tryptophan biosynthesisBiosynthesis of secondary metabolites;Biosynthesis of secondary metabolitesBiosynthesis of antibiotics;Biosynthesis of antibiotics	CAC1234	0	1000
R0402	ATP:L-homoserine O-phosphotransferase	cpd00002 + cpd00227 <==> cpd00008 + cpd00809	atp + hom__L <-> adp + h + phom		CAC1235	-1000	1000
R0405	ATP:nicotinamide-nucleotide adenylyltransferase	cpd00002 + cpd00355 <==> cpd00003 + cpd00012	atp + nmn + 2.0 h <-> ppi + nad	Nicotinate and nicotinamide metabolism;Nicotinate and nicotinamide metabolism		0	1000
R0406	ATP:nicotinamide-nucleotide adenylyltransferase	cpd00002 + cpd00873 <==> cpd00012 + cpd00638	atp + h + nicrnt <-> dnad + ppi	Nicotinate and nicotinamide metabolism;Nicotinate and nicotinamide metabolism		-1000	1000
R0407	Coproporphyrinogen:oxygen oxidoreductase(decarboxylating)	cpd00007 + 2 cpd00067 + cpd02083 <==> 2 cpd00001 + 2 cpd00011 + cpd00791	cpppg3 + 2.0 h + o2 <-> 2.0 co2 + 2.0 h2o + pppg9	Porphyrin and chlorophyll metabolism;Porphyrin and chlorophyll metabolismBiosynthesis of secondary metabolites;Biosynthesis of secondary metabolites		-1000	1000
R0408	ATP:1,2-diacylglycerol 3-phosphotransferase	cpd00002 + cpd11423 <==> cpd00008 + cpd11422	atp + 0.01 12dgr_BS <-> 0.01 12dag3p_BS + h + adp		CAC1294	-1000	1000
R0409	diacylglycerol kinase (n-C16:0)	cpd00002 + cpd15309 <==> cpd00008 + cpd15524	12dgr160 + atp <-> adp + h + pa160		CAC1294	-1000	1000
R0410	isohexadecanoyl-Diacylglycerol kinase	cpd00002 + cpd15706 <==> cpd00008 + cpd15682	atp+cpd15706<==>adp+cpd15682'	Glycerolipid metabolism;Glycerolipid metabolismGlycerophospholipid metabolism;Glycerophospholipid metabolismBiosynthesis of secondary metabolites;Biosynthesis of secondary metabolitesPhosphatidylinositol signaling system;Phosphatidylinositol signaling system		-1000	1000
R0411	diacylglycerol kinase (n-C12:0)	cpd00002 + cpd15306 <==> cpd00008 + cpd15521	12dgr120 + atp <-> adp + h + pa120	Glycerolipid metabolism;Glycerolipid metabolismGlycerophospholipid metabolism;Glycerophospholipid metabolismBiosynthesis of secondary metabolites;Biosynthesis of secondary metabolitesPhosphatidylinositol signaling system;Phosphatidylinositol signaling system		-1000	1000
R0412	diacylglycerol kinase (n-C18:0)	cpd00002 + cpd15311 <==> cpd00008 + cpd15526	12dgr180 + atp <-> adp + h + pa180		CAC1294	-1000	1000
R0413	isopentadecanoyl-Diacylglycerol kinase	cpd00002 + cpd15704 <==> cpd00008 + cpd15680	atp+cpd15704<==>adp+cpd15680'	Glycerolipid metabolism;Glycerolipid metabolismGlycerophospholipid metabolism;Glycerophospholipid metabolismBiosynthesis of secondary metabolites;Biosynthesis of secondary metabolitesPhosphatidylinositol signaling system;Phosphatidylinositol signaling system	CAC1294	-1000	1000
R0414	diacylglycerol kinase (n-C14:1)	cpd00002 + cpd15308 <==> cpd00008 + cpd15523	12dgr141 + atp <-> adp + h + pa141	Glycerolipid metabolism;Glycerolipid metabolismGlycerophospholipid metabolism;Glycerophospholipid metabolismBiosynthesis of secondary metabolites;Biosynthesis of secondary metabolitesPhosphatidylinositol signaling system;Phosphatidylinositol signaling system	CAC1294	-1000	1000
R0415	anteisopentadecanoyl-Diacylglycerol kinase	cpd00002 + cpd15705 <==> cpd00008 + cpd15681	atp+cpd15705<==>adp+cpd15681'	Glycerolipid metabolism;Glycerolipid metabolismGlycerophospholipid metabolism;Glycerophospholipid metabolismBiosynthesis of secondary metabolites;Biosynthesis of secondary metabolitesPhosphatidylinositol signaling system;Phosphatidylinositol signaling system	CAC1294	-1000	1000
R0416	isotetradecanoyl-Diacylglycerol kinase	cpd00002 + cpd15703 <==> cpd00008 + cpd15679	atp+cpd15703<==>adp+cpd15679'	Glycerolipid metabolism;Glycerolipid metabolismGlycerophospholipid metabolism;Glycerophospholipid metabolismBiosynthesis of secondary metabolites;Biosynthesis of secondary metabolitesPhosphatidylinositol signaling system;Phosphatidylinositol signaling system	CAC1294	-1000	1000
R0417	diacylglycerol kinase (n-C18:1)	cpd00002 + cpd15312 <==> cpd00008 + cpd15527	12dgr181 + atp <-> adp + h + pa181	Glycerolipid metabolism;Glycerolipid metabolismGlycerophospholipid metabolism;Glycerophospholipid metabolismBiosynthesis of secondary metabolites;Biosynthesis of secondary metabolitesPhosphatidylinositol signaling system;Phosphatidylinositol signaling system	CAC1294	-1000	1000
R0418	anteisoheptadecanoyl-Diacylglycerol kinase	cpd00002 + cpd15702 <==> cpd00008 + cpd15678	atp + cpd15702 <==> adp + cpd15678'	Glycerolipid metabolism;Glycerolipid metabolismGlycerophospholipid metabolism;Glycerophospholipid metabolismBiosynthesis of secondary metabolites;Biosynthesis of secondary metabolitesPhosphatidylinositol signaling system;Phosphatidylinositol signaling system	CAC1294	-1000	1000
R0419	diacylglycerol kinase (n-C16:1)	cpd00002 + cpd15310 <==> cpd00008 + cpd15525	12dgr161 + atp <-> adp + h + pa161	Glycerolipid metabolism;Glycerolipid metabolismGlycerophospholipid metabolism;Glycerophospholipid metabolismBiosynthesis of secondary metabolites;Biosynthesis of secondary metabolitesPhosphatidylinositol signaling system;Phosphatidylinositol signaling system	CAC1294	-1000	1000
R0420	diacylglycerol kinase (n-C14:0)	cpd00002 + cpd15307 <==> cpd00008 + cpd15522	12dgr140 + atp <-> adp + h + pa140	Glycerolipid metabolism;Glycerolipid metabolismGlycerophospholipid metabolism;Glycerophospholipid metabolismBiosynthesis of secondary metabolites;Biosynthesis of secondary metabolitesPhosphatidylinositol signaling system;Phosphatidylinositol signaling system	CAC1294	-1000	1000
R0421	isoheptadecanoyl-Diacylglycerol kinase	cpd00002 + cpd15701 <==> cpd00008 + cpd15677	atp+cpd15701<==>adp+cpd15677'	Glycerolipid metabolism;Glycerolipid metabolismGlycerophospholipid metabolism;Glycerophospholipid metabolismBiosynthesis of secondary metabolites;Biosynthesis of secondary metabolitesPhosphatidylinositol signaling system;Phosphatidylinositol signaling system	CAC1294	-1000	1000
R0422	Transcription	--> cpd17043	'-->cpd17043'		CAC1300 and CAC3142 and CAC3143 and CAC2233 and CAC1758 and CAC1748 and CAC1799 and CAC3738 and CAC3104 and CAC0700	0	0
R0423	glycerol transport in/out via diffusion reversible	cpd00100 <==> cpd00100[e]	glyc <-> glyc[e]		CAC1319 or CAC0770	-1000	1000
R0427	sn-Glycerol-3-phosphate:(acceptor) 2-oxidoreductase	cpd00015 + cpd00080 <==> cpd00095 + cpd00982	glyc3p + fad <-> dhap + fadh2	Glycerophospholipid metabolism;Glycerophospholipid metabolismBiosynthesis of secondary metabolites;Biosynthesis of secondary metabolites	CAC1322 or CAC0012	0	0
R0428	D-Mannonate:NAD+ 5-oxidoreductase	cpd00003 + cpd00403 <==> cpd00004 + cpd00067 + cpd00672	mana + nad <-> fruur + h + nadh		CAC1331	-1000	1000
R0430	tartrate dehydratase	cpd00403 --> cpd00001 + cpd00176	mana <-> 2ddglcn + h2o	Pentose and glucuronate interconversions;Pentose and glucuronate interconversions	CAC1332	0	1000
R0431	D-galactose transport in via proton symport	cpd00067[e] + cpd00108[e] <==> cpd00067 + cpd00108	gal[e] + h[e] <-> gal + h		CAC1339 or CAC1345	-1000	1000
R0432	L-arabinose transport via proton symport	cpd00067[e] + cpd00224[e] <==> cpd00067 + cpd00224	h[e] + arab__L[e] <-> h + arab__L		CAC1339 or CAC1345	-1000	1000
R0433	D-xylose transport in via proton symport	cpd00067[e] + cpd00154[e] <==> cpd00067 + cpd00154	h[e] + xyl__D[e] <-> h + xyl__D		CAC1339 or CAC1345 or CAC3422 or CAC3451	-1000	1000
R0435	L-ribulose-5-phosphate 4-epimerase	cpd00808 <==> cpd00198	ru5p__L <-> xu5p__D	Pentose and glucuronate interconversions;Pentose and glucuronate interconversionsAscorbate and aldarate metabolism;Ascorbate and aldarate metabolismMicrobial metabolism in diverse environments;Microbial metabolism in diverse environments	CAC1341	-1000	1000
R0437	L-Arabinose ketol-isomerase	cpd00224 <==> cpd00397	arab__L <-> rbl__L	Pentose and glucuronate interconversions;Pentose and glucuronate interconversions	CAC1342 or CAC1346	-1000	1000
R0438	4-hydroxy-2-oxo-heptandioate succinate semialdehyde-lyase	cpd03327 <==> cpd00020 + cpd00199	4h2kpi <-> pyr + sucsal		CAC1343	-1000	1000
R0439	pentose phosphate pathway	cpd00009 + cpd00067 + cpd00198 --> cpd00001 + cpd00102 + cpd00196	xu5p__D + pi <-> actp + g3p + h2o		CAC1343	0	0
R0440	pentose phosphate pathway	cpd00009 + cpd00067 + cpd00072 --> cpd00001 + cpd00196 + cpd00236	f6p + pi <-> e4p + actp + h2o		CAC1343	0	0
R0441	ATP:L-ribulose 5-phosphotransferase	cpd00002 + cpd00397 <==> cpd00008 + cpd00808	atp + rbl__L <-> adp + h + ru5p__L		CAC1344	-1000	1000
R0442	ATP:D-ribulose 5-phosphotransferase	cpd00002 + cpd00258 <==> cpd00008 + cpd00171	rbl__D + atp <-> h + adp + ru5p__D		CAC1344	-1000	1000
R0444	Sedoheptulose-7-phosphate:D-glyceraldehyde-3-phosphate	cpd00102 + cpd00238 <==> cpd00072 + cpd00236	g3p + s7p <-> e4p + f6p	Pentose phosphate pathway;Pentose phosphate pathwayBiosynthesis of secondary metabolites;Biosynthesis of secondary metabolitesMicrobial metabolism in diverse environments;Microbial metabolism in diverse environmentsBiosynthesis of antibiotics;Biosynthesis of antibiotics	CAC1347	-1000	1000
R0445	alpha-D-Glucose 1-epimerase	cpd00027 <==> cpd00190	glc__bD <-> glc__D	Glycolysis / Gluconeogenesis;Glycolysis / GluconeogenesisGalactose metabolism;Galactose metabolismBiosynthesis of secondary metabolites;Biosynthesis of secondary metabolitesMicrobial metabolism in diverse environments;Microbial metabolism in diverse environmentsBiosynthesis of antibiotics;Biosynthesis of antibiotics	CAC1349	0	0
R0447	N-Acetyl-D-glucosamine transport via PEP:Pyr PTS	cpd00061 + cpd00122[e] <==> cpd00020 + cpd00293	acgam[e] + pep <-> acgam6p + pyr		CAC1353 and CAC1820 and CAC3087	-1000	1000
R0448	ABC transporters	cpd00001 + cpd00002 + cpd00104[e] --> cpd00008 + cpd00009 + cpd00067 + cpd00104	h2o + atp + 2.0 na1[e] + btn[e] <-> 2.0 na1 + h + adp + pi + btn		CAC1360 or CAC3456 or CAC0211	0	1000
R0450	Dethiobiotin synthase	cpd00002 + cpd00011 + cpd00764 --> cpd00008 + cpd00009 + 3 cpd00067 + cpd01311	atp + co2 + dann <-> adp + dtbt + 3.0 h + pi	Biotin metabolism;Biotin metabolism	CAC1361	0	1000
R0452	S-Adenosyl-L-methionine:8-amino-7-oxononanoate aminotransferase	cpd00017 + cpd00800 <==> cpd00764 + cpd02701	8aonn + amet <-> amob + dann	Biotin metabolism;Biotin metabolism	CAC1362	-1000	1000
R0453	Threonine-phosphate decarboxylase	cpd00067 + cpd08928 --> cpd00011 + cpd02547	h + thrp <-> co2 + applp	Porphyrin and chlorophyll metabolism;Porphyrin and chlorophyll metabolism	CAC1369	0	1000
R0455	rxn07586	cpd00001 + cpd08371 <==> cpd00067 + cpd00071 + cpd14960	h2o + copre5 <==> h + acald + Cobalt-precorrin 5B	Porphyrin and chlorophyll metabolism;Porphyrin and chlorophyll metabolism	CAC1370	-1000	1000
R0456	threonine kinase	cpd00161 + cpd00002 --> cpd08928 + cpd00008	atp + thr__L <-> adp + h + thrp	Porphyrin and chlorophyll metabolism;Porphyrin and chlorophyll metabolism	CAC1371	0	1000
R0458	Nicotinate-nucleotide:dimethylbenzimidazole	cpd00873 + cpd01997 <==> cpd00067 + cpd00218 + cpd02904	dmbzid + nicrnt <-> 5prdmbz + h + nac	Porphyrin and chlorophyll metabolism;Porphyrin and chlorophyll metabolism	CAC1372	-1000	1000
R0459	sirohydrochlorin cobalt-lyase	2 cpd00067 + cpd00149 + cpd03426 <==> cpd08368	cobalt2 + dscl <-> copre2 + 3.0 h	Porphyrin and chlorophyll metabolism;Porphyrin and chlorophyll metabolism	CAC1373 or CAC0583	0	1000
R0460	adenosylcobyric acid synthase (glutamine-hydrolysing)	4 cpd00001 + 4 cpd00002 + 4 cpd00053 + cpd03916 <==> 4 cpd00008 + 4 cpd00009 + 4 cpd00023 + 4 cpd00067 + cpd03917	adcobdam + 4.0 atp + 4.0 gln__L + 4.0 h2o <-> adcobhex + 4.0 adp + 4.0 glu__L + 4.0 h + 4.0 pi	Porphyrin and chlorophyll metabolism;Porphyrin and chlorophyll metabolism	CAC1374	-1000	1000
R0461	Hydrogenobyrinate <=> Hydrogenobyrinate a,c diamide	cpd00001 + 2 cpd00002 + 2 cpd00053 + cpd03832 <==> 2 cpd00008 + cpd00012 + 2 cpd00023 + cpd03913	h2o + 2.0 atp + hgbyr + 2.0 gln__L <-> hgbam + 2.0 adp + 2.0 glu__L + h + ppi	Porphyrin and chlorophyll metabolism;Porphyrin and chlorophyll metabolism	CAC1375	-1000	1000
R0462	rxn06979	2 cpd00001 + 2 cpd00002 + 2 cpd00053 + cpd03421 <==> 2 cpd00008 + 2 cpd00009 + 2 cpd00023 + 2 cpd00067 + cpd03914	2.0 atp + cobya + 2.0 gln__L + h2o <-> 2.0 adp + co2dam + 2.0 glu__L + h + ppi	Porphyrin and chlorophyll metabolism;Porphyrin and chlorophyll metabolism	CAC1375	-1000	1000
R0463	Precorrin 8X 11,12-methylmutase	cpd00067 + cpd03835 <==> cpd03832	h + pre8 <-> hgbyr	Porphyrin and chlorophyll metabolism;Porphyrin and chlorophyll metabolism	CAC1376	-1000	1000
R0464	precorrin-8X methylmutase	cpd08375 <==> cpd03421	copre8 <-> cobya	Porphyrin and chlorophyll metabolism;Porphyrin and chlorophyll metabolism	CAC1376	-1000	1000
R0465	rxn07587	cpd00017 + cpd14960 <==> cpd00019 + cpd00067 + cpd08372	amet + codscl5b <-> h + ahcys + copre6	Porphyrin and chlorophyll metabolism;Porphyrin and chlorophyll metabolism	CAC1377	-1000	1000
R0466	rxn07589	cpd00017 + cpd14961 <==> cpd00011 + cpd00019 + cpd08375	'amet+codscl7<==>co2+ahcys+copre8'	Porphyrin and chlorophyll metabolism;Porphyrin and chlorophyll metabolism	CAC1378	-1000	1000
R0467	S-Adenosyl-L-methionine:1-precorrin-6Y C5,15-methyltransferase	2 cpd00017 + cpd03760 <==> cpd00011 + 2 cpd00019 + 2 cpd00067 + cpd03835	2.0 amet + pre6b <-> 2.0 ahcys + 3.0 h + co2 + pre8		CAC1378 or CAC0584	-1000	1000
R0468	S-Adenosyl-L-methionine:precorrin-4 C20-methyltransferase	cpd00017 + cpd00067 + cpd01620 <==> cpd00019 + cpd03420	dscl + amet <-> ahcys + pre3a + h	Porphyrin and chlorophyll metabolism;Porphyrin and chlorophyll metabolism	CAC1379	-1000	1000
R0469	S-adenosyl-L-methionine:cobalt-factor-II C20-methyltransferase	cpd00017 + cpd08368 <==> cpd00019 + cpd00067 + cpd08369	amet + copre2 <-> ahcys + copre3 + h	Porphyrin and chlorophyll metabolism;Porphyrin and chlorophyll metabolism	CAC1379	-1000	1000
R0470	S-adenosyl-L-methionine:precorrin-4 C11 methyltransferase	cpd00017 + cpd03834 <==> cpd00019 + cpd00067 + cpd03839	amet + pre4 <-> ahcys + h + pre5	Porphyrin and chlorophyll metabolism;Porphyrin and chlorophyll metabolism	CAC1380	-1000	1000
R0471	cobalt-precorrin-4 methyltransferase	cpd00017 + cpd08370 <==> cpd00019 + cpd08371	amet + copre4 <-> ahcys + copre5 + h	Porphyrin and chlorophyll metabolism;Porphyrin and chlorophyll metabolism	CAC1380	-1000	1000
R0472	precorrin-6Y:NADP+ oxidoreductase	cpd00006 + cpd03760 <==> cpd00005 + cpd00067 + cpd03761	pre6b + nadp <-> 2.0 h + pre6a + nadph	Porphyrin and chlorophyll metabolism;Porphyrin and chlorophyll metabolism	CAC1381	-1000	1000
R0473	precorrin-6A reductase	cpd00005 + cpd00067 + cpd08372 <==> cpd00006 + cpd08373	h + nadph + copre6 <-> codhpre6 + nadp	Porphyrin and chlorophyll metabolism;Porphyrin and chlorophyll metabolism	CAC1381	-1000	1000
R0474	precorrin-3B C17-methyltransferase	cpd00017 + cpd08369 <==> cpd00019 + cpd00067 + cpd08370	amet + copre3 <-> copre4 + ahcys	Porphyrin and chlorophyll metabolism;Porphyrin and chlorophyll metabolism	CAC1382	-1000	1000
R0475	S-Adenosyl-L-methionine:precorrin-3B C17-methyltransferase	cpd00017 + cpd03833 <==> cpd00019 + 2 cpd00067 + cpd03834	amet + pre3b <-> ahcys + pre4 + 2.0 h	Porphyrin and chlorophyll metabolism;Porphyrin and chlorophyll metabolism	CAC1382	-1000	1000
R0476	Adenosyl cobinamide kinase	cpd00002 + cpd03918 <==> cpd00008 + cpd00067 + cpd03919	adocbi + atp <-> adocbip + adp + h	Porphyrin and chlorophyll metabolism;Porphyrin and chlorophyll metabolism	CAC1383	-1000	1000
R0477	rxn04413	cpd00038 + cpd03918 <==> cpd00031 + cpd00067 + cpd03919	gtp + adocbi <==> gdp + h + adocbip	Porphyrin and chlorophyll metabolism;Porphyrin and chlorophyll metabolism	CAC1383	0	0
R0478	Adenosyl cobinamide phosphate guanyltransferase	cpd00038 + cpd00067 + cpd03919 <==> cpd00012 + cpd03920	adocbip + gtp + h <-> agdpcbi + ppi	Porphyrin and chlorophyll metabolism;Porphyrin and chlorophyll metabolism	CAC1383	-1000	1000
R0479	Adenosylcobalamin 5&#39;-phosphate synthase	cpd03423 + cpd03920 <==> cpd00126 + cpd00166	agdpcbi + rdmbzi <-> adocbl + gmp + h	Porphyrin and chlorophyll metabolism;Porphyrin and chlorophyll metabolism	CAC1384	-1000	1000
R0480	Adenosylcobalamin phosphatase	cpd00001 + cpd02904 --> cpd00009 + cpd00067 + cpd03423	5prdmbz + h2o <-> pi + rdmbzi	Porphyrin and chlorophyll metabolism;Porphyrin and chlorophyll metabolism	CAC1385	0	1000
R0482	N5-carboxyaminoimidazole ribonucleotide mutase	cpd00067 + cpd11310 <==> cpd02893	5aizc <-> 5caiz	Purine metabolism;Purine metabolismBiosynthesis of secondary metabolites;Biosynthesis of secondary metabolitesBiosynthesis of antibiotics;Biosynthesis of antibiotics	CAC1390	-1000	1000
R0483	N5-carboxyaminoimidazole ribonucleotide mutase	cpd00002 + cpd00242 + cpd02140 --> cpd00008 + cpd00009 + cpd00067 + cpd02893	atp + hco3 + air --> adp + pi + h + 5aizc	Purine metabolism;Purine metabolismBiosynthesis of secondary metabolites;Biosynthesis of secondary metabolitesBiosynthesis of antibiotics;Biosynthesis of antibiotics	CAC1390	0	1000
R0484	N5-carboxyaminoimidazole ribonucleotide mutase	cpd00067 + cpd02893 --> cpd00011 + cpd02140	co2 + air <-> 2.0 h + 5aizc	Purine metabolism;Purine metabolismBiosynthesis of secondary metabolites;Biosynthesis of secondary metabolitesBiosynthesis of antibiotics;Biosynthesis of antibiotics	CAC1390	0	0
R0486	SAICAR synthetase	cpd00002 + cpd00041 + cpd02893 --> cpd00008 + cpd00009 + 2 cpd00067 + cpd02921	5aizc + asp__L + atp <-> 25aics + adp + h + pi	Purine metabolism;Purine metabolismBiosynthesis of secondary metabolites;Biosynthesis of secondary metabolitesBiosynthesis of antibiotics;Biosynthesis of antibiotics	CAC1391	0	1000
R0488	amidophosphoribosyltransferase	cpd00001 + cpd00053 + cpd00103 --> cpd00012 + cpd00023 + cpd01982	gln__L + h2o + prpp <-> glu__L + ppi + pram	Purine metabolism;Purine metabolismAlanine, aspartate and glutamate metabolism;Alanine, aspartate and glutamate metabolismBiosynthesis of secondary metabolites;Biosynthesis of secondary metabolitesBiosynthesis of antibiotics;Biosynthesis of antibiotics	CAC1392	0	1000
R0490	2-(Formamido)-N1-(5-phosphoribosyl)acetamidine cyclo-ligase	cpd00002 + cpd02826 <==> cpd00008 + cpd00009 + cpd00067 + cpd02140	fpram + atp <-> air + adp + pi + h	Purine metabolism;Purine metabolismBiosynthesis of secondary metabolites;Biosynthesis of secondary metabolitesBiosynthesis of antibiotics;Biosynthesis of antibiotics	CAC1393	-1000	1000
R0492	GAR formyltransferase	cpd00001 + cpd00347 + cpd02394 --> cpd00087 + cpd02678 + 2 cpd00067	h2o + methf + gar --> thf + fgam + (2) h	Purine metabolism;Purine metabolismOne carbon pool by folate;One carbon pool by folateBiosynthesis of secondary metabolites;Biosynthesis of secondary metabolitesBiosynthesis of antibiotics;Biosynthesis of antibiotics	CAC1394	0	1000
R0493	10-Formyltetrahydrofolate:5&#39;-phosphoribosylglycinamide	cpd00201 + cpd02394 <==> cpd00067 + cpd00087 + cpd02678	10fthf + gar <-> fgam + h + thf	Purine metabolism;Purine metabolismOne carbon pool by folate;One carbon pool by folateBiosynthesis of secondary metabolites;Biosynthesis of secondary metabolitesBiosynthesis of antibiotics;Biosynthesis of antibiotics	CAC1394	0	1000
R0496	IMP 1,2-hydrolase (decyclizing)	cpd00001 + cpd00114 <==> cpd02884	h2o + imp <-> fprica	Purine metabolism;Purine metabolismOne carbon pool by folate;One carbon pool by folateBiosynthesis of secondary metabolites;Biosynthesis of secondary metabolitesBiosynthesis of antibiotics;Biosynthesis of antibiotics	CAC1395	-1000	1000
R0497	10-Formyltetrahydrofolate:5&#39;-phosphoribosyl-5-amino-4-	cpd00201 + cpd02851 <==> cpd00087 + cpd02884	10fthf + aicar <-> fprica + thf	Purine metabolism;Purine metabolismOne carbon pool by folate;One carbon pool by folateBiosynthesis of secondary metabolites;Biosynthesis of secondary metabolitesBiosynthesis of antibiotics;Biosynthesis of antibiotics	CAC1395	-1000	1000
R0499	phosphoribosylglycinamide synthetase	cpd00002 + cpd00033 + cpd01982 --> cpd00008 + cpd00009 + cpd00067 + cpd02394	atp + gly + pram <-> adp + gar + h + pi	Purine metabolism;Purine metabolismBiosynthesis of secondary metabolites;Biosynthesis of secondary metabolitesBiosynthesis of antibiotics;Biosynthesis of antibiotics	CAC1396	0	1000
R0500	salicin transport via PEP:Pyr PTS	cpd00061 + cpd01030[e] <==> cpd00020 + cpd03698	pep + salcn[e] <==> pyr + salcn6p	Glycolysis / Gluconeogenesis;Glycolysis / GluconeogenesisPentose phosphate pathway;Pentose phosphate pathwayFructose and mannose metabolism;Fructose and mannose metabolismGalactose metabolism;Galactose metabolismAscorbate and aldarate metabolism;Ascorbate and aldarate metabolismStarch and sucrose metabolism;Starch and sucrose metabolismAmino sugar and nucleotide sugar metabolism;Amino sugar and n…	CAC1407	-1000	1000
R0501	arbutin transport via PEP:Pyr PTS	cpd00061 + cpd03696[e] <==> cpd00020 + cpd03697	pep + arbt_p <-> arbt6p + pyr	Glycolysis / Gluconeogenesis;Glycolysis / GluconeogenesisPentose phosphate pathway;Pentose phosphate pathwayFructose and mannose metabolism;Fructose and mannose metabolismGalactose metabolism;Galactose metabolismAscorbate and aldarate metabolism;Ascorbate and aldarate metabolismStarch and sucrose metabolism;Starch and sucrose metabolismAmino sugar and nucleotide sugar metabolism;Amino sugar and n…	CAC1407	-1000	1000
R0502	4-Aminobutanoate:2-oxoglutarate aminotransferase	cpd00024 + cpd00281 <==> cpd00023 + cpd00199	4abut + akg <-> glu__L + sucsal	Alanine, aspartate and glutamate metabolism;Alanine, aspartate and glutamate metabolismbeta-Alanine metabolism;beta-Alanine metabolismPropanoate metabolism;Propanoate metabolismButanoate metabolism;Butanoate metabolism	CAC1427	-1000	1000
R0503	UDPglucose 4-epimerase	cpd00026 <==> cpd00043	udpg <-> udpgal	Galactose metabolism;Galactose metabolismAmino sugar and nucleotide sugar metabolism;Amino sugar and nucleotide sugar metabolism	CAC1429 or CAC2960 or CAC0731	-1000	1000
R0504	UDP-N-acetyl-D-glucosamine 4-epimerase	cpd00037 <==> cpd00175	uacgam <-> uacgala		CAC1429 or CAC2960 or CAC0731	-1000	1000
R0505	D-Ribose-5-phosphate ketol-isomerase	cpd00101 <==> cpd00171	r5p <-> ru5p__D	Pentose phosphate pathway;Pentose phosphate pathwayFructose and mannose metabolism;Fructose and mannose metabolismCarbon fixation in photosynthetic organisms;Carbon fixation in photosynthetic organismsBiosynthesis of secondary metabolites;Biosynthesis of secondary metabolitesMicrobial metabolism in diverse environments;Microbial metabolism in diverse environmentsBiosynthesis of antibiotics;Biosyn…	CAC1431 or CAC2880 or CAC0726	-1000	1000
R0506	undecaprenyl diphosphate synthetase	7 cpd00113 + cpd08211 --> 7 cpd00012 + cpd02229	(7) ipdp + tcggrpp --> (7) ppi + udcpdp	Terpenoid backbone biosynthesis;Terpenoid backbone biosynthesisBiosynthesis of secondary metabolites;Biosynthesis of secondary metabolites	CAC1432 or CAC1791	0	1000
R0507	undecaprenyl diphosphate synthetase	cpd00113 + cpd00350 --> cpd00012 + cpd08211	ipdp + frdp --> ppi + tcggrpp	Terpenoid backbone biosynthesis;Terpenoid backbone biosynthesisBiosynthesis of secondary metabolites;Biosynthesis of secondary metabolites	CAC1432 or CAC1791	0	1000
R0508	ribose ABC transporter	cpd00001 + cpd00002 + cpd00105[e] --> cpd00008 + cpd00009 + 1 cpd00067 + cpd00105	atp + h2o + rib__D <-> pi + adp + rib__D[e] + h		CAC1453	0	1000
R0509	PTS system fructose(mannose)-specific transporter	cpd00067 + cpd00832 + cpd12508 <==> cpd11712 + cpd03812	h+acgal[e]+cpd12508<==>cpd11712+acgal6p'	Glycolysis / Gluconeogenesis;Glycolysis / GluconeogenesisPentose phosphate pathway;Pentose phosphate pathwayFructose and mannose metabolism;Fructose and mannose metabolismGalactose metabolism;Galactose metabolismAscorbate and aldarate metabolism;Ascorbate and aldarate metabolismStarch and sucrose metabolism;Starch and sucrose metabolismAmino sugar and nucleotide sugar metabolism;Amino sugar and n…	CAC1457	-1000	1000
R0510	PTS system fructose(mannose)-specific transporter	cpd00067 + cpd01524 + cpd12508 <==> cpd11712 + cpd03813	h+cpd01524+cpd12508<==>cpd11712+galam6p'	Glycolysis / Gluconeogenesis;Glycolysis / GluconeogenesisPentose phosphate pathway;Pentose phosphate pathwayFructose and mannose metabolism;Fructose and mannose metabolismGalactose metabolism;Galactose metabolismAscorbate and aldarate metabolism;Ascorbate and aldarate metabolismStarch and sucrose metabolism;Starch and sucrose metabolismAmino sugar and nucleotide sugar metabolism;Amino sugar and n…	CAC1457	-1000	1000
R0513	PTS system fructose(mannose)-specific transporter	cpd00067 + cpd00138 + cpd12508 <==> cpd00235 + cpd11712	h+man+cpd12508<==>man6p_h+cpd11712'		CAC1458 and CAP0066 and CAP0067 and CAP0068	-1000	1000
R0514	SERt2	cpd00054[e] + cpd00067[e] <==> cpd00054 + cpd00067	h[e] + ser__L[e] <-> h + ser__L		CAC1472 or CAC0727	-1000	1000
R0515	glycine transport in/out via proton symport	cpd00033[e] + cpd00067[e] <==> cpd00033 + cpd00067	gly[e] + h[e] <-> gly + h		CAC1472 or CAC0727	-1000	1000
R0516	D-serine transport in/out via proton symport	cpd00067[e] + cpd00550[e] <==> cpd00067 + cpd00550	h[e] + ser__D[e] <-> h + ser__D		CAC1472 or CAC0727	-1000	1000
R0517	D-alanine transport in via proton symport	cpd00067[e] + cpd00117[e] <==> cpd00067 + cpd00117	ala__D[e] + h[e] <-> ala__D + h		CAC1472 or CAC0727	-1000	1000
R0518	ABC transporters	cpd00001 + cpd00002 + cpd00033[e] --> cpd00008 + cpd00009 + cpd00033 + 1 cpd00067	atp + gly[e] + h2o <-> adp + gly + h + pi		CAC1473 and CAC1474 and CAC1475 and CAC1476	0	0
R0523	L-Valine:2-oxoglutarate aminotransferase	cpd00024 + cpd00156 <==> cpd00023 + cpd00123	akg + val__L <-> 3mob + glu__L	Cysteine and methionine metabolism;Cysteine and methionine metabolismValine, leucine and isoleucine degradation;Valine, leucine and isoleucine degradationValine, leucine and isoleucine biosynthesis;Valine, leucine and isoleucine biosynthesisPantothenate and CoA biosynthesis;Pantothenate and CoA biosynthesisGlucosinolate biosynthesis;Glucosinolate biosynthesisBiosynthesis of secondary metabolites;…	CAC1479 or CAC2226	-1000	1000
R0524	L-Isoleucine:2-oxoglutarate aminotransferase	cpd00024 + cpd00322 <==> cpd00023 + cpd00508	akg + ile__L <-> 3mop + glu__L	Cysteine and methionine metabolism;Cysteine and methionine metabolismValine, leucine and isoleucine degradation;Valine, leucine and isoleucine degradationValine, leucine and isoleucine biosynthesis;Valine, leucine and isoleucine biosynthesisPantothenate and CoA biosynthesis;Pantothenate and CoA biosynthesisGlucosinolate biosynthesis;Glucosinolate biosynthesisBiosynthesis of secondary metabolites;…	CAC1479 or CAC2226	-1000	1000
R0525	L-Leucine:2-oxoglutarate aminotransferase	cpd00024 + cpd00107 <==> cpd00023 + cpd00200	akg + leu__L <-> 4mop + glu__L	Cysteine and methionine metabolism;Cysteine and methionine metabolismValine, leucine and isoleucine degradation;Valine, leucine and isoleucine degradationValine, leucine and isoleucine biosynthesis;Valine, leucine and isoleucine biosynthesisPantothenate and CoA biosynthesis;Pantothenate and CoA biosynthesisGlucosinolate biosynthesis;Glucosinolate biosynthesisBiosynthesis of secondary metabolites;…	CAC1479 or CAC2226	-1000	1000
R0526	formate transporter	cpd00047[e] + cpd00067 --> cpd00047 + cpd00067[e]	for[e] + h[e] <-> for + h		CAC1512	0	1000
R0527	nitrate transporter	cpd00067[e] + cpd00209 --> cpd00067 + cpd00209[e]	no2 + h[e] <-> no2[e] + h		CAC1512	0	1000
R0528	nitrite transport in via proton symport	cpd00067[e] + cpd00075[e] <==> cpd00067 + cpd00075	no3[e] + h[e] <-> no3 + h		CAC1512	-1000	1000
R0529	ATP:D-fructose 6-phosphotransferase	cpd00002 + cpd00082 <==> cpd00008 + cpd00072	atp + fru <-> adp + f6p + h	Fructose and mannose metabolism;Fructose and mannose metabolismStarch and sucrose metabolism;Starch and sucrose metabolismAmino sugar and nucleotide sugar metabolism;Amino sugar and nucleotide sugar metabolism	CAC1523 or CAC0424	0	1000
R0531	glutamate---cysteine ligase	cpd00002 + cpd00023 + cpd00084 --> cpd00008 + cpd00009 + cpd00067 + cpd00506	atp + cys__L + glu__L <-> adp + glucys + h + pi	Cysteine and methionine metabolism;Cysteine and methionine metabolismGlutathione metabolism;Glutathione metabolism	CAC1539	0	1000
R0532	amino acid metbolism	cpd00002 + cpd00033 + cpd00506 --> cpd00008 + cpd00009 + cpd00042 + cpd00067	atp + glucys + gly <-> adp + gthrd + h + pi		CAC1540	0	1000
R0533	(R)-Lactate:NAD+ oxidoreductase	cpd00003 + cpd00221 <==> cpd00004 + cpd00020 + cpd00067	lac__D + nad <-> h + nadh + pyr		CAC1543 or CAC2691	0	0
R0536	cytidine deaminase	cpd00001 + cpd00067 + cpd00654 --> cpd00013 + cpd00412	dcyt + h + h2o <-> duri + nh4	Pyrimidine metabolism;Pyrimidine metabolismDrug metabolism - other enzymes;Drug metabolism - other enzymes	CAC1544 or CAC2609	0	0
R0537	deoxycytidine deaminase	cpd00001 + cpd00067 + cpd00367 --> cpd00013 + cpd00249	cytd + h + h2o <-> nh4 + uri	Pyrimidine metabolism;Pyrimidine metabolismDrug metabolism - other enzymes;Drug metabolism - other enzymes	CAC1544 or CAC2609	0	0
R0539	2-Deoxy-D-ribose-5-phosphate acetaldehyde-lyase	cpd00510 <==> cpd00071 + cpd00102	2dr5p <-> acald + g3p	Pentose phosphate pathway;Pentose phosphate pathway	CAC1545	-1000	1000
R0541	Cytidine:orthophosphate alpha-D-ribosyltransferase	cpd00009 + cpd00067 + cpd00367 <==> cpd00307 + cpd00475	csn + r1p <-> cytd + pi	Pyrimidine metabolism;Pyrimidine metabolism	CAC1546	0	0
R0542	Uridine:orthophosphate ribosyltransferase	cpd00009 + cpd00067 + cpd00249 <==> cpd00092 + cpd00475	h + butacp + malacp <=> co2 + 2oxhacp + acp	Pyrimidine metabolism;Pyrimidine metabolism	CAC1546	0	0
R0543	deoxyuridine:orthophosphate 2-deoxy-D-ribosyltransferase	cpd00009 + cpd00067 + cpd00412 <==> cpd00092 + cpd00509	duri + pi <-> 2dr1p + ura		CAC1546 or CAC2064	-1000	1000
R0544	nucleotide metabolism	cpd00025 + cpd11421 --> 2 cpd00001 + cpd11420	h2o2 + trdrd <-> 2.0 h2o + trdox		CAC1547 or CAC3083 or CAC0824	0	1000
R0545	4-Hydroxybutanoate:NAD+ oxidoreductase	cpd00003 + cpd00728 <==> cpd00004 + cpd00067 + cpd00199	nad + cpd00728 <==> nadh + h + sucsal	Butanoate metabolism;Butanoate metabolism	CAC1574	-1000	1000
R0546	Malate dehydrogenase	cpd00003 + cpd00130 --> cpd00004 + cpd00011 + cpd00020	mal__L + nad <-> co2 + nadh + pyr	Pyruvate metabolism;Pyruvate metabolism	CAC1589	0	1000
R0547	Sodium exchange transporter	cpd00024 + cpd00971 --> cpd00024[e] + cpd00971[e]	akg[e] + na1[e] <-> akg + na1		CAC1590	0	0
R0549	Na+/malate symporter	cpd00130[e] + cpd00971[e] <==> cpd00130 + cpd00971	na1[e] + mal__L[e] <-> mal__L + na1		CAC1590	0	0
R0550	2-oxoglutarate transport in via proton symport	cpd00024[e] + cpd00067[e] <==> cpd00024 + cpd00067	akg[e] + h[e] <-> akg + h		CAC1590	-1000	1000
R0551	L-malate transport in via proton symport	cpd00067[e] + cpd00130[e] <==> cpd00067 + cpd00130	h[e] + mal__L[e] <-> h + mal__L		CAC1590	0	0
R0552	ABC transporters	cpd00001 + cpd00002 + cpd00034[e] --> cpd00008 + cpd00009 + cpd00034 + cpd00067	atp + h2o + zn2[e] <-> adp + h + pi + zn2		CAC1593 and CAC2877 and CAC2878	0	1000
R0554	Methylglyoxal synthase	cpd00095 --> cpd00009 + cpd00067 + cpd00428	dhap <-> mthgxl + pi	Propanoate metabolism;Propanoate metabolismMicrobial metabolism in diverse environments;Microbial metabolism in diverse environments	CAC1604	0	1000
R0555	(R)-Pantoate:NADP+ 2-oxidoreductase	cpd00006 + cpd00408 <==> cpd00005 + cpd00067 + cpd00712	2dhp + h + nadph <-> nadp + pant__R		CAC1605 or CAC0091 or CAC2937	-1000	1000
R0559	Branched chain amino acid:H+ symporter (Isoleucine)	cpd00067[e] + cpd00322[e] <==> cpd00067 + cpd00322	h[e] + ile__L[e] <-> h + ile__L		CAC1610	-1000	1000
R0560	L-valine transport in via proton symport	cpd00067[e] + cpd00156[e] <==> cpd00067 + cpd00156	h[e] + val__L[e] <-> h + val__L		CAC1610	-1000	1000
R0561	Branched chain amino acid:H+ symporter (Leucine)	cpd00067[e] + cpd00107[e] <==> cpd00067 + cpd00107	h[e] + leu__L[e] <-> h + leu__L		CAC1610	-1000	1000
R0565	ATP:pyridoxal 5&#39;-phosphotransferase	cpd00002 + cpd00215 <==> cpd00008 + cpd00016	atp + pydx <-> adp + h + pydx5p	Vitamin B6 metabolism;Vitamin B6 metabolism	CAC1622	-1000	1000
R0566	ATP:pyridoxal 5&#39;-phosphotransferase	cpd00002 + cpd00419 <==> cpd00008 + cpd00493	atp + pydam <-> adp + h + pyam5p	Vitamin B6 metabolism;Vitamin B6 metabolism	CAC1622	-1000	1000
R0567	ATP:pyridoxal 5&#39;-phosphotransferase	cpd00002 + cpd00263 <==> cpd00008 + cpd00478	atp + pydxn <-> adp + h + pdx5p	Vitamin B6 metabolism;Vitamin B6 metabolism	CAC1622	-1000	1000
R0568	L-Aspartate ammonia-lyase	cpd00041 <==> cpd00013 + cpd00106	asp__L <-> fum + nh4	Alanine, aspartate and glutamate metabolism;Alanine, aspartate and glutamate metabolism	CAC1652	0	1000
R0570	Phosphoribosylformylglycinamidine synthase	cpd00001 + cpd00002 + cpd00053 + cpd02678 --> cpd00008 + cpd00009 + cpd00023 + cpd00067 + cpd02826	h2o + gln__L + fgam + atp <-> adp + fpram + glu__L + pi + 2.0 h	Purine metabolism;Purine metabolismBiosynthesis of secondary metabolites;Biosynthesis of secondary metabolitesBiosynthesis of antibiotics;Biosynthesis of antibiotics	CAC1655	0	1000
R0572	cpd00155 phosphorylase	cpd00009 + cpd00067 + cpd00155 <==> cpd00089 + cpd15302	pi + h + cpd00155 <==> g1p + cpd15302	Starch and sucrose metabolism;Starch and sucrose metabolismBiosynthesis of secondary metabolites;Biosynthesis of secondary metabolites	CAC1664	-1000	1000
R0573	L-Glutamate:NADP+ oxidoreductase (transaminating)	cpd00006 + 2 cpd00023 <==> cpd00005 + cpd00024 + cpd00053 + cpd00067	akg + gln__L + h + nadph <-> 2.0 glu__L + nadp		CAC1673 and CAC1674	-1000	1000
R0574	Orthophosphate-ABC transport	cpd00001 + cpd00002 + cpd00009[e] <==> cpd00008 + 2 cpd00009 + cpd00067	atp + h2o + pi[e] <-> adp + h + 2.0 pi		CAC1705 and CAC1706 and CAC1708 and CAC1707	0	0
R0577	sn-Glycerol-3-phosphate:NADP+ 2-oxidoreductase	cpd00006 + cpd00080 <==> cpd00005 + cpd00067 + cpd00095	glyc3p + nadp <-> dhap + h + nadph	Glycerophospholipid metabolism;Glycerophospholipid metabolismBiosynthesis of secondary metabolites;Biosynthesis of secondary metabolites	CAC1712	0	0
R0578	sn-Glycerol-3-phosphate:NAD+ 2-oxidoreductase	cpd00003 + cpd00080 <==> cpd00004 + cpd00067 + cpd00095	dhap + h + nadh <-> glyc3p + nad	Glycerophospholipid metabolism;Glycerophospholipid metabolismBiosynthesis of secondary metabolites;Biosynthesis of secondary metabolites	CAC1712	-1000	1000
R0580	Accepted Name	0	asn__L + h2o <-> asp__L + nh4	Alanine, aspartate and glutamate metabolism;Alanine, aspartate and glutamate metabolismCyanoamino acid metabolism;Cyanoamino acid metabolismBiosynthesis of secondary metabolites;Biosynthesis of secondary metabolites	CAC1714	0	1000
R0583	Asparaginase	0	atp + dgmp <-> adp + dgdp	Purine metabolism;Purine metabolism	CAC1718	-1000	1000
R0584	ATP:(d)GMP phosphotransferase	cpd00002 + cpd00126 <==> cpd00008 + cpd00031	atp + gmp <-> adp + gdp	Purine metabolism;Purine metabolism	CAC1718	-1000	1000
R0585	guanylate kinase (GMP:dATP)	cpd00115 + cpd00126 <==> cpd00031 + cpd00177	datp + gmp <-> dadp + gdp	Purine metabolism;Purine metabolism	CAC1718	0	0
R0587	Phosphopantothenoylcysteine decarboxylase	cpd00052 + cpd00084 + cpd02201 --> cpd00009 + cpd00096 + cpd02666 + cpd00067	ctp + 4ppan + cys__L <-> pi + 4ppcys + h + cdp	Pantothenate and CoA biosynthesis;Pantothenate and CoA biosynthesis	CAC1720	0	1000
R0590	Phosphopantothenoylcysteine decarboxylase	cpd00067 + cpd02666 --> cpd00011 + cpd00834	4ppcys + h <-> co2 + pan4p	Pantothenate and CoA biosynthesis;Pantothenate and CoA biosynthesis	CAC1720	0	1000
R0591	Phosphopantothenoylcysteine decarboxylase	cpd00002 + cpd00084 + cpd02201 --> cpd00012 + cpd00018 + cpd02666	cys__L + atp + 4ppan <-> ppi + h + 4ppcys + amp	Pantothenate and CoA biosynthesis;Pantothenate and CoA biosynthesis	CAC1720	0	1000
R0592	Phosphopantothenoylcysteine decarboxylase	cpd00052 + cpd00084 + cpd02201 --> cpd00012 + cpd00046 + cpd02666	4ppan + ctp + cys__L <-> 4ppcys + cmp + h + ppi	Pantothenate and CoA biosynthesis;Pantothenate and CoA biosynthesis	CAC1720	0	1000
R0594	D-Ribulose-5-phosphate 3-epimerase	cpd00171 <==> cpd00198	ru5p__D <-> xu5p__D	Pentose phosphate pathway;Pentose phosphate pathwayPentose and glucuronate interconversions;Pentose and glucuronate interconversionsCarbon fixation in photosynthetic organisms;Carbon fixation in photosynthetic organismsBiosynthesis of secondary metabolites;Biosynthesis of secondary metabolitesMicrobial metabolism in diverse environments;Microbial metabolism in diverse environmentsBiosynthesis of …	CAC1730	-1000	1000
R0595	ATP:thiamin pyrophosphotransferase	cpd00002 + cpd00305 <==> cpd00018 + cpd00056	atp + thm <-> amp + h + thmpp	Thiamine metabolism;Thiamine metabolism	CAC1731	-1000	1000
R0597	ATP:pantetheine-4&#39;-phosphate adenylyltransferase	cpd00002 + cpd00834 <==> cpd00012 + cpd00655	atp + h + pan4p <-> dpcoa + ppi	Pantothenate and CoA biosynthesis;Pantothenate and CoA biosynthesis	CAC1738	-1000	1000
R0599	Acetyl-CoA:orthophosphate acetyltransferase	cpd00009 + cpd00022 + cpd00067 <==> cpd00010 + cpd00196	accoa + pi <-> actp + coa	Taurine and hypotaurine metabolism;Taurine and hypotaurine metabolismPyruvate metabolism;Pyruvate metabolismPropanoate metabolism;Propanoate metabolismMethane metabolism;Methane metabolismCarbon fixation pathways in prokaryotes;Carbon fixation pathways in prokaryotesMicrobial metabolism in diverse environments;Microbial metabolism in diverse environments	CAC1742	-1000	1000
R0600	acetyl-CoA:phosphate acetyltransferase	cpd00009 + cpd00067 + cpd00086 <==> cpd00010 + cpd01844	pi + ppcoa <-> coa + ppap	Taurine and hypotaurine metabolism;Taurine and hypotaurine metabolismPyruvate metabolism;Pyruvate metabolismPropanoate metabolism;Propanoate metabolismMethane metabolism;Methane metabolismCarbon fixation pathways in prokaryotes;Carbon fixation pathways in prokaryotesMicrobial metabolism in diverse environments;Microbial metabolism in diverse environments	CAC1742	-1000	1000
R0602	ATP:acetate phosphotransferase	cpd00002 + cpd00029 + cpd00067 <==> cpd00008 + cpd00196	ac + atp <-> actp + adp	Taurine and hypotaurine metabolism;Taurine and hypotaurine metabolismPyruvate metabolism;Pyruvate metabolismPropanoate metabolism;Propanoate metabolismMethane metabolism;Methane metabolismCarbon fixation pathways in prokaryotes;Carbon fixation pathways in prokaryotesMicrobial metabolism in diverse environments;Microbial metabolism in diverse environments	CAC1743	-1000	0
R0604	Glycerol-3-phosphate 1-O-acyltransferase	cpd00080 + cpd15294 --> cpd11493 + cpd15330	glyc3p + tdeACP <-> 1tdec7eg3p + ACP	Glycerolipid metabolism;Glycerolipid metabolismGlycerophospholipid metabolism;Glycerophospholipid metabolismBiosynthesis of secondary metabolites;Biosynthesis of secondary metabolites	CAC1746 and CAC2500	0	1000
R0605	Glycerol-3-phosphate 1-O-acyltransferase	cpd00080 + cpd11468 --> cpd11493 + cpd15325	ddcaACP + glyc3p <-> 1ddecg3p + ACP	Glycerolipid metabolism;Glycerolipid metabolismGlycerophospholipid metabolism;Glycerophospholipid metabolismBiosynthesis of secondary metabolites;Biosynthesis of secondary metabolites	CAC1746 and CAC2500	0	1000
R0606	Glycerol-3-phosphate 1-O-acyltransferase	cpd00080 + cpd11439 --> cpd00010 + cpd15675	glyc3p+fa4coa-->coa+cpd15675'	Glycerolipid metabolism;Glycerolipid metabolismGlycerophospholipid metabolism;Glycerophospholipid metabolismBiosynthesis of secondary metabolites;Biosynthesis of secondary metabolites	CAC1746 and CAC2500	0	1000
R0607	Glycerol-3-phosphate 1-O-acyltransferase	cpd00080 + cpd00134 --> cpd00010 + cpd15327	pmtcoa + glyc3p <-> 1hdecg3p + coa	Glycerolipid metabolism;Glycerolipid metabolismGlycerophospholipid metabolism;Glycerophospholipid metabolismBiosynthesis of secondary metabolites;Biosynthesis of secondary metabolites	CAC1746 and CAC2500	0	1000
R0608	Glycerol-3-phosphate 1-O-acyltransferase	cpd00080 + cpd15268 --> cpd11493 + cpd15329	glyc3p + ocdcaACP <-> 1odecg3p + ACP	Glycerolipid metabolism;Glycerolipid metabolismGlycerophospholipid metabolism;Glycerophospholipid metabolismBiosynthesis of secondary metabolites;Biosynthesis of secondary metabolites	CAC1746 and CAC2500	0	1000
R0609	Glycerol-3-phosphate 1-O-acyltransferase	cpd00080 + cpd11466 --> cpd11493 + cpd15331	glyc3p + myrsACP <-> 1tdecg3p + ACP	Glycerolipid metabolism;Glycerolipid metabolismGlycerophospholipid metabolism;Glycerophospholipid metabolismBiosynthesis of secondary metabolites;Biosynthesis of secondary metabolites	CAC1746 and CAC2500	0	1000
R0610	Glycerol-3-phosphate 1-O-acyltransferase	cpd00080 + cpd11435 --> cpd00010 + cpd15673	glyc3p+fa1coa-->coa+cpd15673'	Glycerolipid metabolism;Glycerolipid metabolismGlycerophospholipid metabolism;Glycerophospholipid metabolismBiosynthesis of secondary metabolites;Biosynthesis of secondary metabolites	CAC1746 and CAC2500	0	1000
R0611	Glycerol-3-phosphate 1-O-acyltransferase	cpd00080 + cpd11437 --> cpd00010 + cpd15674	glyc3p+fa3coa-->coa+cpd15674'	Glycerolipid metabolism;Glycerolipid metabolismGlycerophospholipid metabolism;Glycerophospholipid metabolismBiosynthesis of secondary metabolites;Biosynthesis of secondary metabolites	CAC1746 and CAC2500	0	1000
R0612	Glycerol-3-phosphate 1-O-acyltransferase	cpd00080 + cpd15239 --> cpd11493 + cpd15326	glyc3p + hdeACP <-> 1hdec9eg3p + ACP	Glycerolipid metabolism;Glycerolipid metabolismGlycerophospholipid metabolism;Glycerophospholipid metabolismBiosynthesis of secondary metabolites;Biosynthesis of secondary metabolites	CAC1746 and CAC2500	0	1000
R0613	Glycerol-3-phosphate 1-O-acyltransferase	cpd00080 + cpd11432 --> cpd00010 + cpd15671	glyc3p+fa11coa-->coa+cpd15671'	Glycerolipid metabolism;Glycerolipid metabolismGlycerophospholipid metabolism;Glycerophospholipid metabolismBiosynthesis of secondary metabolites;Biosynthesis of secondary metabolites	CAC1746 and CAC2500	0	1000
R0614	Glycerol-3-phosphate 1-O-acyltransferase	cpd00080 + cpd11434 --> cpd00010 + cpd15672	glyc3p+fa12coa-->coa+cpd15672'	Glycerolipid metabolism;Glycerolipid metabolismGlycerophospholipid metabolism;Glycerophospholipid metabolismBiosynthesis of secondary metabolites;Biosynthesis of secondary metabolites	CAC1746 and CAC2500	0	1000
R0615	Glycerol-3-phosphate 1-O-acyltransferase	cpd00080 + cpd11441 --> cpd00010 + cpd15676	glyc3p+fa6coa-->coa+cpd15676'	Glycerolipid metabolism;Glycerolipid metabolismGlycerophospholipid metabolism;Glycerophospholipid metabolismBiosynthesis of secondary metabolites;Biosynthesis of secondary metabolites	CAC1746 and CAC2500	0	1000
R0616	Glycerol-3-phosphate 1-O-acyltransferase	cpd00080 + cpd11825 --> cpd11493 + cpd15328	glyc3p + octeACP <-> 1odec11eg3p + ACP	Glycerolipid metabolism;Glycerolipid metabolismGlycerophospholipid metabolism;Glycerophospholipid metabolismBiosynthesis of secondary metabolites;Biosynthesis of secondary metabolites	CAC1746 and CAC2500	0	1000
R0617	Glycerol-3-phosphate 1-O-acyltransferase	cpd00080 + cpd01695 --> cpd00010 + cpd15331	tdcoa + glyc3p <-> coa + 1tdecg3p	Glycerolipid metabolism;Glycerolipid metabolismGlycerophospholipid metabolism;Glycerophospholipid metabolismBiosynthesis of secondary metabolites;Biosynthesis of secondary metabolites	CAC1746 and CAC2500	0	1000
R0618	Glycerol-3-phosphate 1-O-acyltransferase	cpd00080 + cpd15277 --> cpd11493 + cpd15327	glyc3p + palmACP <-> 1hdecg3p + ACP	Glycerolipid metabolism;Glycerolipid metabolismGlycerophospholipid metabolism;Glycerophospholipid metabolismBiosynthesis of secondary metabolites;Biosynthesis of secondary metabolites	CAC1746 and CAC2500	0	1000
R0619	Glycerol-3-phosphate 1-O-acyltransferase	cpd00080 + cpd00327 --> cpd00010 + cpd15329	'glyc3p+stcoa-->coa+1odecg3p_h'	Glycerolipid metabolism;Glycerolipid metabolismGlycerophospholipid metabolism;Glycerophospholipid metabolismBiosynthesis of secondary metabolites;Biosynthesis of secondary metabolites	CAC1746 and CAC2500	0	1000
R0620	Levansucrase	2 cpd00027 + cpd11851 <==> 2 cpd00076	'(2)glc__D+cpd11851<==>(2)sucr[e]'	Starch and sucrose metabolism;Starch and sucrose metabolism	CAC1772	-1000	1000
R0621	nicotinate metabolism	cpd00001 + cpd00133 --> cpd00013 + cpd00218	h2o + ncam <-> nac + nh4		CAC1778	0	0
R0623	GLUt2	cpd00023[e] + cpd00067[e] <==> cpd00023 + cpd00067	glu__L[e] + h[e] <-> glu__L + h		CAC1783	-1000	1000
R0624	GLUt4i	cpd00023[e] + cpd00971[e] <==> cpd00023 + cpd00971	glu__L[e] + na1[e] <-> glu__L + na1		CAC1783	0	0
R0625	ATP:nucleoside-phosphate phosphotransferase	cpd00002 + cpd00091 <==> cpd00008 + cpd00014	atp + ump <-> adp + udp	Pyrimidine metabolism;Pyrimidine metabolism	CAC1789	-1000	1000
R0626	ATP:dTMP phosphotransferase	cpd00002 + cpd00299 <==> cpd00008 + cpd00978	atp + dump <-> adp + dudp	Pyrimidine metabolism;Pyrimidine metabolism	CAC1789	-1000	1000
R0627	CTP:phosphatidate cytidyltransferase	cpd00052 + cpd11422 <==> cpd00012 + cpd11427	ctp+12dag3p_BS<==>ppi+cdpdagho'		CAC1792	-1000	1000
R0628	CDP-diacylglycerol synthetase (n-C14:1)	cpd00052 + cpd15523 <==> cpd00012 + cpd15422	ctp + h + pa141 <-> cdpdtdec7eg + ppi		CAC1792	-1000	1000
R0629	isohexadecanoyl-phosphatidate cytidylyltransferase	cpd00052 + cpd15682 <==> cpd00012 + cpd15688	ctp+cpd15682<==>ppi+cpd15688'		CAC1792	-1000	1000
R0630	CDP-diacylglycerol synthetase (n-C18:0)	cpd00052 + cpd15526 <==> cpd00012 + cpd15421	ctp + h + pa180 <-> cdpdodecg + ppi		CAC1792	-1000	1000
R0631	CDP-diacylglycerol synthetase (n-C14:0)	cpd00052 + cpd15522 <==> cpd00012 + cpd15423	ctp + h + pa140 <-> cdpdtdecg + ppi		CAC1792	-1000	1000
R0632	CDP-diacylglycerol synthetase (n-C12:0)	cpd00052 + cpd15521 <==> cpd00012 + cpd15417	ctp + h + pa120 <-> cdpdddecg + ppi		CAC1792	-1000	1000
R0633	CDP-diacylglycerol synthetase (n-C16:0)	cpd00052 + cpd15524 <==> cpd00012 + cpd15419	ctp + h + pa160 <-> cdpdhdecg + ppi		CAC1792	-1000	1000
R0634	CDP-diacylglycerol synthetase (n-C18:1)	cpd00052 + cpd15527 <==> cpd00012 + cpd15420	ctp + h + pa181 <-> cdpdodec11eg + ppi		CAC1792	-1000	1000
R0635	anteisopentadecanoyl-phosphatidate cytidylyltransferase	cpd00052 + cpd15681 <==> cpd00012 + cpd15687	ctp+cpd15681<==>ppi+cpd15687'		CAC1792	-1000	1000
R0636	CDP-diacylglycerol synthetase (n-C16:1)	cpd00052 + cpd15525 <==> cpd00012 + cpd15418	ctp + h + pa161 <-> cdpdhdec9eg + ppi		CAC1792	-1000	1000
R0637	isopentadecanoyl-phosphatidate cytidylyltransferase	cpd00052 + cpd15680 <==> cpd00012 + cpd15686	ctp+cpd15680<==>ppi+cpd15686'		CAC1792	-1000	1000
R0638	isotetradecanoyl-phosphatidate cytidylyltransferase	cpd00052 + cpd15679 <==> cpd00012 + cpd15685	ctp+cpd15679<==>ppi+cpd15685'		CAC1792	-1000	1000
R0639	isoheptadecanoyl-phosphatidate cytidylyltransferase	cpd00052 + cpd15677 <==> cpd00012 + cpd15683	ctp+cpd15677<==>ppi+cpd15683'		CAC1792	-1000	1000
R0640	anteisoheptadecanoyl-phosphatidate cytidylyltransferase	cpd00052 + cpd15678 <==> cpd00012 + cpd15684	ctp + cpd15678 <==> ppi + cpd15684'		CAC1792	-1000	1000
R0642	1-Deoxy-D-xylulose-5-phosphate isomeroreductase	cpd00006 + cpd08286 <==> cpd00005 + cpd00067 + cpd08289	dxyl5p + h + nadph <-> 2me4p + nadp	Terpenoid backbone biosynthesis;Terpenoid backbone biosynthesisBiosynthesis of secondary metabolites;Biosynthesis of secondary metabolitesBiosynthesis of antibiotics;Biosynthesis of antibiotics	CAC1795	-1000	1000
R0643	(E)-4-hydroxy-3-methylbut-2-enyl-diphosphate synthase.	2 cpd00067 + cpd11620 + cpd08301 --> cpd00001 + cpd11621 + cpd08615	h + 2mecdp + 2.0 fdxrd <-> 2.0 fdxox + h2o + h2mb4p	Terpenoid backbone biosynthesis;Terpenoid backbone biosynthesisBiosynthesis of secondary metabolites;Biosynthesis of secondary metabolitesBiosynthesis of antibiotics;Biosynthesis of antibiotics	CAC1797	0	1000
R0644	(E)-4-hydroxy-3-methylbut-2-enyl-diphosphate synthase.	cpd00004 + cpd00067 + cpd08301 --> cpd00001 + cpd00003 + cpd08615	2mecdp + nadh <-> h2mb4p + h2o + nad	Terpenoid backbone biosynthesis;Terpenoid backbone biosynthesisBiosynthesis of secondary metabolites;Biosynthesis of secondary metabolitesBiosynthesis of antibiotics;Biosynthesis of antibiotics	CAC1797	0	1000
R0647	Riboflavin kinase	cpd00002 + cpd00050 --> cpd00012 + cpd00015	atp + fmn + 2.0 h <-> ppi + fad	Riboflavin metabolism;Riboflavin metabolismBiosynthesis of secondary metabolites;Biosynthesis of secondary metabolites	CAC1806	0	1000
R0648	ATP:riboflavin 5&#39;-phosphotransferase	cpd00002 + cpd00220 <==> cpd00008 + cpd00050	atp + ribflv <-> adp + fmn + h	Riboflavin metabolism;Riboflavin metabolismBiosynthesis of secondary metabolites;Biosynthesis of secondary metabolites	CAC1806	-1000	1000
R0649	ATP:L-aspartate 4-phosphotransferase	cpd00002 + cpd00041 + cpd00067 <==> cpd00008 + cpd01977	asp__L + atp <-> 4pasp + adp	Glycine, serine and threonine metabolism;Glycine, serine and threonine metabolismMonobactam biosynthesis;Monobactam biosynthesisCysteine and methionine metabolism;Cysteine and methionine metabolismLysine biosynthesis;Lysine biosynthesisBiosynthesis of secondary metabolites;Biosynthesis of secondary metabolitesMicrobial metabolism in diverse environments;Microbial metabolism in diverse environment…	CAC1810 or CAC0278	-1000	1000
R0650	CDPdiacylglycerol:sn-glycerol-3-phosphate 3-phosphatidyltransferase	cpd00080 + cpd11427 <==> cpd00046 + cpd11454	cdpdagho + glyc3p <-> pgpho + h + cmp	Glycerophospholipid metabolism;Glycerophospholipid metabolism	CAC1814 and CAC3596	-1000	1000
R0651	Phosphatidylglycerol synthase (n-C16:1)	cpd00080 + cpd15418 <==> cpd00046 + cpd15546	cdpdhdec9eg + glyc3p <-> cmp + h + pgp161	Glycerophospholipid metabolism;Glycerophospholipid metabolism	CAC1814 or CAC3596	-1000	1000
R0652	Phosphatidylglycerol synthase (n-C18:0)	cpd00080 + cpd15421 <==> cpd00046 + cpd15547	cdpdodecg + glyc3p <-> cmp + h + pgp180	Glycerophospholipid metabolism;Glycerophospholipid metabolism	CAC1814 or CAC3596	-1000	1000
R0653	isoheptadecanoyl-CDPdiacylglycerol:sn-glycerol-3-phosphate 3-phosphatidyltransferase	cpd00080 + cpd15683 <==> cpd00046 + cpd15716	'glyc3p+cpd15683<==>cmp+cpd15716'	Glycerophospholipid metabolism;Glycerophospholipid metabolism	CAC1814 or CAC3596	-1000	1000
R0654	anteisopentadecanoyl-CDPdiacylglycerol:sn-glycerol-3-phosphate 3-phosphatidyltransferase	cpd00080 + cpd15687 <==> cpd00046 + cpd15720	'glyc3p+cpd15687<==>cmp+cpd15720'	Glycerophospholipid metabolism;Glycerophospholipid metabolism	CAC1814 or CAC3596	-1000	1000
R0655	Phosphatidylglycerol synthase (n-C18:1)	cpd00080 + cpd15420 <==> cpd00046 + cpd15548	cdpdodec11eg + glyc3p <-> cmp + h + pgp181	Glycerophospholipid metabolism;Glycerophospholipid metabolism	CAC1814 or CAC3596	-1000	1000
R0656	Phosphatidylglycerol synthase (n-C14:0)	cpd00080 + cpd15423 <==> cpd00046 + cpd15543	cdpdtdecg + glyc3p <-> cmp + h + pgp140	Glycerophospholipid metabolism;Glycerophospholipid metabolism	CAC1814 or CAC3596	-1000	1000
R0657	isohexadecanoyl-CDPdiacylglycerol:sn-glycerol-3-phosphate 3-phosphatidyltransferase	cpd00080 + cpd15688 <==> cpd00046 + cpd15721	'glyc3p+cpd15688<==>cmp+cpd15721'	Glycerophospholipid metabolism;Glycerophospholipid metabolism	CAC1814 or CAC3596	-1000	1000
R0658	Phosphatidylglycerol synthase (n-C12:0)	cpd00080 + cpd15417 <==> cpd00046 + cpd15542	cdpdddecg + glyc3p <-> cmp + h + pgp120	Glycerophospholipid metabolism;Glycerophospholipid metabolism	CAC1814 or CAC3596	-1000	1000
R0659	isotetradecanoyl-CDPdiacylglycerol:sn-glycerol-3-phosphate 3-phosphatidyltransferase	cpd00080 + cpd15685 <==> cpd00046 + cpd15718	'glyc3p+cpd15685<==>cmp+cpd15718'	Glycerophospholipid metabolism;Glycerophospholipid metabolism	CAC1814 or CAC3596	-1000	1000
R0660	isopentadecanoyl-CDPdiacylglycerol:sn-glycerol-3-phosphate 3-phosphatidyltransferase	cpd00080 + cpd15686 <==> cpd00046 + cpd15719	'glyc3p+cpd15686<==>cmp+cpd15719'	Glycerophospholipid metabolism;Glycerophospholipid metabolism	CAC1814 or CAC3596	-1000	1000
R0661	anteisoheptadecanoyl-CDPdiacylglycerol:sn-glycerol-3-phosphate 3-phosphatidyltransferase	cpd00080 + cpd15684 <==> cpd00046 + cpd15717	'glyc3p+cpd15684<==>cmp+cpd15717'	Glycerophospholipid metabolism;Glycerophospholipid metabolism	CAC1814 or CAC3596	-1000	1000
R0662	Phosphatidylglycerol synthase (n-C14:1)	cpd00080 + cpd15422 <==> cpd00046 + cpd15544	cdpdtdec7eg + glyc3p <-> cmp + h + pgp141	Glycerophospholipid metabolism;Glycerophospholipid metabolism	CAC1814 or CAC3596	-1000	1000
R0663	Phosphatidylglycerol synthase (n-C16:0)	cpd00080 + cpd15419 <==> cpd00046 + cpd15545	cdpdhdecg + glyc3p <-> cmp + h + pgp160	Glycerophospholipid metabolism;Glycerophospholipid metabolism	CAC1814 or CAC3596	-1000	1000
R0664	Phosphoenolpyruvate:glycerone phosphotransferase	cpd00061 + cpd00157 <==> cpd00020 + cpd00095	dha + pep <-> dhap + pyr		CAC1820 and CAC3087	-1000	1000
R0665	Galactitol transport via PEP:Pyr PTS	cpd00061 + cpd01171[e] <==> cpd00020 + cpd03752	galt[e] + pep <-> galt1p + pyr		CAC1820 and CAC3087	-1000	1000
R0666	Fructose transport via PEP:Pyr PTS (f6p generating)	cpd00061 + cpd00082[e] <==> cpd00020 + cpd00072	fru[e] + pep <-> f6p + pyr		CAC1820 and CAC3087	0	0
R0667	D-glucosamine transport via PEP:Pyr PTS	cpd00061 + cpd00276[e] <==> cpd00020 + cpd00288	gam[e] + pep <-> gam6p + pyr		CAC1820 and CAC3087	-1000	1000
R0668	N-acetyl-D-mannosamine transport via PTS	cpd00061 + cpd00492[e] <==> cpd00020 + cpd02612	acmana[e] + pep <-> acmanap + pyr		CAC1820 and CAC3087	-1000	1000
R0669	trehalose transport via PEP:Pyr PTS	cpd00061 + cpd00794[e] <==> cpd00020 + cpd00523	pep + tre[e] <-> pyr + tre6p		CAC1820 and CAC3087	-1000	1000
R0670	D-sorbitol transport via PEP:Pyr PTS	cpd00061 + cpd00588[e] <==> cpd00020 + cpd00804	pep + sbt__D[e] <-> pyr + sbt6p		CAC1820 and CAC3087	-1000	1000
R0673	N6-(1,2-Dicarboxyethyl)AMP AMP-lyase	cpd02375 <==> cpd00018 + cpd00106	dcamp <-> amp + fum	Purine metabolism;Purine metabolismAlanine, aspartate and glutamate metabolism;Alanine, aspartate and glutamate metabolismBiosynthesis of secondary metabolites;Biosynthesis of secondary metabolitesBiosynthesis of antibiotics;Biosynthesis of antibiotics	CAC1821	-1000	1000
R0674	1-(5&#39;-Phosphoribosyl)-5-amino-4-(N-succinocarboxamide)-imidazole	cpd02921 <==> cpd00106 + cpd02851	25aics <-> aicar + fum	Purine metabolism;Purine metabolismAlanine, aspartate and glutamate metabolism;Alanine, aspartate and glutamate metabolismBiosynthesis of secondary metabolites;Biosynthesis of secondary metabolitesBiosynthesis of antibiotics;Biosynthesis of antibiotics	CAC1821	-1000	1000
R0676	Homoserine O-succinyltransferase	cpd00078 + cpd00227 --> cpd00010 + cpd00822	hom__L + succoa <-> coa + suchms	Cysteine and methionine metabolism;Cysteine and methionine metabolismSulfur metabolism;Sulfur metabolismBiosynthesis of secondary metabolites;Biosynthesis of secondary metabolites	CAC1825	0	1000
R0680	4-hydroxy-3-methylbut-2-enyl diphosphate reductase	cpd00004 + cpd00067 + cpd08615 --> cpd00001 + cpd00003 + cpd00113	h + h2mb4p + nadh <-> h2o + ipdp + nad	Terpenoid backbone biosynthesis;Terpenoid backbone biosynthesisBiosynthesis of secondary metabolites;Biosynthesis of secondary metabolitesBiosynthesis of antibiotics;Biosynthesis of antibiotics	CAC1847	0	1000
R0681	4-hydroxy-3-methylbut-2-enyl diphosphate reductase	cpd00004 + cpd00067 + cpd08615 --> cpd00001 + cpd00003 + cpd00202	h + h2mb4p + nadh <-> dmpp + h2o + nad	Terpenoid backbone biosynthesis;Terpenoid backbone biosynthesisBiosynthesis of secondary metabolites;Biosynthesis of secondary metabolitesBiosynthesis of antibiotics;Biosynthesis of antibiotics	CAC1847	0	1000
R0683	4-hydroxy-3-methylbut-2-enyl diphosphate reductase	cpd00005 + cpd00067 + cpd08615 --> cpd00001 + cpd00006 + cpd00202	h + nadph + h2mb4p <-> h2o + nadp + dmpp	Terpenoid backbone biosynthesis;Terpenoid backbone biosynthesisBiosynthesis of secondary metabolites;Biosynthesis of secondary metabolitesBiosynthesis of antibiotics;Biosynthesis of antibiotics	CAC1847	0	1000
R0687	ATP:CMP phosphotransferase	cpd00002 + cpd00046 <==> cpd00008 + cpd00096	atp + cmp <-> adp + cdp	Pyrimidine metabolism;Pyrimidine metabolism	CAC1848	-1000	1000
R0688	ATP:CMP phosphotransferase	cpd00002 + cpd00206 <==> cpd00008 + cpd00533	atp + dcmp <-> adp + dcdp	Pyrimidine metabolism;Pyrimidine metabolism	CAC1848	0	0
R0689	ITP:cytidine 5&#39;-phosphotransferase	cpd00068 + cpd00367 <==> cpd00046 + cpd00090	itp + cytd <-> h + idp + cmp	Pyrimidine metabolism;Pyrimidine metabolism	CAC1848	-1000	1000
R0690	importer	cpd00254[e] --> cpd00254	mg2 <-> mg2[e]		CAC1852	0	1000
R0691	importer	cpd00149[e] --> cpd00149	cobalt2 <-> cobalt2[e]		CAC1852	0	1000
R0692	L-Arabitol:NADP+ 1-oxidoreductase	cpd00006 + cpd00417 <==> cpd00005 + cpd00067 + cpd00224	nadph + arab__L + h <-> abt__L + nadp		CAC1958	-1000	1000
R0693	2',3'-cyclic-nucleotide 2'-phosphodiesterase	cpd00001 + cpd00091 --> cpd00009 + cpd00067 + cpd00249	h2o + ump <-> pi + uri	Purine metabolism;Purine metabolismPyrimidine metabolism;Pyrimidine metabolism	CAC1963 or CAC0353	0	0
R0694	2',3'-cyclic-nucleotide 2'-phosphodiesterase	cpd00001 + cpd00296 --> cpd00009 + cpd00067 + cpd00277	dgmp + h2o <-> dgsn + pi	Purine metabolism;Purine metabolismPyrimidine metabolism;Pyrimidine metabolism	CAC1963 or CAC0353	0	0
R0695	2',3'-cyclic-nucleotide 2'-phosphodiesterase	cpd00001 + cpd00206 --> cpd00009 + cpd00067 + cpd00654	dcmp + h2o <-> dcyt + pi	Purine metabolism;Purine metabolismPyrimidine metabolism;Pyrimidine metabolism	CAC1963 or CAC0353	0	0
R0696	2',3'-cyclic-nucleotide 2'-phosphodiesterase	cpd00001 + cpd00126 --> cpd00009 + cpd00067 + cpd00311	h2o + gmp <-> gsn + pi + h	Purine metabolism;Purine metabolismPyrimidine metabolism;Pyrimidine metabolism	CAC1963 or CAC0353	0	0
R0697	2',3'-cyclic-nucleotide 2'-phosphodiesterase	cpd00001 + cpd00298 --> cpd00009 + cpd00067 + cpd00184	dtmp + h2o <-> pi + thymd	Purine metabolism;Purine metabolismPyrimidine metabolism;Pyrimidine metabolism	CAC1963 or CAC0353	0	0
R0698	2',3'-cyclic-nucleotide 2'-phosphodiesterase	cpd00001 + cpd00294 --> cpd00009 + cpd00067 + cpd00438	damp + h2o <-> dad_2 + pi	Purine metabolism;Purine metabolismPyrimidine metabolism;Pyrimidine metabolism	CAC1963 or CAC0353	0	0
R0699	2',3'-cyclic-nucleotide 2'-phosphodiesterase	cpd00001 + cpd00018 --> cpd00009 + cpd00067 + cpd00182	amp + h2o <-> adn + pi	Purine metabolism;Purine metabolismPyrimidine metabolism;Pyrimidine metabolism	CAC1963 or CAC0353	0	0
R0700	2',3'-cyclic-nucleotide 2'-phosphodiesterase	cpd00001 + cpd00299 --> cpd00009 + cpd00067 + cpd00412	dump + h2o <-> duri + pi	Purine metabolism;Purine metabolismPyrimidine metabolism;Pyrimidine metabolism	CAC1963 or CAC0353	0	0
R0701	2',3'-cyclic-nucleotide 2'-phosphodiesterase	cpd00001 + cpd00873 --> cpd00009 + cpd00067 + cpd03471	h2o + nicrnt <-> nicrns + pi	Purine metabolism;Purine metabolismPyrimidine metabolism;Pyrimidine metabolism	CAC1963 or CAC0353	0	0
R0702	2',3'-cyclic-nucleotide 2'-phosphodiesterase	cpd00001 + cpd00355 --> cpd00009 + cpd00067 + cpd02016	h2o + nmn <-> pi + rnam	Purine metabolism;Purine metabolismPyrimidine metabolism;Pyrimidine metabolism	CAC1963 or CAC0353	0	0
R0703	2',3'-cyclic-nucleotide 2'-phosphodiesterase	cpd00001 + cpd00497 --> cpd00009 + cpd00067 + cpd01217	h2o + xmp <-> pi + xtsn	Purine metabolism;Purine metabolismPyrimidine metabolism;Pyrimidine metabolism	CAC1963 or CAC0353	0	1000
R0704	2',3'-cyclic-nucleotide 2'-phosphodiesterase	cpd00001 + cpd00046 --> cpd00009 + cpd00067 + cpd00367	cmp + h2o <-> cytd + pi	Purine metabolism;Purine metabolismPyrimidine metabolism;Pyrimidine metabolism	CAC1963 or CAC0353	0	0
R0705	2',3'-cyclic-nucleotide 2'-phosphodiesterase	cpd00001 + cpd00114 --> cpd00009 + cpd00067 + cpd00246	h2o + imp <-> ins + pi	Purine metabolism;Purine metabolismPyrimidine metabolism;Pyrimidine metabolism	CAC1963 or CAC0353	0	1000
R0706	β-ketoacyl-[acyl-carrier-protein] synthase	cpd00067 + cpd11492 + cpd11507 --> cpd00011 + cpd11493 + cpd11508	'h+malACP+cpd11507-->co2+ACP+cpd11508'		CAC2008 and CAC3578 or CAC3573 and CAC3578	0	1000
R0707	β-ketoacyl-[acyl-carrier-protein] synthase	cpd00067 + cpd11492 + cpd11494 --> cpd00011 + cpd11488 + cpd11493	acACP + h + malACP <-> ACP + actACP + co2		CAC2008 and CAC3578 or CAC3573 and CAC3578	0	1000
R0708	β-ketoacyl-[acyl-carrier-protein] synthase	cpd00067 + cpd11492 + cpd11536 --> cpd00011 + cpd11493 + cpd11537	'h+malACP+cpd11536-->co2+ACP+cpd11537'		CAC2008 and CAC3578 or CAC3573 and CAC3578	0	1000
R0709	β-ketoacyl-[acyl-carrier-protein] synthase	cpd00067 + cpd11492 + cpd11561 --> cpd00011 + cpd11493 + cpd11562	'h+malACP+cpd11561-->co2+ACP+cpd11562'		CAC2008 and CAC3578 or CAC3573 and CAC3578	0	1000
R0710	β-ketoacyl-[acyl-carrier-protein] synthase	cpd00067 + cpd11492 + cpd11557 --> cpd00011 + cpd11493 + cpd11558	'h+malACP+cpd11557-->co2+ACP+cpd11558'		CAC2008 and CAC3578 or CAC3573 and CAC3578	0	1000
R0711	β-ketoacyl-[acyl-carrier-protein] synthase	cpd00067 + cpd11492 + cpd11528 --> cpd00011 + cpd11493 + cpd11529	'h+malACP+cpd11528-->co2+ACP+cpd11529'		CAC2008 and CAC3578 or CAC3573 and CAC3578	0	1000
R0712	β-ketoacyl-[acyl-carrier-protein] synthase	cpd00067 + cpd11476 + cpd11492 --> cpd00011 + cpd11493 + cpd11570	malACP_h + hdeACP_h + h_h <-> 3ocvac11eACP_h + ACP_h + co2_h		CAC2008 and CAC3578 or CAC3573 and CAC3578	0	1000
R0713	β-ketoacyl-[acyl-carrier-protein] synthase	cpd00067 + cpd11492 + cpd11549 --> cpd00011 + cpd11493 + cpd11550	'h+malACP+cpd11549-->co2+ACP+cpd11550'		CAC2008 and CAC3578 or CAC3573 and CAC3578	0	1000
R0714	β-ketoacyl-[acyl-carrier-protein] synthase	cpd00067 + cpd11474 + cpd11492 --> cpd00011 + cpd11489 + cpd11493	malacp + h + decacp <-> 3oxddacp + co2 + acp		CAC2008 and CAC3578 or CAC3573 and CAC3578	0	1000
R0715	β-ketoacyl-[acyl-carrier-protein] synthase	cpd00067 + cpd11464 + cpd11492 --> cpd00011 + cpd11486 + cpd11493	h + butacp + malacp <-> acp + 3oxhacp + co2		CAC2008 and CAC3578 or CAC3573 and CAC3578	0	1000
R0716	β-ketoacyl-[acyl-carrier-protein] synthase	cpd00067 + cpd11492 + cpd11545 --> cpd00011 + cpd11493 + cpd11546	'h+malACP+cpd11545-->co2+ACP+cpd11546'		CAC2008 and CAC3578 or CAC3573 and CAC3578	0	1000
R0717	β-ketoacyl-[acyl-carrier-protein] synthase	cpd00067 + cpd11492 + cpd11540 --> cpd00011 + cpd11493 + cpd11541	'h+malACP+cpd11540-->co2+ACP+cpd11541'		CAC2008 and CAC3578 or CAC3573 and CAC3578	0	1000
R0718	β-ketoacyl-[acyl-carrier-protein] synthase	cpd00067 + cpd11492 + cpd11511 --> cpd00011 + cpd11493 + cpd11512	'h+malACP+cpd11511-->co2+ACP+cpd11512'		CAC2008 and CAC3578 or CAC3573 and CAC3578	0	1000
R0719	β-ketoacyl-[acyl-carrier-protein] synthase	cpd00067 + cpd11466 + cpd11492 --> cpd00011 + cpd11485 + cpd11493	h + malACP + myrsACP <-> 3opalmACP + ACP + co2		CAC2008 and CAC3578 or CAC3573 and CAC3578	0	1000
R0720	β-ketoacyl-[acyl-carrier-protein] synthase	cpd00067 + cpd11472 + cpd11492 --> cpd00011 + cpd11490 + cpd11493	h + hexACP + malACP <-> 3ooctACP + ACP + co2		CAC2008 and CAC3578 or CAC3573 and CAC3578	0	1000
R0721	acetyl-CoA:[acyl-carrier-protein] S-acetyltransferase	cpd00022 + cpd11493 <==> cpd00010 + cpd11494	ACP + accoa <-> acACP + coa		CAC2008 and CAC3578 or CAC3573 and CAC3578	-1000	1000
R0722	β-ketoacyl-[acyl-carrier-protein] synthase	cpd00067 + cpd11468 + cpd11492 --> cpd00011 + cpd11491 + cpd11493	ddcaACP + h + malACP <-> 3omrsACP + ACP + co2		CAC2008 and CAC3578 or CAC3573 and CAC3578	0	1000
R0723	β-ketoacyl-[acyl-carrier-protein] synthase	cpd00067 + cpd11492 + cpd11515 --> cpd00011 + cpd11493 + cpd11516	'h+malACP+cpd11515-->co2+ACP+cpd11516'		CAC2008 and CAC3578 or CAC3573 and CAC3578	0	1000
R0724	β-ketoacyl-[acyl-carrier-protein] synthase	cpd00067 + cpd11492 + cpd11520 --> cpd00011 + cpd11493 + cpd11521	'h+malACP+cpd11520-->co2+ACP+cpd11521'		CAC2008 and CAC3578 or CAC3573 and CAC3578	0	1000
R0725	β-ketoacyl-[acyl-carrier-protein] synthase	cpd00067 + cpd11492 + cpd11532 --> cpd00011 + cpd11493 + cpd11533	'h+malACP+cpd11532-->co2+ACP+cpd11533'		CAC2008 and CAC3578 or CAC3573 and CAC3578	0	1000
R0726	β-ketoacyl-[acyl-carrier-protein] synthase	cpd00067 + cpd11492 + cpd11499 --> cpd00011 + cpd11493 + cpd11500	'h+malACP+cpd11499-->co2+ACP+cpd11500'		CAC2008 and CAC3578 or CAC3573 and CAC3578	0	1000
R0727	β-ketoacyl-[acyl-carrier-protein] synthase	cpd00067 + cpd11492 + cpd11524 --> cpd00011 + cpd11493 + cpd11525	'h+malACP+cpd11524-->co2+ACP+cpd11525'		CAC2008 and CAC3578 or CAC3573 and CAC3578	0	1000
R0728	β-ketoacyl-[acyl-carrier-protein] synthase	cpd00067 + cpd11492 + cpd11565 --> cpd00011 + cpd11493 + cpd11566	'h+malACP+cpd11565-->co2+ACP+cpd11566'		CAC2008 and CAC3578 or CAC3573 and CAC3578	0	1000
R0729	β-ketoacyl-[acyl-carrier-protein] synthase	cpd00067 + cpd11492 + cpd11495 --> cpd00011 + cpd11493 + cpd11496	'h+malACP+cpd11495-->co2+ACP+cpd11496'		CAC2008 and CAC3578 or CAC3573 and CAC3578	0	1000
R0730	β-ketoacyl-[acyl-carrier-protein] synthase	cpd00067 + cpd11492 + cpd11503 --> cpd00011 + cpd11493 + cpd11504	'h+malACP+cpd11503-->co2+ACP+cpd11504'		CAC2008 and CAC3578 or CAC3573 and CAC3578	0	1000
R0731	β-ketoacyl-[acyl-carrier-protein] synthase	cpd00067 + cpd11492 + cpd11553 --> cpd00011 + cpd11493 + cpd11554	'h+malACP+cpd11553-->co2+ACP+cpd11554'		CAC2008 and CAC3578 or CAC3573 and CAC3578	0	1000
R0732	β-ketoacyl-[acyl-carrier-protein] synthase	cpd00067 + cpd11470 + cpd11492 --> cpd00011 + cpd11487 + cpd11493	h + malacp + octacp <-> co2 + acp + 3oxdeacp		CAC2008 and CAC3578 or CAC3573 and CAC3578	0	1000
R0733	(S)-Hydroxyhexanoyl-CoA hydro-lyase	cpd03122 <==> cpd00001 + cpd03125	3hhcoa <-> h2o + hx2coa		CAC2012 or CAC2016	-1000	1000
R0734	(S)-Hydroxydecanoyl-CoA hydro-lyase	cpd03118 <==> cpd00001 + cpd03129	3hdcoa <-> dc2coa + h2o		CAC2012 or CAC2016	-1000	1000
R0735	(S)-3-Hydroxyisobutyryl-CoA hydro-lyase	cpd00001 + cpd02187 <==> cpd03572	h + h2o + 2mp2coa <-> hibcoa		CAC2012 or CAC2016	-1000	1000
R0737	(S)-3-Hydroxytetradecanoyl-CoA hydro-lyase	cpd03115 <==> cpd00001 + cpd03127	3htdcoa <-> h2o + td2coa		CAC2012 or CAC2016	-1000	1000
R0738	(2S,3S)-3-Hydroxy-2-methylbutanoyl-CoA hydro-liase	cpd02691 <==> cpd00001 + cpd02125	h2o + 2mb2coa <-> 3hmbcoa		CAC2012 or CAC2016	-1000	1000
R0739	(S)-3-Hydroxyhexadecanoyl-CoA hydro-lyase	cpd03113 <==> cpd00001 + cpd03126	3hhdcoa <-> h2o + hdd2coa		CAC2012 or CAC2016	-1000	1000
R0740	(S)-3-Hydroxydodecanoyl-CoA hydro-lyase	cpd03116 <==> cpd00001 + cpd02060	3hddcoa <-> h2o + trans_dd2coa		CAC2012 or CAC2016	-1000	1000
R0741	(S)-Hydroxyoctanoyl-CoA hydro-lyase	cpd03120 <==> cpd00001 + cpd03130	3hocoa <-> h2o + oc2coa		CAC2012 or CAC2016	-1000	1000
R0742	Aldehyde ferredoxin oxidoreductase	cpd00001 + cpd00102 + cpd11621 --> 3 cpd00067 + cpd11620 + cpd00169	'h2o+g3p+fdxox-->(3)h+fdxrd+3pg'	Pentose phosphate pathway;Pentose phosphate pathwayMicrobial metabolism in diverse environments;Microbial metabolism in diverse environments	CAC2018	0	1000
R0749	Deoxyinosine:orthophosphate ribosyltransferase	cpd00009 + cpd00067 + cpd03279 <==> cpd00226 + cpd00509	din + pi <-> 2dr1p + hxan	Purine metabolism;Purine metabolismPyrimidine metabolism;Pyrimidine metabolismNicotinate and nicotinamide metabolism;Nicotinate and nicotinamide metabolismBiosynthesis of secondary metabolites;Biosynthesis of secondary metabolites	CAC2064	-1000	1000
R0750	Deoxyadenosine:orthophosphate ribosyltransferase	cpd00009 + cpd00067 + cpd00438 <==> cpd00128 + cpd00509	dad_2 + pi <-> 2dr1p + ade	Purine metabolism;Purine metabolismPyrimidine metabolism;Pyrimidine metabolismNicotinate and nicotinamide metabolism;Nicotinate and nicotinamide metabolismBiosynthesis of secondary metabolites;Biosynthesis of secondary metabolites	CAC2064	-1000	1000
R0751	N-Ribosylnicotinamide:orthophosphate ribosyltransferase	cpd00009 + cpd02016 <==> cpd00133 + cpd00475	pi + rnam <-> h + ncam + r1p	Purine metabolism;Purine metabolismPyrimidine metabolism;Pyrimidine metabolismNicotinate and nicotinamide metabolism;Nicotinate and nicotinamide metabolismBiosynthesis of secondary metabolites;Biosynthesis of secondary metabolites	CAC2064	-1000	1000
R0752	Deoxyguanosine:orthophosphate ribosyltransferase	cpd00009 + cpd00067 + cpd00277 <==> cpd00207 + cpd00509	dgsn + pi <-> 2dr1p + gua	Purine metabolism;Purine metabolismPyrimidine metabolism;Pyrimidine metabolismNicotinate and nicotinamide metabolism;Nicotinate and nicotinamide metabolismBiosynthesis of secondary metabolites;Biosynthesis of secondary metabolites	CAC2064	-1000	1000
R0753	Nicotinate D-ribonucleoside:orthophosphate ribosyltransferase	cpd00009 + cpd03471 <==> cpd00218 + cpd00475	r1p + nac + h <-> pi + nicrns	Purine metabolism;Purine metabolismPyrimidine metabolism;Pyrimidine metabolismNicotinate and nicotinamide metabolism;Nicotinate and nicotinamide metabolismBiosynthesis of secondary metabolites;Biosynthesis of secondary metabolites	CAC2064	-1000	1000
R0754	inosine:orthophosphate ribosyltransferase	cpd00009 + cpd00067 + cpd00246 <==> cpd00226 + cpd00475	ins + pi <-> hxan + r1p	Purine metabolism;Purine metabolismPyrimidine metabolism;Pyrimidine metabolismNicotinate and nicotinamide metabolism;Nicotinate and nicotinamide metabolismBiosynthesis of secondary metabolites;Biosynthesis of secondary metabolites	CAC2064	-1000	1000
R0755	Adenosine:orthophosphate ribosyltransferase	cpd00009 + cpd00067 + cpd00182 <==> cpd00128 + cpd00475	adn + pi <-> ade + r1p	Purine metabolism;Purine metabolismPyrimidine metabolism;Pyrimidine metabolismNicotinate and nicotinamide metabolism;Nicotinate and nicotinamide metabolismBiosynthesis of secondary metabolites;Biosynthesis of secondary metabolites	CAC2064	-1000	1000
R0756	Xanthosine:orthophosphate ribosyltransferase	cpd00009 + cpd00067 + cpd01217 <==> cpd00309 + cpd00475	pi + xtsn <-> r1p + xan	Purine metabolism;Purine metabolismPyrimidine metabolism;Pyrimidine metabolismNicotinate and nicotinamide metabolism;Nicotinate and nicotinamide metabolismBiosynthesis of secondary metabolites;Biosynthesis of secondary metabolites	CAC2064	0	0
R0757	guanosine:orthophosphate ribosyltransferase	cpd00009 + cpd00067 + cpd00311 <==> cpd00207 + cpd00475	h + nadh + 2tdeacp+c <=> nad + decacp	Purine metabolism;Purine metabolismPyrimidine metabolism;Pyrimidine metabolismNicotinate and nicotinamide metabolism;Nicotinate and nicotinamide metabolismBiosynthesis of secondary metabolites;Biosynthesis of secondary metabolites	CAC2064	-1000	1000
R0760	2-Deoxy-D-ribose 1-phosphate 1,5-phosphomutase	cpd00509 <==> cpd00510	2dr1p <-> 2dr5p	Pentose phosphate pathway;Pentose phosphate pathwayPurine metabolism;Purine metabolism	CAC2065	-1000	1000
R0761	D-Ribose 1,5-phosphomutase	cpd00475 <==> cpd00101	r1p <-> r5p	Pentose phosphate pathway;Pentose phosphate pathwayPurine metabolism;Purine metabolism	CAC2065	-1000	1000
R0763	NAD kinase (dTTP)	cpd00003 + cpd00357 <==> cpd00006 + cpd00297	nad + dttp <-> h + dtdp + nadp	Nicotinate and nicotinamide metabolism;Nicotinate and nicotinamide metabolism	CAC2075	0	1000
R0764	ATP:NAD+ 2&#39;-phosphotransferase	cpd00002 + cpd00003 <==> cpd00006 + cpd00008	atp + nad <-> adp + h + nadp	Nicotinate and nicotinamide metabolism;Nicotinate and nicotinamide metabolism	CAC2075	0	1000
R0768	Dimethylallyltranstransferase	cpd00113 + cpd02590 --> cpd00012 + cpd02557	ipdp + hepdp --> ppi + octdp	Terpenoid backbone biosynthesis;Terpenoid backbone biosynthesisBiosynthesis of secondary metabolites;Biosynthesis of secondary metabolitesBiosynthesis of antibiotics;Biosynthesis of antibiotics	CAC2080	0	1000
R0769	Dimethylallyltranstransferase	cpd00113 + cpd00283 --> cpd00012 + cpd00350	grdp + ipdp <-> frdp + ppi	Terpenoid backbone biosynthesis;Terpenoid backbone biosynthesisBiosynthesis of secondary metabolites;Biosynthesis of secondary metabolitesBiosynthesis of antibiotics;Biosynthesis of antibiotics	CAC2080	0	1000
R0770	Dimethylallyltranstransferase	cpd00113 + cpd00906 --> cpd00012 + cpd02590	hexdp + ipdp <-> hepdp + ppi	Terpenoid backbone biosynthesis;Terpenoid backbone biosynthesisBiosynthesis of secondary metabolites;Biosynthesis of secondary metabolitesBiosynthesis of antibiotics;Biosynthesis of antibiotics	CAC2080	0	1000
R0771	Dimethylallyltranstransferase	cpd00113 + cpd02591 --> cpd00012 + cpd00906	ipdp + pendp <-> hexdp + ppi	Terpenoid backbone biosynthesis;Terpenoid backbone biosynthesisBiosynthesis of secondary metabolites;Biosynthesis of secondary metabolitesBiosynthesis of antibiotics;Biosynthesis of antibiotics	CAC2080	0	1000
R0772	Dimethylallyltranstransferase	cpd00113 + cpd00289 --> cpd00012 + cpd02591	ggdp + ipdp <-> pendp + ppi	Terpenoid backbone biosynthesis;Terpenoid backbone biosynthesisBiosynthesis of secondary metabolites;Biosynthesis of secondary metabolitesBiosynthesis of antibiotics;Biosynthesis of antibiotics	CAC2080	0	1000
R0773	Dimethylallyltranstransferase	cpd00113 + cpd00202 --> cpd00012 + cpd00283	dmpp + ipdp <-> grdp + ppi	Terpenoid backbone biosynthesis;Terpenoid backbone biosynthesisBiosynthesis of secondary metabolites;Biosynthesis of secondary metabolitesBiosynthesis of antibiotics;Biosynthesis of antibiotics	CAC2080	0	1000
R0774	Dimethylallyltranstransferase	cpd00113 + cpd00350 --> cpd00012 + cpd00289	frdp + ipdp <-> ggdp + ppi	Terpenoid backbone biosynthesis;Terpenoid backbone biosynthesisBiosynthesis of secondary metabolites;Biosynthesis of secondary metabolitesBiosynthesis of antibiotics;Biosynthesis of antibiotics	CAC2080	0	1000
R0776	5,10-methylenetetrahydrofolate:NADP+ oxidoreductase	cpd00006 + cpd00125 <==> cpd00005 + cpd00347	mlthf + nadp <-> methf + nadph	One carbon pool by folate;One carbon pool by folateCarbon fixation pathways in prokaryotes;Carbon fixation pathways in prokaryotesMicrobial metabolism in diverse environments;Microbial metabolism in diverse environments	CAC2083	-1000	1000
R0779	5,10-Methenyltetrahydrofolate 5-hydrolase(decyclizing)	cpd00001 + cpd00347 <==> cpd00067 + cpd00201	h2o + methf <-> 10fthf + h		CAC2083 or CAC3201	-1000	1000
R0780	Gly-Try aminopeptidase	cpd00001 + cpd15606 <==> cpd00033 + cpd00069	'h2o+cpd15606<==>gly+tyr__L'		CAC2095 or CAC3111	-1000	1000
R0781	aminopeptidase	cpd00001 + cpd00067 + cpd11590 <==> cpd00035 + cpd00060	h2o+h+met_L_ala__L<==>ala__L+met__L'		CAC2095 or CAC3111	-1000	1000
R0782	aminopeptidase	cpd00001 + cpd11582 <==> cpd00035 + cpd00161	h2o+ala_L_thr__L<==>ala__L+thr__L'		CAC2095 or CAC3111	-1000	1000
R0783	Gly-Phe aminopeptidase	cpd00001 + cpd15605 <==> cpd00033 + cpd00066	h2o+glyphe<==>gly+phe__L'		CAC2095 or CAC3111	-1000	1000
R0784	aminopeptidase	cpd00001 + cpd11589 <==> cpd00033 + cpd00041	h2o+gly_asp__L<==>gly+asp__L'		CAC2095 or CAC3111	-1000	1000
R0785	Aminoacylproline aminopeptidase	cpd00001 + cpd11588 --> cpd00033 + cpd00067 + cpd00129	h2o+gly_pro__L-->gly+h+pro__L'		CAC2095 or CAC3111	0	1000
R0786	Aminoacylproline aminopeptidase	cpd00001 + cpd11583 <==> cpd00035 + cpd00107	h2o+ala_L_leu__L<==>ala__L+leu__L'		CAC2095 or CAC3111	-1000	1000
R0787	Gly-Leu aminopeptidase	cpd00001 + cpd15604 <==> cpd00033 + cpd00107	h2o+glyleu<==>gly+leu__L'		CAC2095 or CAC3111	-1000	1000
R0788	aminopeptidase	cpd00001 + cpd11584 <==> cpd00035 + cpd00119	h2o+ala_L_his__L<==>ala__L+his__L'		CAC2095 or CAC3111	-1000	1000
R0789	aminopeptidase	cpd00001 + cpd11591 <==> cpd00033 + cpd00060	h2o+gly_met__L<==>gly+met__L'		CAC2095 or CAC3111	-1000	1000
R0790	Gly-Cys aminopeptidase	cpd00001 + cpd15603 <==> cpd00033 + cpd00084	h2o+cgly<==>gly+cys__L'		CAC2095 or CAC3111	-1000	1000
R0791	aminopeptidase	cpd00001 + cpd11592 <==> cpd00023 + cpd00033	h2o+gly_glu__L<==>glu__L+gly'		CAC2095 or CAC3111	-1000	1000
R0792	aminopeptidase	cpd00001 + cpd11587 <==> cpd00035 + cpd00053	h2o+ala_L_gln__L<==>ala__L+gln__L'		CAC2095 or CAC3111	-1000	1000
R0793	aminopeptidase	cpd00001 + cpd11585 <==> cpd00033 + cpd00035	h2o+L_alagly<==>gly+ala__L'		CAC2095 or CAC3111	-1000	1000
R0794	aminopeptidase	cpd00001 + cpd11593 <==> cpd00035 + cpd00041	h2o+ala_L_asp__L<==>ala__L+asp__L'		CAC2095 or CAC3111	-1000	1000
R0795	aminopeptidase	cpd00001 + cpd11586 <==> cpd00023 + cpd00035	h2o+ala_L_glu__L<==>glu__L+ala__L'		CAC2095 or CAC3111	-1000	1000
R0796	membrane alanyl aminopeptidase	cpd00001 + cpd01017 <==> cpd00033 + cpd00084	cgly + h2o <-> cys__L + gly		CAC2095 or CAC3111	-1000	1000
R0797	aminopeptidase	cpd00001 + cpd11580 <==> cpd00033 + cpd00053	h2o+gly_gln__L<==>gly+gln__L'		CAC2095 or CAC3111	-1000	1000
R0798	aminopeptidase	cpd00001 + cpd11581 <==> cpd00033 + cpd00132	h2o+gly_asn__L<==>gly+asn__L'		CAC2095 or CAC3111	-1000	1000
R0799	Uracil ion-coupled transport	cpd00067[e] + cpd00092[e] <==> cpd00067 + cpd00092	h[e] + ura[e] <-> h + ura		CAC2112	-1000	1000
R0801	Uracil phosphoribosyltransferase	cpd00092 + cpd00103 --> cpd00012 + cpd00091	prpp + ura <-> ppi + ump	Pyrimidine metabolism;Pyrimidine metabolism	CAC2113	0	1000
R0804	S-Adenosyl-L-homocysteine homocysteinylribohydrolase	cpd00001 + cpd00019 <==> cpd00128 + cpd02227	ahcys + h2o <-> ade + rhcys	Cysteine and methionine metabolism;Cysteine and methionine metabolism	CAC2117	0	0
R0805	Methylthioadenosine methylthioribohydrolase	cpd00001 + cpd00147 <==> cpd00128 + cpd01981	5mta + h2o <-> 5mtr + ade	Cysteine and methionine metabolism;Cysteine and methionine metabolism	CAC2117	-1000	1000
R0806	Phospho-NAc-muramoyl-pentapeptide translocase (UMP)	cpd02862 + cpd00286 <==> cpd00091 + cpd02948	udcpp + uGgla <-> uaGgla + ump	Peptidoglycan biosynthesis;Peptidoglycan biosynthesis	CAC2127	-1000	1000
R0807	Phospho-NAc-muramoyl-pentapeptide translocase (UMP)	cpd02968 + cpd00286 <==> cpd00091 + cpd03494	udcpp + ugmda <-> uagmda + ump	Peptidoglycan biosynthesis;Peptidoglycan biosynthesis	CAC2127	-1000	1000
R0808	UDPMurAc(oyl-L-Ala-D-gamma-Glu-L-Lys-D-Ala-D-Ala):undecaprenyl-	cpd00286 + cpd02862 <==> cpd00091 + cpd02948	udcpp + uGgla <-> uaGgla + ump	Peptidoglycan biosynthesis;Peptidoglycan biosynthesis	CAC2127	0	0
R0809	UDPMurAc(oyl-L-Ala-D-gamma-Glu-L-Lys-D-Ala-D-Ala):undecaprenyl-	cpd00286 + cpd02968 <==> cpd00091 + cpd03494	udcpp + ugmda <-> uagmda + ump	Peptidoglycan biosynthesis;Peptidoglycan biosynthesis	CAC2127	0	0
R0811	UDP-MurNAc-pentapeptide synthetase	btoh	atp + uGgl + alaala <-> uGgla + adp + pi	Lysine biosynthesis;Lysine biosynthesisPeptidoglycan biosynthesis;Peptidoglycan biosynthesis	CAC2128	-1000	1000
R0812	UDP-MurNAc-pentapeptide synthetase	cpd00002 + cpd00731 + cpd02964 --> cpd00008 + cpd00009 + cpd00067 + cpd02968	alaala + atp + ugmd <-> adp + h + pi + ugmda	Lysine biosynthesis;Lysine biosynthesisPeptidoglycan biosynthesis;Peptidoglycan biosynthesis	CAC2128	0	1000
R0813	UDP-N-acetylmuramyl-tripeptide synthetase	cpd00002 + cpd00516 + cpd00525 --> cpd00008 + cpd00009 + cpd00067 + cpd02964	atp + 26dap__M + uamag --> adp + pi + h + ugmd	Lysine biosynthesis;Lysine biosynthesisPeptidoglycan biosynthesis;Peptidoglycan biosynthesis	CAC2129 or CAC2819	0	1000
R0814	Pyrophosphate phosphohydrolase	cpd00001 + cpd00012 --> 2 cpd00009 + 2 cpd00067	h2o + ppi <-> h + 2.0 pi	Oxidative phosphorylation;Oxidative phosphorylation	CAC2138	0	0
R0815	UDP-D-galactopyranose furanomutase	cpd00043 <==> cpd02338	udpgal <-> udpgalfur	Galactose metabolism;Galactose metabolismAmino sugar and nucleotide sugar metabolism;Amino sugar and nucleotide sugar metabolism	CAC2169	-1000	1000
R0817	GDP-L-fucose:NADP+ 4-oxidoreductase (3,5-epimerizing)	cpd00006 + cpd00272 <==> cpd00005 + cpd00067 + cpd00900	nadph + h + gdpddman <-> nadp + gdpfuc	Fructose and mannose metabolism;Fructose and mannose metabolismAmino sugar and nucleotide sugar metabolism;Amino sugar and nucleotide sugar metabolism	CAC2179	-1000	1000
R0818	GDP-D-mannose dehydratase	cpd00083 <==> cpd00001 + cpd00900	gdpmann <-> gdpddman + h2o	Fructose and mannose metabolism;Fructose and mannose metabolismAmino sugar and nucleotide sugar metabolism;Amino sugar and nucleotide sugar metabolism	CAC2180	-1000	1000
R0819	Pseudaminic acid synthase	cpd00001 + cpd00061 + cpd00492 --> cpd00009 + cpd00067 + cpd00232	pep + h2o + acmana <-> acnam + pi	Amino sugar and nucleotide sugar metabolism;Amino sugar and nucleotide sugar metabolism	CAC2187	0	1000
R0820	amino acid metbolism	cpd00001 + cpd00738 --> cpd00009 + cpd00054 + cpd00067	h2o + pser__L <-> pi + ser__L		CAC2227 or CAC0263	0	1000
R0821	succinate dehydrogenase	cpd00067 + cpd00078 + cpd11621 --> cpd00010 + cpd00036 + cpd11620	h + succoa + fdxox --> coa + succ + fdxrd		CAC2229	0	1000
R0822	rxn05938	cpd00011 + cpd00022 + cpd00067 + cpd11620 <==> cpd00010 + cpd00020 + cpd11621	2.0 fdxox_h + coa_h + 3.0 h_h + pyr_h <-> accoa_h + co2_h + 2.0 fdxrd_h		CAC2229 or CAC2499	-1000	0
R0824	UDP-N-acetylglucosamine-N-acetylmuramyl-(pentapeptide)pyrophosphoryl-undecaprenol N-acetylglucosamine transferase	cpd00037 + cpd03494 <==> cpd00014 + cpd03495	uacgam + uagmda <-> h + uaagmda + udp	Peptidoglycan biosynthesis;Peptidoglycan biosynthesis	CAC2231	0	0
R0825	UDP-N-acetylglucosamine-N-acetylmuramyl-(pentapeptide)pyrophosphoryl-undecaprenol N-acetylglucosamine transferase	cpd00037 + cpd02948 <==> cpd00014 + cpd03491	uacgam + uaGgla <-> h + uaaGgla + udp	Peptidoglycan biosynthesis;Peptidoglycan biosynthesis	CAC2231	-1000	1000
R0826	UDP-N-acetylglucosamine-N-acetylmuramyl-(pentapeptide)pyrophosphoryl-undecaprenol N-acetylglucosamine transferase	cpd00037 + cpd03494 <==> cpd00014 + cpd03495	uacgam + uagmda <-> h + uaagmda + udp	Peptidoglycan biosynthesis;Peptidoglycan biosynthesis	CAC2231	-1000	1000
R0827	Acetylserine sulfhydrylase	cpd00239 + cpd00722 --> cpd00029 + cpd00067 + cpd00084	acser + h2s <-> ac + cys__L + h	Cysteine and methionine metabolism;Cysteine and methionine metabolismSulfur metabolism;Sulfur metabolismBiosynthesis of secondary metabolites;Biosynthesis of secondary metabolitesBiosynthesis of antibiotics;Biosynthesis of antibiotics	CAC2235	0	1000
R0828	Acetylserine sulfhydrylase	cpd00268 + cpd00722 + cpd11421 <==> cpd00029 + cpd00081 + cpd00084 + cpd11420	tsul + trdrd + acser <-> ac + trdox + cys__L + so3 + h	Cysteine and methionine metabolism;Cysteine and methionine metabolismSulfur metabolism;Sulfur metabolismBiosynthesis of secondary metabolites;Biosynthesis of secondary metabolitesBiosynthesis of antibiotics;Biosynthesis of antibiotics	CAC2235	0	1000
R0830	ATP:alpha-D-glucose-1-phosphate adenyltransferase	cpd00002 + cpd00089 <==> cpd00012 + cpd00387	atp + g1p + h <-> adpglc + ppi	Starch and sucrose metabolism;Starch and sucrose metabolismAmino sugar and nucleotide sugar metabolism;Amino sugar and nucleotide sugar metabolismBiosynthesis of secondary metabolites;Biosynthesis of secondary metabolites	CAC2237 and CAC2238	-1000	1000
R0831	Glycogen synthase	cpd00387 + cpd00001 --> cpd00018 + cpd00089	adpglc + h2o <-> 2.0 h + g1p + amp	Starch and sucrose metabolism;Starch and sucrose metabolismBiosynthesis of secondary metabolites;Biosynthesis of secondary metabolites	CAC2239	0	1000
R0832	glycogen synthase (ADPGlc)	cpd00387 + cpd15302 <==> cpd00008 + cpd00155	adpglc + cpd15302 <==> adp + cpd00155	Starch and sucrose metabolism;Starch and sucrose metabolismBiosynthesis of secondary metabolites;Biosynthesis of secondary metabolites	CAC2239	0	0
R0833	Asparagine synthase	cpd00001 + cpd00002 + cpd00041 + cpd00053 --> cpd00012 + cpd00018 + cpd00023 + cpd00132	asp__L + atp + gln__L + h2o <-> amp + asn__L + glu__L + h + ppi	Alanine, aspartate and glutamate metabolism;Alanine, aspartate and glutamate metabolismBiosynthesis of secondary metabolites;Biosynthesis of secondary metabolites	CAC2243	0	1000
R0834	Lysophospholipase	cpd00001 + cpd02601 <==> cpd00507 + cpde0001	h2o + cpd02601 <==> g3pc + cpde0001	Glycerophospholipid metabolism;Glycerophospholipid metabolism	CAC2246	-1000	1000
R0835	Lysophospholipase	cpd00001 + cpd02603 <==> cpd00507 + cpde0001	h2o + cpd02603 <==> g3pc + cpde0001	Glycerophospholipid metabolism;Glycerophospholipid metabolism	CAC2246	0	0
R0836	Lysophospholipase	cpd00001 + cpd12547 <==> cpd00908 + cpde0001	'h2o+1agpe180_p<==>g3pe+cpde0001'	Glycerophospholipid metabolism;Glycerophospholipid metabolism	CAC2246	-1000	1000
R0837	Lysophospholipase	cpd00001 + cpd03557 <==> cpd00908 + cpde0001	'h2o+cpd03557<==>g3pe+cpde0001'	Glycerophospholipid metabolism;Glycerophospholipid metabolism	CAC2246	-1000	1000
R0839	UTP:alpha-D-glucose-1-phosphate uridylyltransferase	cpd00062 + cpd00089 <==> cpd00012 + cpd00026	g1p + h + utp <-> ppi + udpg	Pentose and glucuronate interconversions;Pentose and glucuronate interconversionsGalactose metabolism;Galactose metabolismStarch and sucrose metabolism;Starch and sucrose metabolismAmino sugar and nucleotide sugar metabolism;Amino sugar and nucleotide sugar metabolismBiosynthesis of antibiotics;Biosynthesis of antibiotics	CAC2250 or CAC2335	0	0
R0842	5,10-Methylenetetrahydrofolate:glycine hydroxymethyltransferase	cpd00001 + cpd00033 + cpd00125 <==> cpd00054 + cpd00087	ser__L + thf <-> gly + h2o + mlthf	Glycine, serine and threonine metabolism;Glycine, serine and threonine metabolismCyanoamino acid metabolism;Cyanoamino acid metabolismGlyoxylate and dicarboxylate metabolism;Glyoxylate and dicarboxylate metabolismOne carbon pool by folate;One carbon pool by folateMethane metabolism;Methane metabolismBiosynthesis of secondary metabolites;Biosynthesis of secondary metabolitesMicrobial metabolism in…	CAC2264	-1000	1000
R0843	Proton exchange transporter	cpd00067[e] + cpd00161 --> cpd00067 + cpd00161[e]	h[e] + thr__L[e] <-> h + thr__L		CAC2265	0	1000
R0844	ATP:GTP 3&#39;-pyrophosphotransferase	cpd00002 + cpd00038 <==> cpd00018 + cpd02740	atp + gtp <-> amp + gdptp + h	Purine metabolism;Purine metabolism	CAC2274	-1000	1000
R0845	Adenine phosphoribosyltransferase	cpd00012 + cpd02851 <==> cpd00103 + cpd02506	ppi + aicar <-> prpp + C04051	Purine metabolism;Purine metabolism	CAC2275	-1000	1000
R0846	Adenine phosphoribosyltransferase	cpd00103 + cpd00128 --> cpd00012 + cpd00018	ade + prpp <-> amp + ppi	Purine metabolism;Purine metabolism	CAC2275	0	1000
R0849	Acetyl-CoA:carbon-dioxide ligase (ADP-forming)	cpd00002 + cpd00022 + cpd00242 <==> cpd00008 + cpd00009 + cpd00067 + cpd00070	accoa + atp + hco3 <-> adp + h + malcoa + pi		CAC2289	0	0
R0850	Peptidoglycan subunit synthesis	cpd03495 + cpd15666 <==> cpd02229 + cpd15665	uaagmda+cpd15665<-> udcpdp + peptido_kt + h		CAC2301 or CAP0076	-1000	1000
R0851	folate biosynthesis	2 cpd00067 + cpd00502 <==> cpd00013 + cpd00347	5forthf + 2.0 h <-> nh4 + methf		CAC2310	-1000	1000
R0852	UDP-N-acetyl-D-mannosamine:N-acetyl-beta-D-	cpd00861 + cpd00946 <==> cpd00014 + cpd02967	uacmamu + unaga <-> h + udp + unagamu		CAC2317	-1000	1000
R0854	dTDP-4-dehydro-6-deoxy-D-glucose 3,5-epimerase	cpd00521 <==> cpd00522	dtdp4d6dg <-> dtdp4d6dm	Streptomycin biosynthesis;Streptomycin biosynthesisPolyketide sugar unit biosynthesis;Polyketide sugar unit biosynthesisBiosynthesis of antibiotics;Biosynthesis of antibiotics	CAC2331	-1000	1000
R0856	dTDP-glucose 4,6-dehydratase	cpd00626 --> cpd00001 + cpd00521	dtdpglu <-> dtdp4d6dg + h2o		CAC2332 and CAC2334 or CAC0794	0	1000
R0858	dTTP:alpha-D-glucose-1-phosphate thymidylyltransferase	cpd00089 + cpd00357 <==> cpd00012 + cpd00626	dttp + g1p + h <-> dtdpglu + ppi	Streptomycin biosynthesis;Streptomycin biosynthesisPolyketide sugar unit biosynthesis;Polyketide sugar unit biosynthesisBiosynthesis of antibiotics;Biosynthesis of antibiotics	CAC2333	-1000	1000
R0859	alpha-D-Glucose 1-phosphate 1,6-phosphomutase	cpd00089 <==> cpd00079	g1p <-> g6p	Glycolysis / Gluconeogenesis;Glycolysis / GluconeogenesisPentose phosphate pathway;Pentose phosphate pathwayGalactose metabolism;Galactose metabolismPurine metabolism;Purine metabolismStarch and sucrose metabolism;Starch and sucrose metabolismAmino sugar and nucleotide sugar metabolism;Amino sugar and nucleotide sugar metabolismStreptomycin biosynthesis;Streptomycin biosynthesisBiosynthesis of se…	CAC2337	-1000	1000
R0861	Lysine decarboxylase	cpd00064 + cpd00067 --> cpd00011 + cpd00118	h + orn <-> co2 + ptrc	Lysine degradation;Lysine degradationTropane, piperidine and pyridine alkaloid biosynthesis;Tropane, piperidine and pyridine alkaloid biosynthesisBiosynthesis of secondary metabolites;Biosynthesis of secondary metabolites	CAC2338	0	1000
R0862	Lysine decarboxylase	cpd00039 + cpd00067 --> cpd00011 + cpd01155	h + lys__L <-> 15dap + co2		CAC2338 or CAC0297	0	1000
R0863	Lysine decarboxylase	cpd00051 + cpd00067 --> cpd00011 + cpd00152	arg__L + h <-> agm + co2	Lysine degradation;Lysine degradationTropane, piperidine and pyridine alkaloid biosynthesis;Tropane, piperidine and pyridine alkaloid biosynthesisBiosynthesis of secondary metabolites;Biosynthesis of secondary metabolites	CAC2338 or CAC0297	0	1000
R0864	ABC transporters	cpd00001 + cpd00002 + cpd11590[e] --> cpd00008 + cpd00009 + cpd00067 + cpd11590	h2o + atp + met_L_ala__L[e] <-> h + adp + met_L_ala__L + pi		CAC2374 and CAC2375 and CAC2377 or CAC3179 or CAC3182 or CAC0176 and CAC0178 and CAC0179 and CAC0180 or CAC3628 and CAC3629 and CAC3630 and CAC3631 and CAC3632 and CAC3634 and CAC3635 and CAC3636 and CAC3637 and CAC3638 or CAC3641 and CAC3642 and CAC3643 and CAC3644	0	1000
R0865	ABC transporters	cpd00001 + cpd00002 + cpd11589[e] --> cpd00008 + cpd00009 + cpd00067 + cpd11589	gly_asp__L[e] + h2o + atp <-> adp + pi + gly_asp__L + h		CAC2374 and CAC2375 and CAC2377 or CAC3179 or CAC3182 or CAC0176 and CAC0178 and CAC0179 and CAC0180 or CAC3628 and CAC3629 and CAC3630 and CAC3631 and CAC3632 and CAC3634 and CAC3635 and CAC3636 and CAC3637 and CAC3638 or CAC3641 and CAC3642 and CAC3643 and CAC3644	0	1000
R0866	ABC transporters	cpd00001 + cpd00002 + cpd11583[e] --> cpd00008 + cpd00009 + cpd00067 + cpd11583	ala_L_leu__L[e] + h2o + atp <-> ala_L_leu__L + adp + h + pi		CAC2374 and CAC2375 and CAC2377 or CAC3179 or CAC3182 or CAC0176 and CAC0178 and CAC0179 and CAC0180 or CAC3628 and CAC3629 and CAC3630 and CAC3631 and CAC3632 and CAC3634 and CAC3635 and CAC3636 and CAC3637 and CAC3638 or CAC3641 and CAC3642 and CAC3643 and CAC3644	0	1000
R0867	ABC transporters	cpd00001 + cpd00002 + cpd15603[e] --> cpd00008 + cpd00009 + cpd15603 + cpd00067	h2o+atp+cgly[e]-->adp+pi+cgly+h'		CAC2374 and CAC2375 and CAC2377 or CAC3179 or CAC3182 or CAC0176 and CAC0178 and CAC0179 and CAC0180 or CAC3628 and CAC3629 and CAC3630 and CAC3631 and CAC3632 and CAC3634 and CAC3635 and CAC3636 and CAC3637 and CAC3638 or CAC3641 and CAC3642 and CAC3643 and CAC3644	0	1000
R0868	ABC transporters	cpd00001 + cpd00002 + cpd11585[e] --> cpd00008 + cpd00009 + cpd00067 + cpd11585	h2o + atp + L_alagly[e] <-> L_alagly + adp + pi + h		CAC2374 and CAC2375 and CAC2377 or CAC3179 or CAC3182 or CAC0176 and CAC0178 and CAC0179 and CAC0180 or CAC3628 and CAC3629 and CAC3630 and CAC3631 and CAC3632 and CAC3634 and CAC3635 and CAC3636 and CAC3637 and CAC3638 or CAC3641 and CAC3642 and CAC3643 and CAC3644	0	1000
R0869	ABC transporters	cpd00001 + cpd00002 + cpd11591[e] --> cpd00008 + cpd00009 + cpd00067 + cpd11591	glyet__L[e] + h2o + atp <-> adp + glyet__L + pi + h		CAC2374 and CAC2375 and CAC2377 or CAC3179 or CAC3182 or CAC0176 and CAC0178 and CAC0179 and CAC0180 or CAC3628 and CAC3629 and CAC3630 and CAC3631 and CAC3632 and CAC3634 and CAC3635 and CAC3636 and CAC3637 and CAC3638 or CAC3641 and CAC3642 and CAC3643 and CAC3644	0	1000
R0870	ABC transporters	cpd00001 + cpd00002 + cpd15606[e] --> cpd00008 + cpd00009 + cpd15606 + cpd00067	h2o+atp+cpd15606[e]-->adp+pi+cpd15606+h'		CAC2374 and CAC2375 and CAC2377 or CAC3179 or CAC3182 or CAC0176 and CAC0178 and CAC0179 and CAC0180 or CAC3628 and CAC3629 and CAC3630 and CAC3631 and CAC3632 and CAC3634 and CAC3635 and CAC3636 and CAC3637 and CAC3638 or CAC3641 and CAC3642 and CAC3643 and CAC3644	0	1000
R0871	ABC transporters	cpd00001 + cpd00002 + cpd11584[e] --> cpd00008 + cpd00009 + cpd00067 + cpd11584	h2o + atp + ala_L_his__L[e] <-> h + adp + ala_L_his__L + pi		CAC2374 and CAC2375 and CAC2377 or CAC3179 or CAC3182 or CAC0176 and CAC0178 and CAC0179 and CAC0180 or CAC3628 and CAC3629 and CAC3630 and CAC3631 and CAC3632 and CAC3634 and CAC3635 and CAC3636 and CAC3637 and CAC3638 or CAC3641 and CAC3642 and CAC3643 and CAC3644	0	1000
R0872	ABC transporters	cpd00001 + cpd00002 + cpd11592[e] --> cpd00008 + cpd00009 + cpd00067 + cpd11592	h2o + atp + glylu__L[e] <-> pi + glylu__L + adp + h		CAC2374 and CAC2375 and CAC2377 or CAC3179 or CAC3182 or CAC0176 and CAC0178 and CAC0179 and CAC0180 or CAC3628 and CAC3629 and CAC3630 and CAC3631 and CAC3632 and CAC3634 and CAC3635 and CAC3636 and CAC3637 and CAC3638 or CAC3641 and CAC3642 and CAC3643 and CAC3644	0	1000
R0873	ABC transporters	cpd00001 + cpd00002 + cpd15604[e] --> cpd00008 + cpd00009 + cpd15604 + cpd00067	h2o+atp+glyleu[e]-->adp+pi+glyleu+h'		CAC2374 and CAC2375 and CAC2377 or CAC3179 or CAC3182 or CAC0176 and CAC0178 and CAC0179 and CAC0180 or CAC3628 and CAC3629 and CAC3630 and CAC3631 and CAC3632 and CAC3634 and CAC3635 and CAC3636 and CAC3637 and CAC3638 or CAC3641 and CAC3642 and CAC3643 and CAC3644	0	1000
R0874	ABC transporters	cpd00001 + cpd00002 + cpd11593[e] --> cpd00008 + cpd00009 + cpd00067 + cpd11593	h2o + atp + ala_L_asp__L[e] <-> pi + h + ala_L_asp__L + adp		CAC2374 and CAC2375 and CAC2377 or CAC3179 or CAC3182 or CAC0176 and CAC0178 and CAC0179 and CAC0180 or CAC3628 and CAC3629 and CAC3630 and CAC3631 and CAC3632 and CAC3634 and CAC3635 and CAC3636 and CAC3637 and CAC3638 or CAC3641 and CAC3642 and CAC3643 and CAC3644	0	1000
R0875	ABC transporters	cpd00001 + cpd00002 + cpd01017[e] --> cpd00008 + cpd00009 + cpd00067 + cpd01017	atp + h2o + cgly[e] <-> pi + h + cgly + adp		CAC2374 and CAC2375 and CAC2377 or CAC3179 or CAC3182 or CAC0176 and CAC0178 and CAC0179 and CAC0180 or CAC3628 and CAC3629 and CAC3630 and CAC3631 and CAC3632 and CAC3634 and CAC3635 and CAC3636 and CAC3637 and CAC3638 or CAC3641 and CAC3642 and CAC3643 and CAC3644	0	1000
R0876	ABC transporters	cpd00001 + cpd00002 + cpd15605[e] --> cpd00008 + cpd00009 + cpd15605 + cpd00067	h2o+atp+glyphe[e]-->adp+pi+cpd15605+h'		CAC2374 and CAC2375 and CAC2377 or CAC3179 or CAC3182 or CAC0176 and CAC0178 and CAC0179 and CAC0180 or CAC3628 and CAC3629 and CAC3630 and CAC3631 and CAC3632 and CAC3634 and CAC3635 and CAC3636 and CAC3637 and CAC3638 or CAC3641 and CAC3642 and CAC3643 and CAC3644	0	1000
R0877	ABC transporters	cpd00001 + cpd00002 + cpd11582[e] --> cpd00008 + cpd00009 + cpd00067 + cpd11582	ala_L_Thr__L[e] + h2o + atp <-> h + ala_L_Thr__L + adp + pi		CAC2374 and CAC2375 and CAC2377 or CAC3179 or CAC3182 or CAC0176 and CAC0178 and CAC0179 and CAC0180 or CAC3628 and CAC3629 and CAC3630 and CAC3631 and CAC3632 and CAC3634 and CAC3635 and CAC3636 and CAC3637 and CAC3638 or CAC3641 and CAC3642 and CAC3643 and CAC3644	0	1000
R0878	ABC transporters	cpd00001 + cpd00002 + cpd11586[e] --> cpd00008 + cpd00009 + cpd00067 + cpd11586	ala_Llu__L[e] + h2o + atp <-> pi + adp + h + ala_Llu__L		CAC2374 and CAC2375 and CAC2377 or CAC3179 or CAC3182 or CAC0176 and CAC0178 and CAC0179 and CAC0180 or CAC3628 and CAC3629 and CAC3630 and CAC3631 and CAC3632 and CAC3634 and CAC3635 and CAC3636 and CAC3637 and CAC3638 or CAC3641 and CAC3642 and CAC3643 and CAC3644	0	1000
R0879	ABC transporters	cpd00001 + cpd00002 + cpd11580[e] --> cpd00008 + cpd00009 + cpd00067 + cpd11580	glyln__L[e] + h2o + atp <-> h + glyln__L + adp + pi		CAC2374 and CAC2375 and CAC2377 or CAC3179 or CAC3182 or CAC0176 and CAC0178 and CAC0179 and CAC0180 or CAC3628 and CAC3629 and CAC3630 and CAC3631 and CAC3632 and CAC3634 and CAC3635 and CAC3636 and CAC3637 and CAC3638 or CAC3641 and CAC3642 and CAC3643 and CAC3644	0	1000
R0880	ABC transporters	cpd00001 + cpd00002 + cpd11588[e] --> cpd00008 + cpd00009 + cpd00067 + cpd11588	atp + gly_pro__L[e] + h2o <-> gly_pro__L + adp + pi + h		CAC2374 and CAC2375 and CAC2377 or CAC3179 or CAC3182 or CAC0176 and CAC0178 and CAC0179 and CAC0180 or CAC3628 and CAC3629 and CAC3630 and CAC3631 and CAC3632 and CAC3634 and CAC3635 and CAC3636 and CAC3637 and CAC3638 or CAC3641 and CAC3642 and CAC3643 and CAC3644	0	1000
R0881	ABC transporters	cpd00001 + cpd00002 + cpd11581[e] --> cpd00008 + cpd00009 + cpd00067 + cpd11581	gly_asn__L[e] + h2o + atp <-> adp + h + gly_asn__L + pi		CAC2374 and CAC2375 and CAC2377 or CAC3179 or CAC3182 or CAC0176 and CAC0178 and CAC0179 and CAC0180 or CAC3628 and CAC3629 and CAC3630 and CAC3631 and CAC3632 and CAC3634 and CAC3635 and CAC3636 and CAC3637 and CAC3638 or CAC3641 and CAC3642 and CAC3643 and CAC3644	0	1000
R0882	ABC transporters	cpd00001 + cpd00002 + cpd11587[e] --> cpd00008 + cpd00009 + cpd00067 + cpd11587	atp + h2o + ala_Lln__L[e] <-> pi + h + ala_Lln__L + adp		CAC2374 and CAC2375 and CAC2377 or CAC3179 or CAC3182 or CAC0176 and CAC0178 and CAC0179 and CAC0180 or CAC3628 and CAC3629 and CAC3630 and CAC3631 and CAC3632 and CAC3634 and CAC3635 and CAC3636 and CAC3637 and CAC3638 or CAC3641 and CAC3642 and CAC3643 and CAC3644	0	1000
R0884	Dihydrodipicolinate synthetase	cpd00020 + cpd00346 --> 2 cpd00001 + cpd00067 + cpd02120	aspsa + pyr <-> 23dhdp + h + 2.0 h2o		CAC2378 or CAC3600	0	1000
R0886	2,3,4,5-Tetrahydrodipicolinate:NADP+ oxidoreductase	cpd00006 + cpd02465 <==> cpd00005 + cpd00067 + cpd02120	23dhdp + h + nadph <-> nadp + thdp	Monobactam biosynthesis;Monobactam biosynthesisLysine biosynthesis;Lysine biosynthesisBiosynthesis of secondary metabolites;Biosynthesis of secondary metabolitesMicrobial metabolism in diverse environments;Microbial metabolism in diverse environmentsBiosynthesis of antibiotics;Biosynthesis of antibiotics	CAC2379	-1000	1000
R0887	N-Succinyl-L-2,6-diaminoheptanedioate:2-ocoglytarate	cpd00024 + cpd02698 <==> cpd00023 + cpd02724	akg + sl26da <-> glu__L + sl2a6o		CAC2380	-1000	1000
R0889	2,3,4,5-tetrahydropyridine-2,6-dicarboxylate N-succinyltransferase	cpd00001 + cpd00078 + cpd02465 <==> cpd00010 + cpd02724	h2o + succoa + thdp <-> coa + sl2a6o	Lysine biosynthesis;Lysine biosynthesisMicrobial metabolism in diverse environments;Microbial metabolism in diverse environments	CAC2381	-1000	1000
R0890	Acetyl-CoA:L-2,3,4,5-tetrahydrodipicolinate N2-acetyltransferase	cpd00001 + cpd00022 + cpd02465 <==> cpd00010 + cpd03289	accoa + thdp + h2o <-> acamoxm + coa	Lysine biosynthesis;Lysine biosynthesisMicrobial metabolism in diverse environments;Microbial metabolism in diverse environments	CAC2381	-1000	1000
R0892	N2-Acetyl-L-ornithine:2-oxoglutarate aminotransferase	cpd00024 + cpd00342 <==> cpd00023 + cpd00918	acorn + akg <-> acg5sa + glu__L		CAC2388 or CAC0368	-1000	1000
R0894	ATP:N-acetyl-L-glutamate 5-phosphotransferase	cpd00002 + cpd00067 + cpd00477 <==> cpd00008 + cpd02552	acglu + atp <-> acg5p + adp	Arginine biosynthesis;Arginine biosynthesisBiosynthesis of secondary metabolites;Biosynthesis of secondary metabolitesBiosynthesis of antibiotics;Biosynthesis of antibiotics	CAC2389	-1000	1000
R0896	N-acetyl-gamma-glutamyl-phosphate reductase	cpd00005 + cpd02552 --> cpd00006 + cpd00009 + cpd00918	acg5sa + nadp + pi <-> acg5p + h + nadph	Arginine biosynthesis;Arginine biosynthesisBiosynthesis of secondary metabolites;Biosynthesis of secondary metabolitesBiosynthesis of antibiotics;Biosynthesis of antibiotics	CAC2390	0	1000
R0899	N2-Acetyl-L-ornithine:L-glutamate N-acetyltransferase	cpd00023 + cpd00342 <==> cpd00064 + cpd00477	glu__L + acorn <-> orn__L + acglu	Arginine biosynthesis;Arginine biosynthesisBiosynthesis of secondary metabolites;Biosynthesis of secondary metabolitesBiosynthesis of antibiotics;Biosynthesis of antibiotics	CAC2391 or CAC3020	-1000	1000
R0900	N-acetylglutamate synthase	cpd00022 + cpd00023 --> cpd00010 + cpd00067 + cpd00477	accoa + glu__L <-> acglu + coa + h	Arginine biosynthesis;Arginine biosynthesisBiosynthesis of secondary metabolites;Biosynthesis of secondary metabolitesBiosynthesis of antibiotics;Biosynthesis of antibiotics	CAC2391 or CAC3020	0	1000
R0903	Dihydrofolate synthase	cpd00002 + cpd00023 + cpd00087 --> cpd00008 + cpd00009 + cpd00067 + cpd06227	thf + 4.0 glu__L + 4.0 atp <-> thfglu + 4.0 h + 4.0 pi + 4.0 adp	Folate biosynthesis;Folate biosynthesis	CAC2398	0	1000
R0904	Dihydrofolate synthase	cpd00002 + cpd00023 + cpd00683 --> cpd00008 + cpd00009 + cpd00067 + cpd00330	atp + dhpt + glu__L <-> adp + dhf + h + pi	Folate biosynthesis;Folate biosynthesis	CAC2398	0	1000
R0905	Dihydrofolate synthase	cpd00002 + cpd00023 + cpd00201 --> cpd00008 + cpd00009 + cpd00067 + cpd03524	glu__L + atp + 10fthf <-> 10fthfglu__L + pi + adp	Folate biosynthesis;Folate biosynthesis	CAC2398	0	1000
R0906	Valine--tRNA ligase	cpd00002 + 1 cpd00067 + cpd00156 + cpd11924 <==> cpd00012 + cpd00018 + cpd12133	trnaval + atp + val__L <-> ppi + amp + valtrna + h	Aminoacyl-tRNA biosynthesis;Aminoacyl-tRNA biosynthesis	CAC2399	-1000	1000
R0907	phosphatidylglycerol phosphate phosphatase	cpd00001 + cpd15716 --> cpd00009 + cpd00067 + cpd15722	'h2o+cpd15716-->pi+h+cpd15722'		CAC2438	0	1000
R0908	phosphatidylglycerol phosphate phosphatase	cpd00001 + cpd15717 --> cpd00009 + cpd00067 + cpd15723	'h2o+cpd15717-->pi+h+cpd15723'		CAC2438	0	1000
R0909	phosphatidylglycerol phosphate phosphatase	cpd00001 + cpd15547 --> cpd00009 + cpd00067 + cpd15540	h2o + pgp180 <-> pg180 + pi		CAC2438	0	1000
R0910	phosphatidylglycerol phosphate phosphatase	cpd00001 + cpd15721 --> cpd00009 + cpd00067 + cpd15727	'h2o+cpd15721-->pi+h+cpd15727'		CAC2438	0	1000
R0911	phosphatidylglycerol phosphate phosphatase	cpd00001 + cpd15720 --> cpd00009 + cpd00067 + cpd15726	'h2o+cpd15720-->pi+h+cpd15726'		CAC2438	0	1000
R0912	phosphatidylglycerol phosphate phosphatase	cpd00001 + cpd15719 --> cpd00009 + cpd00067 + cpd15725	'h2o+cpd15719-->pi+h+cpd15725'		CAC2438	0	1000
R0913	phosphatidylglycerol phosphate phosphatase	cpd00001 + cpd15718 --> cpd00009 + cpd00067 + cpd15724	'h2o+cpd15718-->pi+h+cpd15724'		CAC2438	0	1000
R0914	phosphatidylglycerol phosphate phosphatase	cpd00001 + cpd15548 --> cpd00009 + cpd00067 + cpd15541	h2o + pgp181 <-> pg181 + pi		CAC2438	0	1000
R0915	phosphatidylglycerol phosphate phosphatase	cpd00001 + cpd15546 --> cpd00009 + cpd00067 + cpd15539	h2o + pgp161 <-> pg161 + pi		CAC2438	0	1000
R0916	phosphatidylglycerol phosphate phosphatase	cpd00001 + cpd15545 --> cpd00009 + cpd00067 + cpd15538	h2o + pgp160 <-> pg160 + pi		CAC2438	0	1000
R0917	phosphatidylglycerol phosphate phosphatase	cpd00001 + cpd15544 --> cpd00009 + cpd00067 + cpd15537	h2o + pgp141 <-> pg141 + pi		CAC2438	0	1000
R0918	phosphatidylglycerol phosphate phosphatase	cpd00001 + cpd15543 --> cpd00009 + cpd00067 + cpd15536	h2o + pgp140 <-> pg140 + pi		CAC2438	0	1000
R0919	phosphatidylglycerol phosphate phosphatase	cpd00001 + cpd15542 --> cpd00009 + cpd00067 + cpd15535	h2o + pgp120 <-> pg120 + pi		CAC2438	0	1000
R0920	ABC transporters	cpd00001 + cpd00002 + cpd03424[e] --> cpd00008 + cpd00009 + cpd00067 + cpd03424	h2o+atp+cpd03424[e]-->adp+pi+h+cpd03424'		CAC2441 and CAC2442 and CAC2443	0	1000
R0921	ABC transporters	cpd00001 + cpd00002 + cpd00635[e] --> cpd00008 + cpd00009 + cpd00067 + cpd00635	atp + cbl1[e] + h2o <-> adp + cbl1 + h + pi		CAC2441 and CAC2442 and CAC2443	0	1000
R0922	ABC transporters	cpd00001 + cpd00002 + cpd00423[e] --> cpd00008 + cpd00009 + cpd00067 + cpd00423	h2o + atp + cbl2[e] <-> cbl2 + adp + h + pi		CAC2441 and CAC2442 and CAC2443	0	1000
R0923	ubiquinone biosynthesis	cpd00017 + cpd15352 --> cpd00019 + cpd00067 + cpd15500	2dmmq8 + amet <-> h + ahcys + mqn8		CAC2451	0	1000
R0924	ubiquinone biosynthesis	cpd00017 + cpd03447 --> cpd00019 + cpd00067 + cpd03448	2ombz + amet <-> 2ommb + ahcys + h		CAC2451	0	1000
R0925	ubiquinone biosynthesis	cpd00017 + cpd09410 --> cpd00019 + cpd00067 + cpd01401	amet+cpd09410-->ahcys+h+cpd01401'		CAC2451	0	1000
R0927	2-oxoglutarate synthase (rev)	cpd00011 + cpd00067 + cpd00078 + cpd11620 <==> cpd00010 + cpd00024 + cpd11621	akg + coa + fdxox + h <-> co2 + fdxrd + succoa		CAC2458 and CAC2459	0	0
R0929	β-galactosidase	2 cpd00001 + cpd12777 <==> 4 cpd00108	'(2)h2o+cpd12777<==>(4)gal_l'	Galactose metabolism;Galactose metabolismOther glycan degradation;Other glycan degradationGlycosaminoglycan degradation;Glycosaminoglycan degradationSphingolipid metabolism;Sphingolipid metabolismGlycosphingolipid biosynthesis - ganglio series;Glycosphingolipid biosynthesis - ganglio series	CAC2514	-1000	1000
R0930	Lactose galactohydrolase	cpd00001 + cpd00208 <==> cpd00027 + cpd00108	h2o + lcts <-> gal + glc__D	Galactose metabolism;Galactose metabolismOther glycan degradation;Other glycan degradationGlycosaminoglycan degradation;Glycosaminoglycan degradationSphingolipid metabolism;Sphingolipid metabolismGlycosphingolipid biosynthesis - ganglio series;Glycosphingolipid biosynthesis - ganglio series	CAC2514	-1000	1000
R0931	Superoxide dismutase	2 cpd00532 --> cpd00007 + cpd00025	2.0 h + 2.0 o2s <-> h2o2 + o2		CAC2567	0	1000
R0932	Proton exchange transporter	cpd00039 + cpd00067[e] --> cpd00039[e] + cpd00067	h[e] + lys__L[e] <-> h + lys__L		CAC2593	-1000	1000
R0934	Adenosylmethionine decarboxylase	cpd00017 + cpd00067 --> cpd00011 + cpd00837	amet + h <-> ametam + co2	Cysteine and methionine metabolism;Cysteine and methionine metabolismArginine and proline metabolism;Arginine and proline metabolism	CAC2601	0	1000
R0936	Spermidine synthase	cpd00837 + cpd01155 <==> 1 cpd00067 + cpd00147 + cpd16379	15dap + ametam <-> 5mta + h + na15dap	Cysteine and methionine metabolism;Cysteine and methionine metabolismArginine and proline metabolism;Arginine and proline metabolismbeta-Alanine metabolism;beta-Alanine metabolismGlutathione metabolism;Glutathione metabolism	CAC2602	-1000	1000
R0937	Spermidine synthase	cpd00118 + cpd00837 <==> cpd00067 + cpd00147 + cpd00264	ametam + ptrc <-> 5mta + h + spmd	Cysteine and methionine metabolism;Cysteine and methionine metabolismArginine and proline metabolism;Arginine and proline metabolismbeta-Alanine metabolism;beta-Alanine metabolismGlutathione metabolism;Glutathione metabolism	CAC2602	-1000	1000
R0939	ATP:D-xylulose 5-phosphotransferase	cpd00002 + cpd00259 <==> cpd00008 + cpd00198	atp + xylu__D <-> adp + h + xu5p__D	Pentose and glucuronate interconversions;Pentose and glucuronate interconversions	CAC2612	-1000	1000
R0942	ATP:D-glucose 6-phosphotransferase	cpd00002 + cpd00190 <==> cpd00008 + cpd00863	atp + glc__bD <-> adp + h + g6p_B	Glycolysis / Gluconeogenesis;Glycolysis / GluconeogenesisGalactose metabolism;Galactose metabolismStarch and sucrose metabolism;Starch and sucrose metabolismAmino sugar and nucleotide sugar metabolism;Amino sugar and nucleotide sugar metabolismStreptomycin biosynthesis;Streptomycin biosynthesisButirosin and neomycin biosynthesis;Butirosin and neomycin biosynthesisBiosynthesis of secondary metabol…	CAC2613	0	1000
R0943	ATP:D-glucose 6-phosphotransferase	cpd00002 + cpd00027 <==> cpd00008 + cpd00079	atp + glc__D <-> adp + g6p + h	Glycolysis / Gluconeogenesis;Glycolysis / GluconeogenesisGalactose metabolism;Galactose metabolismStarch and sucrose metabolism;Starch and sucrose metabolismAmino sugar and nucleotide sugar metabolism;Amino sugar and nucleotide sugar metabolismStreptomycin biosynthesis;Streptomycin biosynthesisButirosin and neomycin biosynthesis;Butirosin and neomycin biosynthesisBiosynthesis of secondary metabol…	CAC2613	-1000	1000
R0945	beta-D-Glucose 1-phosphate 1,6-phosphomutase	cpd00501 <==> cpd00863	g6p_B <-> g1p_B	Starch and sucrose metabolism;Starch and sucrose metabolism	CAC2614	-1000	1000
R0947	LL-2,6-Diaminoheptanedioate 2-epimerase	cpd00504 <==> cpd00516	26dap_LL <-> 26dap__M	Lysine biosynthesis;Lysine biosynthesisBiosynthesis of secondary metabolites;Biosynthesis of secondary metabolitesMicrobial metabolism in diverse environments;Microbial metabolism in diverse environmentsBiosynthesis of antibiotics;Biosynthesis of antibiotics	CAC2624	-1000	1000
R0948	13-methyl-3-oxo-tetra-decanoyl-ACP:NADP+ oxidoreductase	cpd00005 + cpd00067 + cpd11537 <==> cpd00006 + cpd11538	'nadph+h+cpd11537<==>nadp+cpd11538'	Fatty acid biosynthesis;Fatty acid biosynthesisBiotin metabolism;Biotin metabolismBiosynthesis of unsaturated fatty acids;Biosynthesis of unsaturated fatty acids	CAC2626 or CAC3462 or CAC3574	-1000	1000
R0949	(3R)-3-Hydroxydecanoyl-[acyl-carrier-protein]:NADP+ oxidoreductase	cpd00006 + cpd11482 <==> cpd00005 + cpd00067 + cpd11487	h + nadph + 3oxdeacp <-> nadp + 3hdeacp	Fatty acid biosynthesis;Fatty acid biosynthesisBiotin metabolism;Biotin metabolismBiosynthesis of unsaturated fatty acids;Biosynthesis of unsaturated fatty acids	CAC2626 or CAC3462 or CAC3574	-1000	1000
R0950	10-methyl-3-oxo-undecanoyl-ACP:NADP+ oxidoreductase	cpd00005 + cpd00067 + cpd11558 <==> cpd00006 + cpd11559	'nadph+h+cpd11558<==>nadp+cpd11559'	Fatty acid biosynthesis;Fatty acid biosynthesisBiotin metabolism;Biotin metabolismBiosynthesis of unsaturated fatty acids;Biosynthesis of unsaturated fatty acids	CAC2626 or CAC3462 or CAC3574	-1000	1000
R0951	11-methyl-3-oxo-dodecanoyl-ACP:NADP+ oxidoreductase	cpd00005 + cpd00067 + cpd11533 <==> cpd00006 + cpd11534	'nadph+h+cpd11533<==>nadp+cpd11534'	Fatty acid biosynthesis;Fatty acid biosynthesisBiotin metabolism;Biotin metabolismBiosynthesis of unsaturated fatty acids;Biosynthesis of unsaturated fatty acids	CAC2626 or CAC3462 or CAC3574	-1000	1000
R0952	12-methyl-3-oxo-tridecanoyl-ACP:NADP+ oxidoreductase	cpd00005 + cpd00067 + cpd11562 <==> cpd00006 + cpd11563	'nadph+h+cpd11562<==>nadp+cpd11563'	Fatty acid biosynthesis;Fatty acid biosynthesisBiotin metabolism;Biotin metabolismBiosynthesis of unsaturated fatty acids;Biosynthesis of unsaturated fatty acids	CAC2626 or CAC3462 or CAC3574	-1000	1000
R0953	6-methyl-3-oxo-octanoyl-ACP:NADP+ oxidoreductase	cpd00005 + cpd00067 + cpd11500 <==> cpd00006 + cpd11501	'nadph+h+cpd11500<==>nadp+cpd11501'	Fatty acid biosynthesis;Fatty acid biosynthesisBiotin metabolism;Biotin metabolismBiosynthesis of unsaturated fatty acids;Biosynthesis of unsaturated fatty acids	CAC2626 or CAC3462 or CAC3574	-1000	1000
R0954	10-methyl-3-oxo-dodecanoyl-ACP:NADP+ oxidoreductase	cpd00005 + cpd00067 + cpd11508 <==> cpd00006 + cpd11509	'nadph+h+cpd11508<==>nadp+cpd11509'	Fatty acid biosynthesis;Fatty acid biosynthesisBiotin metabolism;Biotin metabolismBiosynthesis of unsaturated fatty acids;Biosynthesis of unsaturated fatty acids	CAC2626 or CAC3462 or CAC3574	-1000	1000
R0955	14-methyl-3-oxo-pentadecanoyl-ACP:NADP+ oxidoreductase	cpd00005 + cpd00067 + cpd11566 <==> cpd00006 + cpd11567	'nadph+h+cpd11566<==>nadp+cpd11567'	Fatty acid biosynthesis;Fatty acid biosynthesisBiotin metabolism;Biotin metabolismBiosynthesis of unsaturated fatty acids;Biosynthesis of unsaturated fatty acids	CAC2626 or CAC3462 or CAC3574	-1000	1000
R0956	(3R)-3-Hydroxyoctanoyl-[acyl-carrier-protein]:NADP+ oxidoreductase	cpd00006 + cpd11483 <==> cpd00005 + cpd00067 + cpd11490	3oxocacp + nadph + h <-> nadp + 3hocacp	Fatty acid biosynthesis;Fatty acid biosynthesisBiotin metabolism;Biotin metabolismBiosynthesis of unsaturated fatty acids;Biosynthesis of unsaturated fatty acids	CAC2626 or CAC3462 or CAC3574	-1000	1000
R0957	4-methyl-3-oxo-hexanoyl-ACP:NADP+ oxidoreductase	cpd00005 + cpd00067 + cpd11496 <==> cpd00006 + cpd11497	'nadph+h+cpd11496<==>nadp+cpd11497'	Fatty acid biosynthesis;Fatty acid biosynthesisBiotin metabolism;Biotin metabolismBiosynthesis of unsaturated fatty acids;Biosynthesis of unsaturated fatty acids	CAC2626 or CAC3462 or CAC3574	-1000	1000
R0958	(3R)-3-Hydroxydodecanoyl-[acyl-carrier-protein]:NADP+ oxidoreductase	cpd00006 + cpd11480 <==> cpd00005 + cpd00067 + cpd11489	3oxddacp + nadph + h <-> 3hddacp + nadp	Fatty acid biosynthesis;Fatty acid biosynthesisBiotin metabolism;Biotin metabolismBiosynthesis of unsaturated fatty acids;Biosynthesis of unsaturated fatty acids	CAC2626 or CAC3462 or CAC3574	-1000	1000
R0959	6-methyl-3-oxo-heptanoyl-ACP:NADP+ oxidoreductase	cpd00005 + cpd00067 + cpd11550 <==> cpd00006 + cpd11551	'nadph+h+cpd11550<==>nadp+cpd11551'	Fatty acid biosynthesis;Fatty acid biosynthesisBiotin metabolism;Biotin metabolismBiosynthesis of unsaturated fatty acids;Biosynthesis of unsaturated fatty acids	CAC2626 or CAC3462 or CAC3574	-1000	1000
R0960	3-Hydroxyoctodecanoyl-ACP:NADP+ oxidoreductase	cpd00005 + cpd00067 + cpd11570 <==> cpd00006 + cpd11571	'nadph+h+cpd11570<==>nadp+cpd11571'	Fatty acid biosynthesis;Fatty acid biosynthesisBiotin metabolism;Biotin metabolismBiosynthesis of unsaturated fatty acids;Biosynthesis of unsaturated fatty acids	CAC2626 or CAC3462 or CAC3574	-1000	1000
R0961	15-methyl-3-oxo-hexa-decanoyl-ACP:NADP+ oxidoreductase	cpd00005 + cpd00067 + cpd11541 <==> cpd00006 + cpd11542	'nadph+h+cpd11541<==>nadp+cpd11542'	Fatty acid biosynthesis;Fatty acid biosynthesisBiotin metabolism;Biotin metabolismBiosynthesis of unsaturated fatty acids;Biosynthesis of unsaturated fatty acids	CAC2626 or CAC3462 or CAC3574	-1000	1000
R0962	8-methyl-3-oxo-decanoyl-ACP:NADP+ oxidoreductase	cpd00005 + cpd00067 + cpd11504 <==> cpd00006 + cpd11505	'nadph+h+cpd11504<==>nadp+cpd11505'	Fatty acid biosynthesis;Fatty acid biosynthesisBiotin metabolism;Biotin metabolismBiosynthesis of unsaturated fatty acids;Biosynthesis of unsaturated fatty acids	CAC2626 or CAC3462 or CAC3574	-1000	1000
R0963	4-methyl-3-oxo-pentanoyl-ACP:NADP+ oxidoreductase	cpd00005 + cpd00067 + cpd11546 <==> cpd00006 + cpd11547	'nadph+h+cpd11546<==>nadp+cpd11547'	Fatty acid biosynthesis;Fatty acid biosynthesisBiotin metabolism;Biotin metabolismBiosynthesis of unsaturated fatty acids;Biosynthesis of unsaturated fatty acids	CAC2626 or CAC3462 or CAC3574	-1000	1000
R0964	8-methyl-3-oxo-nonanoyl-ACP:NADP+ oxidoreductase	cpd00005 + cpd00067 + cpd11554 <==> cpd00006 + cpd11555	'nadph+h+cpd11554<==>nadp+cpd11555'	Fatty acid biosynthesis;Fatty acid biosynthesisBiotin metabolism;Biotin metabolismBiosynthesis of unsaturated fatty acids;Biosynthesis of unsaturated fatty acids	CAC2626 or CAC3462 or CAC3574	-1000	1000
R0965	(3R)-3-Hydroxytetradecanoyl-[acyl-carrier-protein]:NADP+	cpd00006 + cpd11484 <==> cpd00005 + cpd00067 + cpd11491	nadp + 3htdacp <==> nadph + h + 3oxtdacp	Fatty acid biosynthesis;Fatty acid biosynthesisBiotin metabolism;Biotin metabolismBiosynthesis of unsaturated fatty acids;Biosynthesis of unsaturated fatty acids	CAC2626 or CAC3462 or CAC3574	-1000	1000
R0966	12-methyl-3-oxo-tetra-decanoyl-ACP:NADP+ oxidoreductase	cpd00005 + cpd00067 + cpd11512 <==> cpd00006 + cpd11513	'nadph+h+cpd11512<==>nadp+cpd11513'	Fatty acid biosynthesis;Fatty acid biosynthesisBiotin metabolism;Biotin metabolismBiosynthesis of unsaturated fatty acids;Biosynthesis of unsaturated fatty acids	CAC2626 or CAC3462 or CAC3574	-1000	1000
R0967	9-methyl-3-oxo-decanoyl-ACP:NADP+ oxidoreductase	cpd00005 + cpd00067 + cpd11529 <==> cpd00006 + cpd11530	'nadph+h+cpd11529<==>nadp+cpd11530'	Fatty acid biosynthesis;Fatty acid biosynthesisBiotin metabolism;Biotin metabolismBiosynthesis of unsaturated fatty acids;Biosynthesis of unsaturated fatty acids	CAC2626 or CAC3462 or CAC3574	-1000	1000
R0968	7-methyl-3-oxo-octanoyl-ACP:NADP+ oxidoreductase	cpd00005 + cpd00067 + cpd11525 <==> cpd00006 + cpd11526	'nadph+h+cpd11525<==>nadp+cpd11526'	Fatty acid biosynthesis;Fatty acid biosynthesisBiotin metabolism;Biotin metabolismBiosynthesis of unsaturated fatty acids;Biosynthesis of unsaturated fatty acids	CAC2626 or CAC3462 or CAC3574	-1000	1000
R0969	(3R)-3-Hydroxyhexanoyl-[acyl-carrier-protein]:NADP+ oxidoreductase	cpd00006 + cpd11479 <==> cpd00005 + cpd00067 + cpd11486	3oxhacp + nadph + h <-> 3hhacp + nadp	Fatty acid biosynthesis;Fatty acid biosynthesisBiotin metabolism;Biotin metabolismBiosynthesis of unsaturated fatty acids;Biosynthesis of unsaturated fatty acids	CAC2626 or CAC3462 or CAC3574	-1000	1000
R0970	14-methyl-3-oxo-hexa-decanoyl-ACP:NADP+ oxidoreductase	cpd00005 + cpd00067 + cpd11516 <==> cpd00006 + cpd11517	'nadph+h+cpd11516<==>nadp+cpd11517'	Fatty acid biosynthesis;Fatty acid biosynthesisBiotin metabolism;Biotin metabolismBiosynthesis of unsaturated fatty acids;Biosynthesis of unsaturated fatty acids	CAC2626 or CAC3462 or CAC3574	-1000	1000
R0971	(3R)-3-Hydroxypalmitoyl-[acyl-carrier-protein]:NADP+ oxidoreductase	cpd00006 + cpd11481 <==> cpd00005 + cpd00067 + cpd11485	nadph + h + 3oxhdacp <-> nadp + 3hpaacp	Fatty acid biosynthesis;Fatty acid biosynthesisBiotin metabolism;Biotin metabolismBiosynthesis of unsaturated fatty acids;Biosynthesis of unsaturated fatty acids	CAC2626 or CAC3462 or CAC3574	-1000	1000
R0972	(3R)-3-Hydroxybutanoyl-[acyl-carrier protein]:NADP+ oxidoreductase	cpd00006 + cpd11478 <==> cpd00005 + cpd00067 + cpd11488	nadph + h + aaacp <-> 3hbacp + nadp	Fatty acid biosynthesis;Fatty acid biosynthesisBiotin metabolism;Biotin metabolismBiosynthesis of unsaturated fatty acids;Biosynthesis of unsaturated fatty acids	CAC2626 or CAC3462 or CAC3574	-1000	1000
R0973	5-methyl-3-oxo-hexanoyl-ACP:NADP+ oxidoreductase	cpd00005 + cpd00067 + cpd11521 <==> cpd00006 + cpd11522	'nadph+h+cpd11521<==>nadp+cpd11522'	Fatty acid biosynthesis;Fatty acid biosynthesisBiotin metabolism;Biotin metabolismBiosynthesis of unsaturated fatty acids;Biosynthesis of unsaturated fatty acids	CAC2626 or CAC3462 or CAC3574	-1000	1000
R0975	Glutamine-dependent carbamoyl-phosphate synthase	cpd00001 + 2 cpd00002 + cpd00053 + cpd00242 --> 2 cpd00008 + cpd00009 + cpd00023 + cpd00067 + cpd00146	2.0 atp + gln__L + h2o + hco3 <-> 2.0 adp + cbp + glu__L + 2.0 h + pi	Pyrimidine metabolism;Pyrimidine metabolismAlanine, aspartate and glutamate metabolism;Alanine, aspartate and glutamate metabolism	CAC2644 and CAC2645	0	0
R0976	Dihydroorotate dehydrogenase	cpd00007 + cpd00282 --> cpd00025 + cpd00247	dhor__S + o2 <-> h2o2 + orot	Pyrimidine metabolism;Pyrimidine metabolism	CAC2650 and CAC2651	0	1000
R0977	Dihydroorotate dehydrogenase	cpd00282 + cpd15500 --> cpd00247 + cpd15499	dhor__S + mqn8 <-> mql8 + orot	Pyrimidine metabolism;Pyrimidine metabolism	CAC2650 and CAC2651	0	1000
R0978	Dihydroorotate dehydrogenase	cpd00282 + cpd15560 --> cpd00247 + cpd15561	dhor__S + q8 <-> orot + q8h2	Pyrimidine metabolism;Pyrimidine metabolism	CAC2650 and CAC2651	0	1000
R0980	Orotidine-5'-phosphate decarboxylase	cpd00067 + cpd00810 --> cpd00011 + cpd00091	h + orot5p <-> co2 + ump	Pyrimidine metabolism;Pyrimidine metabolism	CAC2652	0	1000
R0982	Aspartate carbamoyltransferase	cpd00041 + cpd00146 --> cpd00009 + 2 cpd00067 + cpd00343	asp__L + cbp <-> cbasp + h + pi	Pyrimidine metabolism;Pyrimidine metabolismAlanine, aspartate and glutamate metabolism;Alanine, aspartate and glutamate metabolism	CAC2653 and CAC2654	0	1000
R0984	Glutamate--ammonia ligase	cpd00002 + cpd00013 + cpd00023 --> cpd00008 + cpd00009 + cpd00053 + cpd00067	atp + glu__L + nh4 <-> adp + gln__L + h + pi	Arginine biosynthesis;Arginine biosynthesisAlanine, aspartate and glutamate metabolism;Alanine, aspartate and glutamate metabolismGlyoxylate and dicarboxylate metabolism;Glyoxylate and dicarboxylate metabolismNitrogen metabolism;Nitrogen metabolismMicrobial metabolism in diverse environments;Microbial metabolism in diverse environments	CAC2658	0	1000
R0986	Pyruvate:carbon-dioxide ligase (ADP-forming)	cpd00002 + cpd00020 + cpd00242 <==> cpd00008 + cpd00009 + cpd00032 + cpd00067	atp + hco3 + pyr <-> adp + h + oaa + pi	Citrate cycle (TCA cycle);Citrate cycle (TCA cycle)Pyruvate metabolism;Pyruvate metabolismCarbon fixation pathways in prokaryotes;Carbon fixation pathways in prokaryotesMicrobial metabolism in diverse environments;Microbial metabolism in diverse environments	CAC2660	-1000	1000
R0987	XTP/dITP diphosphatase	cpd00001 + cpd00056 --> cpd00009 + 1 cpd00067 + cpd00793	h2o + thmpp <-> h + pi + thmmp	Purine metabolism;Purine metabolism	CAC2665	0	0
R0991	beta-D-Glucose 6-phosphate ketol-isomerase	cpd00863 <==> cpd00072	g6p_B <-> f6p	Glycolysis / Gluconeogenesis;Glycolysis / GluconeogenesisPentose phosphate pathway;Pentose phosphate pathwayStarch and sucrose metabolism;Starch and sucrose metabolismAmino sugar and nucleotide sugar metabolism;Amino sugar and nucleotide sugar metabolismBiosynthesis of secondary metabolites;Biosynthesis of secondary metabolitesMicrobial metabolism in diverse environments;Microbial metabolism in d…	CAC2680	-1000	1000
R0992	D-Glucose-6-phosphate ketol-isomerase	cpd00079 <==> cpd00072	g6p <-> f6p	Glycolysis / Gluconeogenesis;Glycolysis / GluconeogenesisPentose phosphate pathway;Pentose phosphate pathwayStarch and sucrose metabolism;Starch and sucrose metabolismAmino sugar and nucleotide sugar metabolism;Amino sugar and nucleotide sugar metabolismBiosynthesis of secondary metabolites;Biosynthesis of secondary metabolitesMicrobial metabolism in diverse environments;Microbial metabolism in d…	CAC2680	-1000	1000
R0993	alpha-D-Glucose 6-phosphate ketol-isomerase	cpd00079 <==> cpd00863	g6p <-> g6p_B	Glycolysis / Gluconeogenesis;Glycolysis / GluconeogenesisPentose phosphate pathway;Pentose phosphate pathwayStarch and sucrose metabolism;Starch and sucrose metabolismAmino sugar and nucleotide sugar metabolism;Amino sugar and nucleotide sugar metabolismBiosynthesis of secondary metabolites;Biosynthesis of secondary metabolitesMicrobial metabolism in diverse environments;Microbial metabolism in d…	CAC2680	0	0
R0994	ATP:2-dehydro-3-deoxy-D-gluconate 6-phosphotransferase	cpd00002 + cpd00176 <==> cpd00008 + cpd02711	2ddglcn + atp <-> 2ddg6p + adp + h	Pentose phosphate pathway;Pentose phosphate pathwayMicrobial metabolism in diverse environments;Microbial metabolism in diverse environments	CAC2684 or CAC0395	0	0
R0996	alpha,alpha-Trehalose:orthophosphate beta-D-glucosyltransferase	cpd00009 + cpd00067 + cpd00794 <==> cpd00027 + cpd00501	pi+h+tre<==>glc__D+g1p_B'	Starch and sucrose metabolism;Starch and sucrose metabolism	CAC2685	0	0
R0997	Maltose:orthophosphate 1-beta-D-glucosyltransferase	cpd00009 + cpd00067 + cpd00179 <==> cpd00027 + cpd00501	pi + malt <-> glc__D + g1p_B	Starch and sucrose metabolism;Starch and sucrose metabolism	CAC2685	0	1000
R1000	GMP synthase	cpd00001 + cpd00002 + cpd00053 + cpd00497 --> cpd00012 + cpd00018 + cpd00023 + cpd00067 + cpd00126	atp + gln__L + h2o + xmp <-> amp + glu__L + gmp + 2.0 h + ppi	Purine metabolism;Purine metabolismDrug metabolism - other enzymes;Drug metabolism - other enzymes	CAC2700	0	1000
R1002	IMP:NAD+ oxidoreductase	cpd00001 + cpd00003 + cpd00114 <==> cpd00004 + cpd00067 + cpd00497	h2o + imp + nad <-> h + nadh + xmp	Purine metabolism;Purine metabolismDrug metabolism - other enzymes;Drug metabolism - other enzymesBiosynthesis of secondary metabolites;Biosynthesis of secondary metabolites	CAC2701 or CAC3674	-1000	1000
R1005	(S)-3-Hydroxybutanoyl-CoA:NAD+ oxidoreductase	cpd00003 + cpd00842 <==> cpd00004 + cpd00067 + cpd00279	h + aacoa + nadh <-> 3hbycoa + nad	Phenylalanine metabolism;Phenylalanine metabolismBenzoate degradation;Benzoate degradationButanoate metabolism;Butanoate metabolismMicrobial metabolism in diverse environments;Microbial metabolism in diverse environments	CAC2708	-1000	1000
R1006	(S)-3-Hydroxybutanoyl-CoA:NADP+ oxidoreductase	cpd00006 + cpd00842 <==> cpd00005 + cpd00067 + cpd00279	h + aacoa + nadh <-> 3hbycoa + nad	Phenylalanine metabolism;Phenylalanine metabolismBenzoate degradation;Benzoate degradationButanoate metabolism;Butanoate metabolismMicrobial metabolism in diverse environments;Microbial metabolism in diverse environments	CAC2708	0	0
R1007	3-Hydroxy-2-methylpropanoate:NAD+ oxidoreductase	cpd00003 + cpd00876 <==> cpd00004 + cpd00067 + cpd00287	nad + 3hmp <-> 2mop + h + nadh	Phenylalanine metabolism;Phenylalanine metabolismBenzoate degradation;Benzoate degradationButanoate metabolism;Butanoate metabolismMicrobial metabolism in diverse environments;Microbial metabolism in diverse environments	CAC2708	-1000	1000
R1008	(S)-Hydroxyhexanoyl-CoA:NAD+ oxidoreductase	cpd00003 + cpd03122 <==> cpd00004 + cpd00067 + cpd03123	3hhcoa + nad <-> 3ohcoa + h + nadh	Phenylalanine metabolism;Phenylalanine metabolismBenzoate degradation;Benzoate degradationButanoate metabolism;Butanoate metabolismMicrobial metabolism in diverse environments;Microbial metabolism in diverse environments	CAC2708	-1000	1000
R1009	(2S,3S)-3-hydroxy-2-methylbutanoyl-CoA:NAD+ oxidoreductase	cpd00003 + cpd02691 <==> cpd00004 + cpd00067 + cpd02124	3hmbcoa + nad <-> nadh + h + 2maacoa	Phenylalanine metabolism;Phenylalanine metabolismBenzoate degradation;Benzoate degradationButanoate metabolism;Butanoate metabolismMicrobial metabolism in diverse environments;Microbial metabolism in diverse environments	CAC2708	-1000	1000
R1010	(S)-3-Hydroxyhexadecanoyl-CoA:NAD+ oxidoreductase	cpd00003 + cpd03113 <==> cpd00004 + cpd00067 + cpd03114	3hhdcoa + nad <-> 3ohdcoa + h + nadh	Phenylalanine metabolism;Phenylalanine metabolismBenzoate degradation;Benzoate degradationButanoate metabolism;Butanoate metabolismMicrobial metabolism in diverse environments;Microbial metabolism in diverse environments	CAC2708	-1000	1000
R1011	(S)-Hydroxyoctanoyl-CoA:NAD+ oxidoreductase	cpd00003 + cpd03120 <==> cpd00004 + cpd00067 + cpd03121	3hocoa + nad <-> 3oocoa + h + nadh	Phenylalanine metabolism;Phenylalanine metabolismBenzoate degradation;Benzoate degradationButanoate metabolism;Butanoate metabolismMicrobial metabolism in diverse environments;Microbial metabolism in diverse environments	CAC2708	-1000	1000
R1012	(S)-3-hydroxyacyl-CoA:NAD+ oxidoreductase	cpd00003 + cpd09844 <==> cpd00004 + cpd00067 + cpd01507	3hadpcoa + nad <-> h + nadh + oxadpcoa	Phenylalanine metabolism;Phenylalanine metabolismBenzoate degradation;Benzoate degradationButanoate metabolism;Butanoate metabolismMicrobial metabolism in diverse environments;Microbial metabolism in diverse environments	CAC2708	-1000	1000
R1013	(S)-3-Hydroxydodecanoyl-CoA:NAD+ oxidoreductase	cpd00003 + cpd03116 <==> cpd00004 + cpd00067 + cpd03117	3hddcoa + nad <-> 3oddcoa + h + nadh	Phenylalanine metabolism;Phenylalanine metabolismBenzoate degradation;Benzoate degradationButanoate metabolism;Butanoate metabolismMicrobial metabolism in diverse environments;Microbial metabolism in diverse environments	CAC2708	-1000	1000
R1014	(S)-3-Hydroxytetradecanoyl-CoA:NAD+ oxidoreductase	cpd00003 + cpd03115 <==> cpd00004 + cpd00067 + cpd12689	3otdcoa + h + nadh <-> 3htdcoa + nad	Phenylalanine metabolism;Phenylalanine metabolismBenzoate degradation;Benzoate degradationButanoate metabolism;Butanoate metabolismMicrobial metabolism in diverse environments;Microbial metabolism in diverse environments	CAC2708	-1000	1000
R1015	(S)-Hydroxydecanoyl-CoA:NAD+ oxidoreductase	cpd00003 + cpd03118 <==> cpd00004 + cpd00067 + cpd03119	3odcoa + h + nadh <-> 3hdcoa + nad	Phenylalanine metabolism;Phenylalanine metabolismBenzoate degradation;Benzoate degradationButanoate metabolism;Butanoate metabolismMicrobial metabolism in diverse environments;Microbial metabolism in diverse environments	CAC2708	-1000	1000
R1017	acyl CoA dehydrogenase	cpd00004 + cpd00067 + cpd00650 --> cpd00003 + cpd00120	b2coa + h + nadh <-> btcoa + nad	Fatty acid degradation;Fatty acid degradationValine, leucine and isoleucine degradation;Valine, leucine and isoleucine degradationButanoate metabolism;Butanoate metabolismBiosynthesis of secondary metabolites;Biosynthesis of secondary metabolites	CAC2711	0	1000
R1018	acyl CoA dehydrogenase	cpd00007 + 2 cpd00481 --> 2 cpd00001 + 2 cpd02187	2.0 ibcoa + o2 <-> 2.0 h2o + 2.0 2mp2coa	Fatty acid degradation;Fatty acid degradationValine, leucine and isoleucine degradation;Valine, leucine and isoleucine degradationButanoate metabolism;Butanoate metabolismBiosynthesis of secondary metabolites;Biosynthesis of secondary metabolites	CAC2711	0	1000
R1019	acyl CoA dehydrogenase	cpd00007 + 2 cpd00760 --> 2 cpd00001 + 2 cpd02125	o2 + 2.0 2mbcoa <-> 2.0 2mb2coa + 2.0 h2o	Fatty acid degradation;Fatty acid degradationValine, leucine and isoleucine degradation;Valine, leucine and isoleucine degradationButanoate metabolism;Butanoate metabolismBiosynthesis of secondary metabolites;Biosynthesis of secondary metabolites	CAC2711	0	1000
R1020	(3R)-3-Hydroxybutanoyl-CoA hydro-lyase	cpd02234 <==> cpd00001 + cpd00650	cpd02234<==>h2o+b2coa'	Fatty acid elongation;Fatty acid elongationFatty acid degradation;Fatty acid degradationValine, leucine and isoleucine degradation;Valine, leucine and isoleucine degradationGeraniol degradation;Geraniol degradationLysine degradation;Lysine degradationPhenylalanine metabolism;Phenylalanine metabolismBenzoate degradation;Benzoate degradationTryptophan metabolism;Tryptophan metabolismbeta-Alanine me…	CAC2712	-1000	1000
R1021	Ethanolamine ammonia-lyase	cpd00162 --> cpd00013 + cpd00071	etha <-> acald + nh4	Glycerophospholipid metabolism;Glycerophospholipid metabolism	CAC2717 and CAC2718	0	1000
R1022	Proton exchange transporter	cpd00067[e] + cpd00162[e] --> cpd00067 + cpd00162	h[e] + etha[e] <-> etha + h		CAC2719	0	1000
R1023	Succinyl-diaminopimelate desuccinylase	cpd00001 + cpd02698 <==> cpd00036 + cpd00504	h2o + sl26da <-> 26dap_LL + succ	Lysine biosynthesis;Lysine biosynthesisMicrobial metabolism in diverse environments;Microbial metabolism in diverse environments	CAC2723	-1000	1000
R1025	Histidinol-phosphatase	cpd00001 + cpd00807 --> cpd00009 + cpd00067 + cpd00641	hisp + h2o + h <-> pi + histd	Histidine metabolism;Histidine metabolismBiosynthesis of secondary metabolites;Biosynthesis of secondary metabolites	CAC2727	0	1000
R1026	2-Phospho-D-glycerate 2,3-phosphomutase	cpd00482 <==> cpd00169	2pg <-> 3pg		CAC2741 or CAC0712	-1000	1000
R1027	Hypoxanthine ion-coupled transport	cpd00067[e] + cpd00226[e] <==> cpd00067 + cpd00226	h[e] + hxan[e] <-> h + hxan		CAC2772 or CAC2820	-1000	1000
R1029	Acylphosphatase	cpd00001 + cpd00203 --> cpd00009 + 2 cpd00067 + cpd00169	h2o + 13dpg <-> 3pg + pi + h	Pyruvate metabolism;Pyruvate metabolismAminobenzoate degradation;Aminobenzoate degradationMicrobial metabolism in diverse environments;Microbial metabolism in diverse environments	CAC2830	0	1000
R1030	Acylphosphatase	cpd00001 + cpd00196 --> cpd00009 + cpd00029 + 2 cpd00067	actp + h2o <-> ac + h + pi	Pyruvate metabolism;Pyruvate metabolismAminobenzoate degradation;Aminobenzoate degradationMicrobial metabolism in diverse environments;Microbial metabolism in diverse environments	CAC2830	0	0
R1032	ATP:(R)-glycerate 3-phosphotransferase	cpd00002 + cpd00223 <==> cpd00008 + cpd00169	atp + glyc__R <-> 3pg + adp + h	Glycine, serine and threonine metabolism;Glycine, serine and threonine metabolismGlycerolipid metabolism;Glycerolipid metabolismGlyoxylate and dicarboxylate metabolism;Glyoxylate and dicarboxylate metabolismBiosynthesis of secondary metabolites;Biosynthesis of secondary metabolitesBiosynthesis of antibiotics;Biosynthesis of antibiotics	CAC2834	-1000	1000
R1034	riboflavin transport in/out via proton symport	cpd00067[e] + cpd00220[e] <==> cpd00067 + cpd00220	h[e] + ribflv[e] <-> h + ribflv		CAC2841	-1000	1000
R1036	UDPglucose:alpha-D-galactose-1-phosphate uridylyltransferase	cpd00026 + cpd00348 <==> cpd00043 + cpd00089	gal1p + udpg <-> g1p + udpgal	Galactose metabolism;Galactose metabolismAmino sugar and nucleotide sugar metabolism;Amino sugar and nucleotide sugar metabolism	CAC2844 and CAC2961	-1000	1000
R1037	UTP:alpha-D-hexose-1-phosphate uridylyltransferase	cpd00062 + cpd00348 <==> cpd00012 + cpd00043	gal1p + h + utp <-> ppi + udpgal	Galactose metabolism;Galactose metabolismAmino sugar and nucleotide sugar metabolism;Amino sugar and nucleotide sugar metabolism	CAC2844 or CAC2961	-1000	1000
R1038	ABC transporters	cpd00001 + cpd00002 + cpd00540[e] --> cpd00008 + cpd00009 + cpd00067 + cpd00540	atp + glyb[e] + h2o <-> adp + glyb + h + pi		CAC2849	0	1000
R1039	ABC transporters	cpd00001 + cpd00002 + cpd00129[e] --> cpd00008 + cpd00009 + cpd00067 + cpd00129	atp + h2o + pro__L[e] <-> adp + h + pi + pro__L		CAC2849	0	1000
R1041	Methionine adenosyltransferase	cpd00001 + cpd00002 + cpd00060 --> cpd00009 + cpd00012 + cpd00017	atp + h2o + met__L <-> amet + pi + ppi	Cysteine and methionine metabolism;Cysteine and methionine metabolismBiosynthesis of secondary metabolites;Biosynthesis of secondary metabolites	CAC2856	0	1000
R1043	Phosphoenolpyruvate:UDP-N-acetyl-D-glucosamine	cpd00037 + cpd00061 <==> cpd00009 + cpd00067 + cpd02820	pep + uacgam <-> pi + uaccg	Amino sugar and nucleotide sugar metabolism;Amino sugar and nucleotide sugar metabolismPeptidoglycan biosynthesis;Peptidoglycan biosynthesis	CAC2862 or CAC3539	-1000	1000
R1044	ATP synthase (three protons for one ATP)	cpd00008 + cpd00009 + 3 cpd00067[e] <==> cpd00001 + cpd00002 + 2 cpd00067	pi + 3.0 h[e] + adp <-> atp + h2o + 2.0 h		CAC2864 and CAC2865 and CAC2866 and CAC2867 and CAC2868 and CAC2869 and CAC2870 and CAC2871	0	0
R1045	ATP synthase (four protons for one ATP)	cpd00008 + cpd00009 + 4 cpd00067[e] <==> cpd00001 + cpd00002 + 3 cpd00067	adp + 4.0 h[e] + pi <-> atp + 3.0 h + h2o		CAC2864 and CAC2865 and CAC2866 and CAC2867 and CAC2868 and CAC2869 and CAC2870 and CAC2871	-1000	1000
R1046	myristoyl-CoA:acetylCoA C-myristoyltransferase	cpd00022 + cpd01695 <==> cpd00010 + cpd03114	accoa + tdcoa <-> 3ohdcoa + coa	Fatty acid degradation;Fatty acid degradationSynthesis and degradation of ketone bodies;Synthesis and degradation of ketone bodiesValine, leucine and isoleucine degradation;Valine, leucine and isoleucine degradationLysine degradation;Lysine degradationBenzoate degradation;Benzoate degradationTryptophan metabolism;Tryptophan metabolismPyruvate metabolism;Pyruvate metabolismGlyoxylate and dicarboxy…	CAC2873	-1000	1000
R1047	Hexanoyl-CoA:acetyl-CoA C-acyltransferase	cpd00022 + cpd03124 <==> cpd00010 + cpd03121	accoa + hxcoa <-> 3oocoa + coa	Fatty acid degradation;Fatty acid degradationSynthesis and degradation of ketone bodies;Synthesis and degradation of ketone bodiesValine, leucine and isoleucine degradation;Valine, leucine and isoleucine degradationLysine degradation;Lysine degradationBenzoate degradation;Benzoate degradationTryptophan metabolism;Tryptophan metabolismPyruvate metabolism;Pyruvate metabolismGlyoxylate and dicarboxy…	CAC2873	-1000	1000
R1048	Decanoyl-CoA:acetyl-CoA C-acyltransferase	cpd00022 + cpd03128 <==> cpd00010 + cpd03117	dccoa + accoa <-> coa + 3oddcoa	Fatty acid degradation;Fatty acid degradationSynthesis and degradation of ketone bodies;Synthesis and degradation of ketone bodiesValine, leucine and isoleucine degradation;Valine, leucine and isoleucine degradationLysine degradation;Lysine degradationBenzoate degradation;Benzoate degradationTryptophan metabolism;Tryptophan metabolismPyruvate metabolism;Pyruvate metabolismGlyoxylate and dicarboxy…	CAC2873	-1000	1000
R1049	Lauroyl-CoA:acetyl-CoA C-acyltransferase	cpd00022 + cpd01260 <==> cpd00010 + cpd12689	ddcoa + accoa <-> 3otdcoa + coa	Fatty acid degradation;Fatty acid degradationSynthesis and degradation of ketone bodies;Synthesis and degradation of ketone bodiesValine, leucine and isoleucine degradation;Valine, leucine and isoleucine degradationLysine degradation;Lysine degradationBenzoate degradation;Benzoate degradationTryptophan metabolism;Tryptophan metabolismPyruvate metabolism;Pyruvate metabolismGlyoxylate and dicarboxy…	CAC2873	-1000	1000
R1050	Propanoyl-CoA:acetyl-CoA C-acyltransferase	cpd00022 + cpd00086 <==> cpd00010 + cpd02124	coa + 2maacoa <-> ppcoa + accoa	Fatty acid degradation;Fatty acid degradationSynthesis and degradation of ketone bodies;Synthesis and degradation of ketone bodiesValine, leucine and isoleucine degradation;Valine, leucine and isoleucine degradationLysine degradation;Lysine degradationBenzoate degradation;Benzoate degradationTryptophan metabolism;Tryptophan metabolismPyruvate metabolism;Pyruvate metabolismGlyoxylate and dicarboxy…	CAC2873	-1000	1000
R1051	Octanoyl-CoA:acetyl-CoA C-acyltransferase	cpd00022 + cpd01335 <==> cpd00010 + cpd03119	accoa + occoa <-> 3odcoa + coa	Fatty acid degradation;Fatty acid degradationSynthesis and degradation of ketone bodies;Synthesis and degradation of ketone bodiesValine, leucine and isoleucine degradation;Valine, leucine and isoleucine degradationLysine degradation;Lysine degradationBenzoate degradation;Benzoate degradationTryptophan metabolism;Tryptophan metabolismPyruvate metabolism;Pyruvate metabolismGlyoxylate and dicarboxy…	CAC2873	-1000	1000
R1053	Acetyl-CoA:acetyl-CoA C-acetyltransferase	cpd00022 + cpd00120 <==> cpd00010 + cpd03123	accoa + btcoa <-> 3ohcoa + coa	Fatty acid degradation;Fatty acid degradationSynthesis and degradation of ketone bodies;Synthesis and degradation of ketone bodiesValine, leucine and isoleucine degradation;Valine, leucine and isoleucine degradationLysine degradation;Lysine degradationBenzoate degradation;Benzoate degradationTryptophan metabolism;Tryptophan metabolismPyruvate metabolism;Pyruvate metabolismGlyoxylate and dicarboxy…	CAC2873 or CAP0078	-1000	1000
R1054	Acetyl-CoA:acetyl-CoA C-acetyltransferase	2 cpd00022 <==> cpd00010 + cpd00279	aacoa + coa <-> 2.0 accoa	Fatty acid degradation;Fatty acid degradationSynthesis and degradation of ketone bodies;Synthesis and degradation of ketone bodiesValine, leucine and isoleucine degradation;Valine, leucine and isoleucine degradationLysine degradation;Lysine degradationBenzoate degradation;Benzoate degradationTryptophan metabolism;Tryptophan metabolismPyruvate metabolism;Pyruvate metabolismGlyoxylate and dicarboxy…	CAC2873 or CAP0078	-1000	1000
R1055	UDP-N-acetylglucosamine 2-epimerase	cpd00001 + cpd00037 <==> cpd00014 + cpd00492	h2o + uacgam <-> acmana + h + udp	Amino sugar and nucleotide sugar metabolism;Amino sugar and nucleotide sugar metabolism	CAC2874 or CAC3064	-1000	1000
R1057	isoheptadecanoyl-lipoteichoic acid synthesis (n=24), linked, N-acetylglucosamine substituted	24 cpd00037 + cpd15749 <==> 24 cpd00014 + cpd15767	(24)uacgam+cpd15749<==>(24)udp+cpd15767'		CAC2875	-1000	1000
R1058	anteisopentadecanoyl-lipoteichoic acid synthesis (n=24), linked, N-acetylglucosamine substituted	24 cpd00037 + cpd15753 <==> 24 cpd00014 + cpd15771	(24)uacgam+cpd15753<==>(24)udp+cpd15771'		CAC2875	-1000	1000
R1059	isohexadecanoyl-lipoteichoic acid synthesis (n=24), linked, N-acetylglucosamine substituted	24 cpd00037 + cpd15754 <==> 24 cpd00014 + cpd15772	(24)uacgam+cpd15754<==>(24)udp+cpd15772'		CAC2875	-1000	1000
R1060	stearoyl-lipoteichoic acid synthesis (n=24), linked, N-acetylglucosamine substituted	24 cpd00037 + cpd15748 <==> 24 cpd00014 + cpd15766	(24)uacgam+cpd15748<==>(24)udp+cpd15766'		CAC2875	-1000	1000
R1061	UDP-N-acetylglucosamine:undecaprenylphosphate N-acetylglucosamine -1-phosphate transferase	cpd00037 + cpd00286 <==> cpd00091 + cpd00946	uacgam + udcpp <-> ump + unaga		CAC2875	-1000	1000
R1062	palmitoyl-lipoteichoic acid synthesis (n=24), linked, N-acetylglucosamine substituted	24 cpd00037 + cpd15746 <==> 24 cpd00014 + cpd15764	(24)uacgam+cpd15746<==>(24)udp+cpd15764'		CAC2875	-1000	1000
R1063	myristoyl-lipoteichoic acid synthesis (n=24), linked, N-acetylglucosamine substituted	24 cpd00037 + cpd15747 <==> 24 cpd00014 + cpd15765	(24)uacgam+cpd15747<==>(24)udp+cpd15765'		CAC2875	-1000	1000
R1064	anteisoheptadecanoyl-lipoteichoic acid synthesis (n=24), linked, N-acetylglucosamine substituted	24 cpd00037 + cpd15750 <==> 24 cpd00014 + cpd15768	(24)uacgam+cpd15750<==>(24)udp+cpd15768'		CAC2875	-1000	1000
R1065	isotetradecanoyl-lipoteichoic acid synthesis (n=24), linked, N-acetylglucosamine substituted	24 cpd00037 + cpd15751 <==> 24 cpd00014 + cpd15769	(24)uacgam+cpd15751<==>(24)udp+cpd15769'		CAC2875	-1000	1000
R1066	isopentadecanoyl-lipoteichoic acid synthesis (n=24), linked, N-acetylglucosamine substituted	24 cpd00037 + cpd15752 <==> 24 cpd00014 + cpd15770	(24)uacgam+cpd15752<==>(24)udp+cpd15770'		CAC2875	-1000	1000
R1067	cardiolipin synthase (periplasmic, n-C12:0)	2 cpd15535 <==> cpd00100 + cpd15425	2.0 pg120 <-> clpn120 + glyc		CAC2875 and CAC3316	-1000	1000
R1068	dCMP deaminase	cpd00001 + 1 cpd00067 + cpd00206 --> cpd00013 + cpd00299	dcmp + h + h2o <-> dump + nh4	Pyrimidine metabolism;Pyrimidine metabolism	CAC2876	0	1000
R1071	ATP:thymidine 5&#39;-phosphotransferase	cpd00002 + cpd00184 <==> cpd00008 + cpd00298	atp + thymd <-> adp + dtmp + h	Pyrimidine metabolism;Pyrimidine metabolismDrug metabolism - other enzymes;Drug metabolism - other enzymes	CAC2887	-1000	1000
R1072	ATP:deoxyuridine 5&#39;-phosphotransferase	cpd00002 + cpd00412 <==> cpd00008 + cpd00299	atp + duri <-> adp + dump + h	Pyrimidine metabolism;Pyrimidine metabolismDrug metabolism - other enzymes;Drug metabolism - other enzymes	CAC2887	-1000	1000
R1075	UTP:ammonia ligase(ADP-forming)	cpd00002 + cpd00013 + cpd00062 <==> cpd00008 + cpd00009 + cpd00052 + 2 cpd00067	atp + nh4 + utp <-> adp + ctp + 2.0 h + pi	Pyrimidine metabolism;Pyrimidine metabolism	CAC2892	0	1000
R1076	CTP synthase	cpd00001 + cpd00002 + cpd00053 + cpd00062 --> cpd00008 + cpd00009 + cpd00023 + cpd00052 + 2 cpd00067	atp + gln__L + h2o + utp <-> adp + ctp + glu__L + 2.0 h + pi	Pyrimidine metabolism;Pyrimidine metabolism	CAC2892	0	1000
R1078	D-alanine--D-alanine ligase	cpd00002 + 2 cpd00117 --> cpd00008 + cpd00009 + cpd00067 + cpd00731	2.0 ala__D + atp <-> adp + alaala + h + pi	D-Alanine metabolism;D-Alanine metabolismPeptidoglycan biosynthesis;Peptidoglycan biosynthesis	CAC2895	0	1000
R1079	Spore photoproduct lyase	cpd00658 --> cpd00020 + cpd00599	ichor <-> pyr + salc		CAC2900 or CAC0699	0	1000
R1080	Spore photoproduct lyase	cpd00106 + cpd09801 --> cpd09818	fum+cpd09801-->cpd09818'		CAC2900 or CAC0699	0	1000
R1082	ATP: 4-(Cytidine 5&#39;-diphospho)-2-C-methyl-D-erythritol	cpd00002 + cpd08287 <==> cpd00008 + cpd08288	4c2me + atp <-> 2p4c2me + adp + h	Terpenoid backbone biosynthesis;Terpenoid backbone biosynthesisBiosynthesis of secondary metabolites;Biosynthesis of secondary metabolitesBiosynthesis of antibiotics;Biosynthesis of antibiotics	CAC2902	-1000	1000
R1084	5,10-Methylenetetrahydrofolate:3-methyl-2-oxobutanoate	cpd00001 + cpd00123 + cpd00125 <==> cpd00087 + cpd00712	3mob + h2o + mlthf <-> 2dhp + thf	Pantothenate and CoA biosynthesis;Pantothenate and CoA biosynthesisBiosynthesis of secondary metabolites;Biosynthesis of secondary metabolites	CAC2914	-1000	1000
R1086	Pantoate-β-alanine ligase	cpd00002 + cpd00085 + cpd00408 --> cpd00012 + cpd00018 + cpd00644	ala_B + atp + pant__R <-> amp + h + pnto__R + ppi	beta-Alanine metabolism;beta-Alanine metabolismPantothenate and CoA biosynthesis;Pantothenate and CoA biosynthesisBiosynthesis of secondary metabolites;Biosynthesis of secondary metabolites	CAC2915	0	1000
R1088	Aspartate 1-decarboxylase	cpd00041 + cpd00067 --> cpd00011 + cpd00085	asp__L + h <-> ala_B + co2	beta-Alanine metabolism;beta-Alanine metabolismPantothenate and CoA biosynthesis;Pantothenate and CoA biosynthesisBiosynthesis of secondary metabolites;Biosynthesis of secondary metabolites	CAC2916	0	1000
R1090	D-Mannose-6-phosphate ketol-isomerase	cpd00235 <==> cpd00072	man6p <-> f6p	Fructose and mannose metabolism;Fructose and mannose metabolismAmino sugar and nucleotide sugar metabolism;Amino sugar and nucleotide sugar metabolismBiosynthesis of secondary metabolites;Biosynthesis of secondary metabolites	CAC2918	-1000	1000
R1091	2-Methyl-4-amino-5-hydroxymethylpyrimidine-diphosphate:4-methyl-5-	cpd00067 + cpd02654 + cpd02894 <==> cpd00012 + cpd00793	2mahmp + 4mpetz + h <-> ppi + thmmp	Thiamine metabolism;Thiamine metabolism	CAC2920 or CAC0495	-1000	1000
R1092	Sulfur carrier protein ThiS adenylyltransferase	cpd00002 + cpd00069 + cpd00084 + cpd08289 --> cpd00001 + cpd00011 + cpd00012 + cpd00018 + cpd00035 + cpd02654 + cpd15378	atp + cys__L + dxyl5p + tyr__L <-> 4hba + 4mpetz + ala__L + amp + co2 + h + h2o + ppi		CAC2921 and CAC2922 and CAC2923 and CAC2924 and CAC3291	0	1000
R1093	folate biosynthesis	3 cpd00001 + cpd02978 --> 3 cpd00009 + 3 cpd00067 + cpd02961	ahdt + 2.0 h2o <-> ppi + pi + dhnpt + h		CAC2925	0	1000
R1096	2-Amino-4-hydroxy-6-hydroxymethyl-7,8-dihydropteridine:4-	cpd00443 + cpd00954 <==> cpd00001 + cpd00683	4abz + 6hmhptpp <-> dhpt + ppi	Folate biosynthesis;Folate biosynthesis	CAC2926	-1000	1000
R1097	Dihydropteroate synthase	cpd00443 + cpd02920 --> cpd00012 + cpd00683	4abz + 6hmhptpp <-> dhpt + ppi	Folate biosynthesis;Folate biosynthesis	CAC2926	0	1000
R1100	2-Amino-4-hydroxy-6-(D-erythro-1,2,3-trihydroxypropyl)-7,8-	cpd02961 <==> cpd00229 + cpd00954	dhnpt <-> 6hmhpt + gcald	Folate biosynthesis;Folate biosynthesis	CAC2927	-1000	1000
R1101	ATP:2-amino-4-hydroxy-6-hydroxymethyl-7,8-dihydropteridine	cpd00002 + cpd00954 <==> cpd00018 + cpd02920	6hmhpt + atp <-> 6hmhptpp + amp + h	Folate biosynthesis;Folate biosynthesis	CAC2927	-1000	1000
R1103	S-(5-deoxy-D-ribos-5-yl)-L-homocysteine homocysteine-lyase	cpd00001 + cpd02227 <==> cpd00105 + cpd00135	rhcys + h2o <-> hcys__L + rib__D	Cysteine and methionine metabolism;Cysteine and methionine metabolism	CAC2942	-1000	1000
R1104	S-ribosylhomocysteine lyase	cpd02227 <==> cpd00135 + cpd08636	rhcys <-> dhptd + hcys__L	Cysteine and methionine metabolism;Cysteine and methionine metabolism	CAC2942	-1000	1000
R1105	Glycerate dehydrogenase	cpd00004 + cpd00067 + cpd00145 --> cpd00003 + cpd00223	h + hpyr + nadh <-> glyc__R + nad	Glycine, serine and threonine metabolism;Glycine, serine and threonine metabolismGlyoxylate and dicarboxylate metabolism;Glyoxylate and dicarboxylate metabolismMethane metabolism;Methane metabolismBiosynthesis of secondary metabolites;Biosynthesis of secondary metabolitesMicrobial metabolism in diverse environments;Microbial metabolism in diverse environmentsBiosynthesis of antibiotics;Biosynthes…	CAC2945	0	1000
R1106	Glycolate:NAD+ oxidoreductase	cpd00003 + cpd00139 <==> cpd00004 + cpd00040 + cpd00067	glx + h + nadh <-> glyclt + nad	Glycine, serine and threonine metabolism;Glycine, serine and threonine metabolismGlyoxylate and dicarboxylate metabolism;Glyoxylate and dicarboxylate metabolismMethane metabolism;Methane metabolismBiosynthesis of secondary metabolites;Biosynthesis of secondary metabolitesMicrobial metabolism in diverse environments;Microbial metabolism in diverse environmentsBiosynthesis of antibiotics;Biosynthes…	CAC2945	-1000	1000
R1107	ATP:D-fructose-1-phosphate 6-phosphotransferase	cpd00002 + cpd00802 <==> cpd00008 + cpd00290	atp + f1p <-> adp + fdp + h		CAC2951 or CAC0232	0	1000
R1108	ATP:D-tagatose-6-phosphate 1-phosphotransferase	cpd00002 + cpd00805 <==> cpd00008 + cpd02371	atp + tag6p__D <-> adp + h + tagdp__D		CAC2951 or CAC0232 or CAC0517	0	1000
R1109	D-Tagatose 1,6-bisphosphate triosephosphate lyase	cpd02371 <==> cpd00095 + cpd00102	tagdp__D <-> dhap + g3p	Galactose metabolism;Galactose metabolism	CAC2952	-1000	1000
R1111	D-Galactose 6-phosphate ketol-isomerase	cpd00818 <==> cpd00805	dgal6p <-> tag6p__D	Galactose metabolism;Galactose metabolism	CAC2953 and CAC2954	-1000	1000
R1112	Protein-N(pi)-phosphohistidine--sugar phosphotransferase	cpd00067 + cpd01171 + cpd12508 <==> cpd03752 + cpd11712	h+galt[e]+cpd12508<==>galt1p+cpd11712'	Glycolysis / Gluconeogenesis;Glycolysis / GluconeogenesisPentose phosphate pathway;Pentose phosphate pathwayFructose and mannose metabolism;Fructose and mannose metabolismGalactose metabolism;Galactose metabolismAscorbate and aldarate metabolism;Ascorbate and aldarate metabolismStarch and sucrose metabolism;Starch and sucrose metabolismAmino sugar and nucleotide sugar metabolism;Amino sugar and n…	CAC2956 and CAC2957 and CAC2958	-1000	1000
R1115	ATP:D-galactose 1-phosphotransferase	cpd00002 + cpd00108 <==> cpd00008 + cpd00348	atp + gal <-> adp + gal1p + h	Galactose metabolism;Galactose metabolismAmino sugar and nucleotide sugar metabolism;Amino sugar and nucleotide sugar metabolism	CAC2959	0	1000
R1117	6-phospho-β-galactosidase	cpd00001 + cpd03194 <==> cpd00190 + cpd00818	h2o + lac6p <-> dgal6p + glc__bD	Galactose metabolism;Galactose metabolism	CAC2963	-1000	1000
R1118	Protein-N(pi)-phosphohistidine--sugar phosphotransferase	cpd00067 + cpd00208 + cpd12508 <==> cpd03194 + cpd11712	h+lcts+cpd12508<==>cpd03194+cpd11712'	Glycolysis / Gluconeogenesis;Glycolysis / GluconeogenesisPentose phosphate pathway;Pentose phosphate pathwayFructose and mannose metabolism;Fructose and mannose metabolismGalactose metabolism;Galactose metabolismAscorbate and aldarate metabolism;Ascorbate and aldarate metabolismStarch and sucrose metabolism;Starch and sucrose metabolismAmino sugar and nucleotide sugar metabolism;Amino sugar and n…	CAC2964 and CAC2965	-1000	1000
R1120	Lactose transport via PEP:Pyr PTS	cpd00061 + cpd00208[e] <==> cpd00020 + cpd03194	lcts[e] + pep <-> lac6p + pyr	Glycolysis / Gluconeogenesis;Glycolysis / GluconeogenesisPentose phosphate pathway;Pentose phosphate pathwayFructose and mannose metabolism;Fructose and mannose metabolismGalactose metabolism;Galactose metabolismAscorbate and aldarate metabolism;Ascorbate and aldarate metabolismStarch and sucrose metabolism;Starch and sucrose metabolismAmino sugar and nucleotide sugar metabolism;Amino sugar and n…	CAC2964 and CAC2965	-1000	1000
R1122	Mannose-1-phosphate guanylyltransferase	cpd00067 + cpd00009 + cpd00083 --> cpd00031 + cpd00485	gdp + h + man1p <-> gdpmann + pi	Fructose and mannose metabolism;Fructose and mannose metabolismAmino sugar and nucleotide sugar metabolism;Amino sugar and nucleotide sugar metabolismBiosynthesis of secondary metabolites;Biosynthesis of secondary metabolites	CAC2968 and CAC3058 and CAC3072	0	1000
R1123	2-dehydro-3-deoxy-D-gluconate-6-phosphate	cpd02711 <==> cpd00020 + cpd00102	2ddg6p <-> g3p + pyr	Pentose phosphate pathway;Pentose phosphate pathwayMicrobial metabolism in diverse environments;Microbial metabolism in diverse environments	CAC2973 or CAC0394	-1000	1000
R1125	GTP:alpha-D-mannose-1-phosphate guanylyltransferase	cpd00038 + cpd00485 <==> cpd00012 + cpd00083	gtp + h + man1p <-> gdpmann + ppi	Fructose and mannose metabolism;Fructose and mannose metabolismAmino sugar and nucleotide sugar metabolism;Amino sugar and nucleotide sugar metabolismBiosynthesis of secondary metabolites;Biosynthesis of secondary metabolites	CAC2981	0	0
R1126	D-Mannose 6-phosphate 1,6-phosphomutase	cpd00235 <==> cpd00485	man1p <-> man6p	Fructose and mannose metabolism;Fructose and mannose metabolismAmino sugar and nucleotide sugar metabolism;Amino sugar and nucleotide sugar metabolismBiosynthesis of secondary metabolites;Biosynthesis of secondary metabolites	CAC2981	-1000	1000
R1128	Methionine--tRNA ligase	cpd00002 + cpd11918 + cpd03163 + 2 cpd00067 <==> cpd00012 + cpd00018 + cpd12704	trnamet + atp + selmeth <-> amp + ppi + selmethtrna	Selenocompound metabolism;Selenocompound metabolismAminoacyl-tRNA biosynthesis;Aminoacyl-tRNA biosynthesis	CAC2991	-1000	1000
R1130	Thymidylate synthase	cpd00125 + cpd00299 --> cpd00298 + cpd00330	dump + mlthf <-> dhf + dtmp	Pyrimidine metabolism;Pyrimidine metabolismOne carbon pool by folate;One carbon pool by folate	CAC3003	0	1000
R1131	Dihydrofolate reductase	3 cpd00067 + cpd00004 + cpd00393 --> cpd00003 + cpd00087	2.0 h + fol + 2.0 nadh <-> thf + 2.0 nad	One carbon pool by folate;One carbon pool by folateFolate biosynthesis;Folate biosynthesis	CAC3004	0	1000
R1133	Dihydrofolate reductase	3 cpd00067 + cpd00005 + cpd00393 --> cpd00006 + cpd00087	2.0 nadph + fol + 2.0 h <-> thf + 2.0 nadp	One carbon pool by folate;One carbon pool by folateFolate biosynthesis;Folate biosynthesis	CAC3004	0	1000
R1135	5,6,7,8-Tetrahydrofolate:NADP+ oxidoreductase	cpd00006 + cpd00087 <==> cpd00005 + cpd00067 + cpd00330	dhf + h + nadph <-> nadp + thf	One carbon pool by folate;One carbon pool by folateFolate biosynthesis;Folate biosynthesis	CAC3004	-1000	1000
R1136	Dihydrofolate:NADP+ oxidoreductase	cpd00006 + cpd00330 <==> cpd00005 + cpd00067 + cpd00393	nadph + fol <-> nadp + dhf	One carbon pool by folate;One carbon pool by folateFolate biosynthesis;Folate biosynthesis	CAC3004	-1000	1000
R1139	Adenosine deaminase	cpd00001 + cpd00067 + cpd00438 --> cpd00013 + cpd03279	dad_2 + h + h2o <-> din + nh4	Purine metabolism;Purine metabolism	CAC3005	0	1000
R1140	Adenosine deaminase	cpd00001 + cpd00067 + cpd00182 --> cpd00013 + cpd00246	adn + h + h2o <-> ins + nh4	Purine metabolism;Purine metabolism	CAC3005	0	1000
R1141	4-amino-5-hydroxymethyl-2-methylpyrimidine synthetase	cpd00001 + cpd02140 <==> 0.5 cpd00007 + cpd00009 + 2 cpd00067 + cpd00229 + cpd00939	h2o + air <-> gcald + 4ahmmp + pi + 0.5 o2		CAC3014	-1000	0
R1142	5-Amino-2-oxopentanoate:2-oxoglutarate aminotransferase	cpd00024 + cpd00807 <==> cpd00023 + cpd00930	imacp + glu__L <-> h + akg + hisp	Histidine metabolism;Histidine metabolismTyrosine metabolism;Tyrosine metabolismPhenylalanine metabolism;Phenylalanine metabolismPhenylalanine, tyrosine and tryptophan biosynthesis;Phenylalanine, tyrosine and tryptophan biosynthesisNovobiocin biosynthesis;Novobiocin biosynthesisTropane, piperidine and pyridine alkaloid biosynthesis;Tropane, piperidine and pyridine alkaloid biosynthesisBiosynthesi…	CAC3031	-1000	1000
R1143	L-Phenylalanine:2-oxoglutarate aminotransferase	cpd00024 + cpd00066 <==> cpd00023 + cpd00143	akg + phe__L <-> glu__L + phpyr	Histidine metabolism;Histidine metabolismTyrosine metabolism;Tyrosine metabolismPhenylalanine metabolism;Phenylalanine metabolismPhenylalanine, tyrosine and tryptophan biosynthesis;Phenylalanine, tyrosine and tryptophan biosynthesisNovobiocin biosynthesis;Novobiocin biosynthesisTropane, piperidine and pyridine alkaloid biosynthesis;Tropane, piperidine and pyridine alkaloid biosynthesisBiosynthesi…	CAC3031	-1000	1000
R1144	L-Tyrosine:2-oxoglutarate aminotransferase	cpd00024 + cpd00069 <==> cpd00023 + cpd00868	34hpp + glu__L <-> akg + tyr__L	Histidine metabolism;Histidine metabolismTyrosine metabolism;Tyrosine metabolismPhenylalanine metabolism;Phenylalanine metabolismPhenylalanine, tyrosine and tryptophan biosynthesis;Phenylalanine, tyrosine and tryptophan biosynthesisNovobiocin biosynthesis;Novobiocin biosynthesisTropane, piperidine and pyridine alkaloid biosynthesis;Tropane, piperidine and pyridine alkaloid biosynthesisBiosynthesi…	CAC3031	-1000	1000
R1145	Isoleucine--tRNA ligase	cpd00002 + 1 cpd00067 + cpd00322 + cpd11915 <==> cpd00012 + cpd00018 + cpd12256	atp + trnaile + ile__L <-> iletrna + h + amp + ppi	Aminoacyl-tRNA biosynthesis;Aminoacyl-tRNA biosynthesis	CAC3038	-1000	1000
R1146	D-glycero-beta-D-manno-heptose 1,7-bisphosphate 7-phosphatase	cpd00001 + cpd08316 <==> cpd00009 + cpd04920 + cpd00067	gmhep17bp + h2o <-> gmhep1p + pi	Lipopolysaccharide biosynthesis;Lipopolysaccharide biosynthesis	CAC3053	-1000	1000
R1148	ATP:butyrate 1-phosphotransferase	cpd00002 + cpd00067 + cpd00211 <==> cpd00008 + cpd01662	atp + but <-> adp + butpi	Butanoate metabolism;Butanoate metabolism	CAC3075	-1000	0
R1150	Butanoyl-CoA:orthophosphate butanoyltransferase	cpd00009 + cpd00067 + cpd00120 <==> cpd00010 + cpd01662	btcoa + pi <-> butpi + coa	Butanoate metabolism;Butanoate metabolism	CAC3076	-1000	1000
R1152	Fumarate hydratase	cpd00666 --> cpd00001 + cpd00032	tartr__L <-> h2o + oaa		CAC3090 and CAC3091	0	1000
R1153	(S)-Malate hydro-lyase	cpd00130 <==> cpd00001 + cpd00106	fum + h2o <-> mal__L		CAC3090 and CAC3091 or CAC0274	-1000	1000
R1154	Proton exchange transporter	cpd00009[e] + cpd00971[e] --> cpd00009 + cpd00971	pi[e] + na1[e] <-> pi + na1		CAC3093	0	0
R1156	Proton exchange transporter	cpd00009 + cpd00067 --> cpd00009[e] + cpd00067[e]	h[e] + pi[e] <-> h + pi		CAC3093	-1000	1000
R1159	ATP:4-amino-5-hydroxymethyl-2-methylpyrimidine 5-phosphotransferase	cpd00002 + cpd00939 <==> cpd00008 + cpd02775	4ahmmp + atp <-> 4ampm + adp + h	Thiamine metabolism;Thiamine metabolism	CAC3095	-1000	1000
R1160	ATP:4-amino-2-methyl-5-phosphomethylpyrimidine phosphotransferase	cpd00002 + cpd02775 <==> cpd00008 + cpd02894	4ampm + atp <-> 2mahmp + adp	Thiamine metabolism;Thiamine metabolism	CAC3095	-1000	1000
R1162	ATP:4-methyl-5-(2-hydroxyethyl)-thiazole 2-phosphotransferase	cpd00002 + cpd02636 <==> cpd00008 + cpd02654	4mhetz + atp <-> 4mpetz + adp + h	Thiamine metabolism;Thiamine metabolism	CAC3096	-1000	1000
R1165	ATP:AMP phosphotransferase	cpd00002 + cpd00294 <==> cpd00008 + cpd00177	atp + damp <-> adp + dadp	Purine metabolism;Purine metabolismBiosynthesis of secondary metabolites;Biosynthesis of secondary metabolitesBiosynthesis of antibiotics;Biosynthesis of antibiotics	CAC3112	-1000	1000
R1166	adenylate kinase (Inorganic triphosphate)	cpd00018 + cpd00067 + cpd00421 <==> cpd00008 + cpd00012	pppi + amp <-> adp + ppi	Purine metabolism;Purine metabolismBiosynthesis of secondary metabolites;Biosynthesis of secondary metabolitesBiosynthesis of antibiotics;Biosynthesis of antibiotics	CAC3112	-1000	1000
R1167	ATP:AMP phosphotransferase	cpd00002 + cpd00018 <==> 2 cpd00008	amp + atp <-> 2.0 adp	Purine metabolism;Purine metabolismBiosynthesis of secondary metabolites;Biosynthesis of secondary metabolitesBiosynthesis of antibiotics;Biosynthesis of antibiotics	CAC3112	-1000	1000
R1170	Tryptophan synthase	cpd00054 + cpd02210 <==> cpd00001 + cpd00065 + cpd00102	3ig3p + ser__L <-> g3p + h2o + trp__L	Glycine, serine and threonine metabolism;Glycine, serine and threonine metabolismPhenylalanine, tyrosine and tryptophan biosynthesis;Phenylalanine, tyrosine and tryptophan biosynthesisBiosynthesis of secondary metabolites;Biosynthesis of secondary metabolites	CAC3157 and CAC3158	0	1000
R1171	Tryptophan synthase	cpd00054 + cpd00359 <==> cpd00001 + cpd00065	indole + ser__L <-> h2o + trp__L	Glycine, serine and threonine metabolism;Glycine, serine and threonine metabolismPhenylalanine, tyrosine and tryptophan biosynthesis;Phenylalanine, tyrosine and tryptophan biosynthesisBiosynthesis of secondary metabolites;Biosynthesis of secondary metabolites	CAC3157 and CAC3158	0	1000
R1172	(1S,2R)-1-C-(indol-3-yl)glycerol 3-phosphate	cpd02210 <==> cpd00102 + cpd00359	3ig3p <-> g3p + indole	Glycine, serine and threonine metabolism;Glycine, serine and threonine metabolismPhenylalanine, tyrosine and tryptophan biosynthesis;Phenylalanine, tyrosine and tryptophan biosynthesisBiosynthesis of secondary metabolites;Biosynthesis of secondary metabolites	CAC3157 and CAC3158	-1000	1000
R1174	N-(5-Phospho-beta-D-ribosyl)anthranilate ketol-isomerase	cpd02642 <==> cpd00956	pran <-> 2cpr5p	Phenylalanine, tyrosine and tryptophan biosynthesis;Phenylalanine, tyrosine and tryptophan biosynthesisBiosynthesis of secondary metabolites;Biosynthesis of secondary metabolites	CAC3159	-1000	1000
R1176	Indole-3-glycerol-phosphate synthase	cpd00067 + cpd00956 --> cpd00001 + cpd00011 + cpd02210	2cpr5p + h <-> 3ig3p + co2 + h2o	Phenylalanine, tyrosine and tryptophan biosynthesis;Phenylalanine, tyrosine and tryptophan biosynthesisBiosynthesis of secondary metabolites;Biosynthesis of secondary metabolites	CAC3160	0	1000
R1178	Anthranilate phosphoribosyltransferase	cpd00093 + cpd00103 --> cpd00012 + cpd02642	anth + prpp <-> ppi + pran	Phenylalanine, tyrosine and tryptophan biosynthesis;Phenylalanine, tyrosine and tryptophan biosynthesisBiosynthesis of secondary metabolites;Biosynthesis of secondary metabolites	CAC3161	0	1000
R1179	chorismate:L-glutamine aminotransferase	cpd00053 + cpd00216 <==> cpd00023 + cpd08210	chor + gln__L <-> 4adcho + glu__L	Phenylalanine, tyrosine and tryptophan biosynthesis;Phenylalanine, tyrosine and tryptophan biosynthesisBiosynthesis of secondary metabolites;Biosynthesis of secondary metabolites	CAC3162	-1000	1000
R1182	Anthranilate synthase	cpd00053 + cpd00216 --> cpd00020 + cpd00023 + cpd00067 + cpd00093	chor + gln__L <-> anth + glu__L + h + pyr	Phenylalanine, tyrosine and tryptophan biosynthesis;Phenylalanine, tyrosine and tryptophan biosynthesisBiosynthesis of secondary metabolites;Biosynthesis of secondary metabolites	CAC3162 and CAC3163	0	1000
R1183	Anthranilate synthase	cpd00013 + cpd00216 --> cpd00001 + cpd00020 + cpd00067 + cpd00093	chor + nh4 <-> pyr + h + anth + h2o	Phenylalanine, tyrosine and tryptophan biosynthesis;Phenylalanine, tyrosine and tryptophan biosynthesisBiosynthesis of secondary metabolites;Biosynthesis of secondary metabolites	CAC3162 and CAC3163	0	1000
R1185	Proton exchange transporter	cpd00039[e] + cpd00067[e] --> cpd00039 + cpd00067	h[e] + lys__L[e] <-> h + lys__L		CAC3164 and CAC3347	0	0
R1189	(S)-2-Aceto-2-hydroxybutanoate pyruvate-lyase (carboxylating)	cpd00094 + cpd03049 <==> cpd00056 + cpd00498	'2obut+cpd03049<==>thmpp+2ahbut'	Valine, leucine and isoleucine biosynthesis;Valine, leucine and isoleucine biosynthesisButanoate metabolism;Butanoate metabolismC5-Branched dibasic acid metabolism;C5-Branched dibasic acid metabolismPantothenate and CoA biosynthesis;Pantothenate and CoA biosynthesisBiosynthesis of secondary metabolites;Biosynthesis of secondary metabolitesBiosynthesis of antibiotics;Biosynthesis of antibiotics	CAC3169 and CAC3176 and CAC3652	-1000	1000
R1190	Acetolactate synthase	2 cpd00020 + cpd00067 --> cpd00011 + cpd00668	h + 2.0 pyr <-> alac__S + co2	Valine, leucine and isoleucine biosynthesis;Valine, leucine and isoleucine biosynthesisButanoate metabolism;Butanoate metabolismC5-Branched dibasic acid metabolism;C5-Branched dibasic acid metabolismPantothenate and CoA biosynthesis;Pantothenate and CoA biosynthesisBiosynthesis of secondary metabolites;Biosynthesis of secondary metabolitesBiosynthesis of antibiotics;Biosynthesis of antibiotics	CAC3169 and CAC3176 and CAC3652	0	1000
R1194	Dihydroxy-acid dehydratase	cpd02535 --> cpd00001 + cpd00508	23dhmp <-> 3mop + h2o	Valine, leucine and isoleucine biosynthesis;Valine, leucine and isoleucine biosynthesisPantothenate and CoA biosynthesis;Pantothenate and CoA biosynthesisBiosynthesis of secondary metabolites;Biosynthesis of secondary metabolitesBiosynthesis of antibiotics;Biosynthesis of antibiotics	CAC3170 and CAC3604	0	1000
R1195	Dihydroxy-acid dehydratase	cpd02498 --> cpd00001 + cpd00123	23dhmb <-> 3mob + h2o	Valine, leucine and isoleucine biosynthesis;Valine, leucine and isoleucine biosynthesisPantothenate and CoA biosynthesis;Pantothenate and CoA biosynthesisBiosynthesis of secondary metabolites;Biosynthesis of secondary metabolitesBiosynthesis of antibiotics;Biosynthesis of antibiotics	CAC3170 and CAC3604	0	1000
R1197	3-Isopropylmalate:NAD+ oxidoreductase	cpd00003 + cpd02693 <==> cpd00004 + cpd00067 + cpd02605	3c2hmp + nad <-> 3c4mop + h + nadh	Valine, leucine and isoleucine biosynthesis;Valine, leucine and isoleucine biosynthesisC5-Branched dibasic acid metabolism;C5-Branched dibasic acid metabolismBiosynthesis of secondary metabolites;Biosynthesis of secondary metabolites	CAC3171	-1000	1000
R1200	2-Isopropylmalate hydro-lyase	cpd01646 <==> cpd00001 + cpd01710	2ippm + h2o <-> 3c3hmp	Valine, leucine and isoleucine biosynthesis;Valine, leucine and isoleucine biosynthesisBiosynthesis of secondary metabolites;Biosynthesis of secondary metabolites	CAC3172 and CAC3173	-1000	1000
R1201	3-Isopropylmalate hydro-lyase	cpd02693 <==> cpd00001 + cpd01710	3c2hmp <-> 2ippm + h2o	Valine, leucine and isoleucine biosynthesis;Valine, leucine and isoleucine biosynthesisBiosynthesis of secondary metabolites;Biosynthesis of secondary metabolites	CAC3172 and CAC3173	-1000	1000
R1202	2-isopropylmalate synthase	cpd00001 + cpd00022 + cpd00123 --> cpd00010 + cpd00067 + cpd01646	3mob + accoa + h2o <-> 3c3hmp + coa + h	Valine, leucine and isoleucine biosynthesis;Valine, leucine and isoleucine biosynthesisPyruvate metabolism;Pyruvate metabolismBiosynthesis of secondary metabolites;Biosynthesis of secondary metabolites	CAC3174 or CAC0273	0	1000
R1204	CTP: 2-C-Methyl-D-erythritol 4-phosphate cytidylyltransferase	cpd00052 + cpd08286 <==> cpd00012 + cpd08287	2me4p + ctp + h <-> 4c2me + ppi	Terpenoid backbone biosynthesis;Terpenoid backbone biosynthesisBiosynthesis of secondary metabolites;Biosynthesis of secondary metabolitesBiosynthesis of antibiotics;Biosynthesis of antibiotics	CAC3184	-1000	1000
R1206	D-glutamate ligase	cpd00002 + cpd00186 + cpd00890 --> cpd00008 + cpd00009 + cpd00067 + cpd00525	atp + glu__D + uama <-> adp + h + pi + uamag	D-Glutamine and D-glutamate metabolism;D-Glutamine and D-glutamate metabolismPeptidoglycan biosynthesis;Peptidoglycan biosynthesis	CAC3194	0	1000
R1207	Protein synthesis	--> cpd17041	'-->cpd17041'		CAC3197 and CAC3139 and CAC3140 and CAC2356 and CAC2357 and CAC2359 and CAC2360 and CAC3260 and CAC2888 and CAC2362 and CAC0626 and CAC1787 and CAC0646 and CAC1288 and CAC3564 and CAC0637 and CAC3204 and CAC1723 and N/A and CAC1733 and CAC1745 and CAC0017 and CAC3722 and CAC3724 and CAC3038 and CAC2991 and CAC3177 and CAC3178 and CAC1478 and CAC3145 and CAC3146 and CAC3147 and CAC2740 and CAC1678…	0	0
R1208	Pantothenate kinase	cpd00002 + cpd02524 <==> cpd00008 + cpd02666	ptcys + atp <-> h + adp + 4ppcys	Pantothenate and CoA biosynthesis;Pantothenate and CoA biosynthesis	CAC3200	-1000	1000
R1209	ATP:pantothenate 4&#39;-phosphotransferase	cpd00002 + cpd00644 <==> cpd00008 + cpd02201	atp + pnto__R <-> 4ppan + adp + h	Pantothenate and CoA biosynthesis;Pantothenate and CoA biosynthesis	CAC3200	-1000	1000
R1210	Formate:tetrahydrofolate ligase (ADP-forming)	cpd00002 + cpd00047 + cpd00087 <==> cpd00008 + cpd00009 + cpd00201	atp + for + thf <-> 10fthf + adp + pi	One carbon pool by folate;One carbon pool by folateCarbon fixation pathways in prokaryotes;Carbon fixation pathways in prokaryotesMicrobial metabolism in diverse environments;Microbial metabolism in diverse environments	CAC3201	0	1000
R1213	Hypoxanthine phosphoribosyltransferase	cpd00103 + cpd00226 --> cpd00012 + cpd00114	hxan + prpp <-> imp + ppi	Purine metabolism;Purine metabolismDrug metabolism - other enzymes;Drug metabolism - other enzymesBiosynthesis of secondary metabolites;Biosynthesis of secondary metabolites	CAC3203	0	0
R1214	Transphosphoribosidase	cpd00103 + cpd00207 --> cpd00012 + cpd00126	gua + prpp <-> gmp + ppi	Purine metabolism;Purine metabolismDrug metabolism - other enzymes;Drug metabolism - other enzymesBiosynthesis of secondary metabolites;Biosynthesis of secondary metabolites	CAC3203	0	1000
R1215	Transphosphoribosidase	cpd00001 + cpd00977 --> cpd00012 + cpd03704	ditp + h2o <-> dimp + h + ppi		CAC3212	0	1000
R1216	Transphosphoribosidase	cpd00001 + cpd00062 --> cpd00012 + cpd00091	h2o + utp <-> h + ppi + ump		CAC3212	0	0
R1217	Transphosphoribosidase	cpd00001 + cpd00241 --> cpd00012 + cpd00296	dgtp + h2o <-> dgmp + h + ppi		CAC3212	0	1000
R1218	Transphosphoribosidase	cpd00001 + cpd00530 --> cpd00012 + cpd00497	h2o + xtp <-> h + ppi + xmp		CAC3212	0	1000
R1219	Transphosphoribosidase	cpd00001 + cpd00038 --> cpd00012 + cpd00126	gtp + h2o <-> gmp + h + ppi		CAC3212	0	1000
R1220	Transphosphoribosidase	cpd00001 + cpd00068 --> cpd00012 + cpd00114	h2o + itp <-> h + imp + ppi		CAC3212	0	1000
R1221	ATP:D-ribose-5-phosphate pyrophosphotransferase	cpd00002 + cpd00101 <==> cpd00018 + cpd00103	atp + r5p <-> amp + h + prpp	Pentose phosphate pathway;Pentose phosphate pathwayPurine metabolism;Purine metabolismBiosynthesis of secondary metabolites;Biosynthesis of secondary metabolitesMicrobial metabolism in diverse environments;Microbial metabolism in diverse environmentsBiosynthesis of antibiotics;Biosynthesis of antibiotics	CAC3221 or CAC0819	-1000	1000
R1224	Glucosamine-1-phosphate N-acetyltransferase	cpd00022 + cpd03671 --> cpd00010 + cpd00067 + cpd02611	accoa + gam1p <-> acgam1p + coa + h	Amino sugar and nucleotide sugar metabolism;Amino sugar and nucleotide sugar metabolismBiosynthesis of antibiotics;Biosynthesis of antibiotics	CAC3222	0	1000
R1225	UTP:N-acetyl-alpha-D-glucosamine-1-phosphate uridylyltransferase	cpd00062 + cpd02611 <==> cpd00012 + cpd00037	acgam1p + h + utp <-> ppi + uacgam	Amino sugar and nucleotide sugar metabolism;Amino sugar and nucleotide sugar metabolismBiosynthesis of antibiotics;Biosynthesis of antibiotics	CAC3222	-1000	1000
R1227	UDP-N-acetylmuramate--L-alanine ligase	cpd00002 + cpd00035 + cpd00773 --> cpd00008 + cpd00009 + cpd00067 + cpd00890	ala__L + atp + uamr <-> adp + h + pi + uama	D-Glutamine and D-glutamate metabolism;D-Glutamine and D-glutamate metabolismPeptidoglycan biosynthesis;Peptidoglycan biosynthesis	CAC3225	0	1000
R1228	ABC transporters	cpd00001 + cpd00002 + cpd00080[e] --> cpd00008 + cpd00009 + cpd00067 + cpd00080	atp + glyc3p[e] + h2o <-> adp + glyc3p + h + pi		CAC3237 or CAC0427 and CAC0428 and CAC0429	0	1000
R1230	L-Glutamate racemase	cpd00023 <==> cpd00186	glu__D <-> glu__L	D-Glutamine and D-glutamate metabolism;D-Glutamine and D-glutamate metabolism	CAC3250	-1000	1000
R1232	Pyrroline-5-carboxylate reductase	cpd00004 + 1 cpd00067 + cpd02625 --> cpd00003 + cpd00851	1p3h5c + 2.0 h + nadh <-> 4hpro_LT + nad	Arginine and proline metabolism;Arginine and proline metabolismBiosynthesis of secondary metabolites;Biosynthesis of secondary metabolitesBiosynthesis of antibiotics;Biosynthesis of antibiotics	CAC3252	0	1000
R1233	Pyrroline-5-carboxylate reductase	cpd00005 + 1 cpd00067 + cpd02625 --> cpd00006 + cpd00851	1p3h5c + 2.0 h + nadph <-> 4hpro_LT + nadp	Arginine and proline metabolism;Arginine and proline metabolismBiosynthesis of secondary metabolites;Biosynthesis of secondary metabolitesBiosynthesis of antibiotics;Biosynthesis of antibiotics	CAC3252	0	1000
R1234	L-Proline:NAD+ 5-oxidoreductase	cpd00003 + cpd00129 <==> cpd00004 + cpd00067 + cpd02431	nad + pro__L <-> nadh + 1pyr5c + 2.0 h	Arginine and proline metabolism;Arginine and proline metabolismBiosynthesis of secondary metabolites;Biosynthesis of secondary metabolitesBiosynthesis of antibiotics;Biosynthesis of antibiotics	CAC3252	-1000	1000
R1235	L-Proline:NADP+ 5-oxidoreductase	cpd00006 + cpd00129 <==> cpd00005 + cpd00067 + cpd02431	nadp + pro__L <-> 1pyr5c + 2.0 h + nadph	Arginine and proline metabolism;Arginine and proline metabolismBiosynthesis of secondary metabolites;Biosynthesis of secondary metabolitesBiosynthesis of antibiotics;Biosynthesis of antibiotics	CAC3252	0	0
R1237	ATP:L-glutamate 5-phosphotransferase	cpd00002 + cpd00023 + cpd00067 <==> cpd00008 + cpd02097	atp + glu__L <-> adp + glu5p	Arginine and proline metabolism;Arginine and proline metabolismCarbapenem biosynthesis;Carbapenem biosynthesisBiosynthesis of antibiotics;Biosynthesis of antibiotics	CAC3253	-1000	1000
R1239	Glutamate-5-semialdehyde dehydrogenase	cpd00005 + cpd02097 --> cpd00006 + cpd00009 + cpd00858	glu5p + h + nadph <-> glu5sa + nadp + pi	Arginine and proline metabolism;Arginine and proline metabolismCarbapenem biosynthesis;Carbapenem biosynthesisBiosynthesis of secondary metabolites;Biosynthesis of secondary metabolitesBiosynthesis of antibiotics;Biosynthesis of antibiotics	CAC3254	0	1000
R1241	Ribonucleoside-diphosphate reductase	cpd00008 + cpd11421 --> cpd00001 + cpd00177 + cpd11420	adp + trdrd <-> dadp + h2o + trdox	Purine metabolism;Purine metabolismPyrimidine metabolism;Pyrimidine metabolismGlutathione metabolism;Glutathione metabolism	CAC3276 and CAC3277	0	1000
R1242	Ribonucleoside-diphosphate reductase	cpd00096 + cpd11421 --> cpd00001 + cpd00533 + cpd11420	cdp + trdrd <-> dcdp + h2o + trdox	Purine metabolism;Purine metabolismPyrimidine metabolism;Pyrimidine metabolismGlutathione metabolism;Glutathione metabolism	CAC3276 and CAC3277	0	1000
R1243	Ribonucleoside-diphosphate reductase	cpd00014 + cpd11421 --> cpd00001 + cpd00978 + cpd11420	trdrd + udp <-> dudp + h2o + trdox	Purine metabolism;Purine metabolismPyrimidine metabolism;Pyrimidine metabolismGlutathione metabolism;Glutathione metabolism	CAC3276 and CAC3277	0	1000
R1244	Cysteine desulfurase	cpd11610 + cpd01608 <==> cpd00035 + cpd01078 + cpd11609	'cpd11610+scys__L<==>ala__L+seln+cpd11609'	Thiamine metabolism;Thiamine metabolism	CAC3291	-1000	1000
R1245	aldose reductase (methylglyoxal)	cpd00005 + cpd00067 + cpd00428 <==> cpd00006 + cpd03105	h + mthgxl + nadph <-> acetol + nadp		CAC3298 and CAC3299	-1000	1000
R1247	dehydrogenase	cpd00006 + cpd00804 <==> cpd00005 + 1 cpd00067 + cpd01850	nadp + sbt6p <-> h + srb1p + nadph		CAC3298 and CAC3299	-1000	1000
R1248	rxn02527	cpd00004 + cpd00067 + cpd01011 <==> cpd00003 + cpd03662	btoh + nad <-> btal + h + nadh		CAC3298 and CAC3299	-1000	1000
R1249	UDPglucose:NAD+ oxidoreductase	cpd00001 + 2 cpd00003 + cpd00026 <==> 2 cpd00004 + 3 cpd00067 + cpd00144	h2o + 2.0 nad + udpg <-> 3.0 h + 2.0 nadh + udpglcur		CAC3310	-1000	1000
R1250	isohexadecanoyl-cardiolipin synthase	2 cpd15727 <==> cpd00100 + cpd15799	(2)cpd15727<==>glyc+cpd15799'		CAC3316	-1000	1000
R1251	anteisoheptadecanoyl-cardiolipin synthase	2 cpd15723 <==> cpd00100 + cpd15795	(2)cpd15723<==>glyc+cpd15795'		CAC3316	-1000	1000
R1252	anteisopentadecanoyl-cardiolipin synthase	2 cpd15726 <==> cpd00100 + cpd15798	(2)cpd15726<==>glyc+cpd15798'		CAC3316	-1000	1000
R1253	isopentadecanoyl-cardiolipin synthase	2 cpd15725 <==> cpd00100 + cpd15797	(2)cpd15725<==>glyc+cpd15797'		CAC3316	-1000	1000
R1254	stearoyl-cardiolipin synthase	2 cpd15540 <==> cpd00100 + cpd15793	(2)pg180<==>glyc+cpd15793'		CAC3316	-1000	1000
R1255	isotetradecanoyl-cardiolipin synthase	2 cpd15724 <==> cpd00100 + cpd15796	(2)cpd15724<==>glyc+cpd15796'		CAC3316	-1000	1000
R1256	myristoyl-cardiolipin synthase	2 cpd15536 <==> cpd00100 + cpd15792	(2)pg140<==>glyc+cpd15792'		CAC3316	-1000	1000
R1257	palmitoyl-cardiolipin synthase	2 cpd15538 <==> cpd00100 + cpd15791	(2)pg160_h<==>glyc+cpd15791'		CAC3316	-1000	1000
R1258	isoheptadecanoyl-cardiolipin synthase	2 cpd15722 <==> cpd00100 + cpd15794	(2)cpd15722<==>glyc+cpd15794'		CAC3316	-1000	1000
R1259	Proton exchange transporter	cpd00030[e] + cpd00067[e] --> cpd00030 + cpd00067	h[e] + mn2[e] <-> h + mn2		CAC3329 or CAP0063 or CAC0628 or CAC0685	0	1000
R1260	L-Alanine racemase	cpd00035 <==> cpd00117	ala__L <-> ala__D	D-Alanine metabolism;D-Alanine metabolism	CAC3331 or CAC0492	-1000	1000
R1262	(R)-Glycerate:NAD+ oxidoreductase	cpd00003 + cpd00223 <==> cpd00004 + cpd00067 + cpd00843	nad + glyc__R <-> 2h3opp + h + nadh	Valine, leucine and isoleucine degradation;Valine, leucine and isoleucine degradation	CAC3342	-1000	1000
R1264	Homocysteine S-methyltransferase	cpd00017 + cpd00135 --> cpd00019 + cpd00060 + cpd00067	amet + hcys__L <-> ahcys + h + met__L	Cysteine and methionine metabolism;Cysteine and methionine metabolismBiosynthesis of secondary metabolites;Biosynthesis of secondary metabolites	CAC3348	0	0
R1265	2-enoate reductase	cpd00003 + cpd00882 <==> cpd00004 + cpd01224 + cpd00067	'nad+cpd00882<==>nadh+cpd01224+h'	Phenylalanine metabolism;Phenylalanine metabolismMicrobial metabolism in diverse environments;Microbial metabolism in diverse environments	CAC3371	-1000	1000
R1266	S-(hydroxymethyl)glutathione dehydrogenase	cpd00003 + cpd09879 <==> cpd00004 + cpd00067 + cpd00759	hmgth + nad <-> Sfglutth + h + nadh	Glycolysis / Gluconeogenesis;Glycolysis / GluconeogenesisFatty acid degradation;Fatty acid degradationGlycine, serine and threonine metabolism;Glycine, serine and threonine metabolismTyrosine metabolism;Tyrosine metabolismalpha-Linolenic acid metabolism;alpha-Linolenic acid metabolismChloroalkane and chloroalkene degradation;Chloroalkane and chloroalkene degradationNaphthalene degradation;Naphtha…	CAC3375	-1000	1000
R1268	Glycerol:NADP+ oxidoreductase	cpd00006 + cpd00100 <==> cpd00005 + cpd00067 + cpd00448	Lglyald + h + nadph <-> glyc + nadp		CAC3375 and CAP0035 and CAP0162	0	0
R1269	hydrolysis	cpd08731 --> cpd08726 + cpd00001	'cpd08731-->cpd08726+h2o'		CAC3392	0	1000
R1270	nucleotide metabolism	cpd08738 <==> cpd06774 + 2 cpd00067	'cpd08738<==>cpd06774+(2)h'		CAC3392	-1000	1000
R1271	3-Hydroxy-2,6-dimethyl-5-methylene-heptanoyl-CoA dehydrogenase	cpd00003 + cpd08744 <==> cpd00004 + cpd00067 + cpd08745	'nad+cpd08744<==>nadh+h+cpd08745'		CAC3392	-1000	1000
R1273	L-threonine aldolase	cpd03282 --> cpd00033 + cpd00071	athr__L <-> acald + gly	Glycine, serine and threonine metabolism;Glycine, serine and threonine metabolismBiosynthesis of secondary metabolites;Biosynthesis of secondary metabolitesMicrobial metabolism in diverse environments;Microbial metabolism in diverse environmentsBiosynthesis of antibiotics;Biosynthesis of antibiotics	CAC3420	0	1000
R1274	L-Threonine acetaldehyde-lyase	cpd00161 <==> cpd00033 + cpd00071	thr__L <-> acald + gly	Glycine, serine and threonine metabolism;Glycine, serine and threonine metabolismBiosynthesis of secondary metabolites;Biosynthesis of secondary metabolitesMicrobial metabolism in diverse environments;Microbial metabolism in diverse environmentsBiosynthesis of antibiotics;Biosynthesis of antibiotics	CAC3420	-1000	1000
R1275	maltose transport via PEP:Pyr PTS	cpd00061 + cpd00179[e] <==> cpd00020 + cpd01919	pep + malt_p <-> malt6p + pyr		CAC3425 and CAC1820 and CAC3087 or CAC0532 and CAC1820 and CAC3087	0	1000
R1276	Glucose-phosphotransferase (PTS) system	cpd00027[e] + cpd00061 <==> cpd00020 + cpd00079	pep + glc__D_p <-> g6p + pyr		CAC3425 and CAC3427 and CAC1820 and CAC3087 or CAC0532 and CAC1820 and CAC3087 or CAC0570 or CAC1354	0	1000
R1277	6-phospho-beta-glucosidase	cpd00001 + cpd01919 <==> cpd00027 + cpd00079	h2o + malt6p <-> glc__D + g6p		CAC3426 or CAC0533	0	1000
R1278	hydrolysis	2 cpd00001 + cpd12115 <==> 3 cpd00224	Larab[e] + 3.0 h2o[e] <-> 3.0 arab__L[e]		CAC3436	-1000	1000
R1279	Xylan 1,4-beta-xylosidase	2 cpd00154 <==> 2 cpd00001 + cpd12085	14bxyl + h2o <-> xyl__D	Starch and sucrose metabolism;Starch and sucrose metabolismAmino sugar and nucleotide sugar metabolism;Amino sugar and nucleotide sugar metabolism	CAC3452	-1000	1000
R1280	ubiquinone biosynthesis	cpd00001 + cpd00658 --> cpd00020 + cpd02566	h2o + ichor <-> 23ddhb + pyr		CAC3465	0	1000
R1282	GMP reductase	cpd00005 + 2 cpd00067 + cpd00126 --> cpd00006 + cpd00013 + cpd00114	gmp + 2.0 h + nadph <-> imp + nadp + nh4	Purine metabolism;Purine metabolism	CAC3471	0	1000
R1283	Proton exchange transporter	cpd00008 + cpd00009 + 1 cpd00067 + cpd00971[e] <==> cpd00001 + cpd00002 + cpd00971	na1 + h2o + atp <-> na1[e] + pi + adp + h		CAC3550 and CAC3551	0	0
R1284	(S)-Lactate:NAD+ oxidoreductase	cpd00003 + cpd00159 <==> cpd00004 + cpd00020 + cpd00067	lac__L + nad <-> h + nadh + pyr	Glycolysis / Gluconeogenesis;Glycolysis / GluconeogenesisCysteine and methionine metabolism;Cysteine and methionine metabolismPyruvate metabolism;Pyruvate metabolismPropanoate metabolism;Propanoate metabolismBiosynthesis of secondary metabolites;Biosynthesis of secondary metabolitesMicrobial metabolism in diverse environments;Microbial metabolism in diverse environmentsBiosynthesis of antibiotics…	CAC3552 or CAC0267	-1000	1000
R1285	Acetyl-CoA carboxylase	cpd00022 + cpd12543 <==> cpd00070 + cpd12848	accoa_h + h_h + cbtnCCP_h <-> btnCCP_h + malcoa_h	Fatty acid biosynthesis;Fatty acid biosynthesisTetracycline biosynthesis;Tetracycline biosynthesisAflatoxin biosynthesis;Aflatoxin biosynthesisPyruvate metabolism;Pyruvate metabolismPropanoate metabolism;Propanoate metabolismCarbon fixation pathways in prokaryotes;Carbon fixation pathways in prokaryotesBiosynthesis of secondary metabolites;Biosynthesis of secondary metabolitesMicrobial metabolism…	CAC3568 and CAC3569	-1000	1000
R1289	biotin-carboxyl-carrier-protein:carbon-dioxide ligase (ADP-forming)	cpd00002 + cpd00242 + cpd12848 <==> cpd00008 + cpd00009 + cpd00067 + cpd12543	atp_h + btnCCP_h + hco3_h <-> pi_h + cbtnCCP_h + adp_h + h_h		CAC3570 and CAC3572 and CAC0589	-1000	1000
R1290	3-hydroxyacyl-[acyl-carrier-protein] dehydratase	cpd03451 --> cpd00001 + cpd01772	2shchc <-> h2o + sucbz	Fatty acid biosynthesis;Fatty acid biosynthesisBiotin metabolism;Biotin metabolism	CAC3571	0	1000
R1291	11-methyl-3-hydroxy-dodecanoyl-ACP hydro-lyase	cpd11534 <==> cpd00001 + cpd11535	'cpd11534<==>h2o+cpd11535'	Fatty acid biosynthesis;Fatty acid biosynthesisBiotin metabolism;Biotin metabolism	CAC3571	-1000	1000
R1292	(3R)-3-Hydroxybutanoyl-[acyl-carrier-protein] hydro-lyase	cpd11482 <==> cpd00001 + cpd11475	3hdeacp <-> h2o + 2tdeacp	Fatty acid biosynthesis;Fatty acid biosynthesisBiotin metabolism;Biotin metabolism	CAC3571	-1000	1000
R1293	(3R)-3-Hydroxybutanoyl-[acyl-carrier-protein] hydro-lyase	cpd11479 <==> cpd00001 + cpd11473	3hhacp <-> h2o + 2theacp	Fatty acid biosynthesis;Fatty acid biosynthesisBiotin metabolism;Biotin metabolism	CAC3571	-1000	1000
R1294	6-methyl-3-hydroxy-heptanoyl-ACP hydro-lyase	cpd11551 <==> cpd00001 + cpd11552	'cpd11551<==>h2o+cpd11552'	Fatty acid biosynthesis;Fatty acid biosynthesisBiotin metabolism;Biotin metabolism	CAC3571	-1000	1000
R1295	(3R)-3-Hydroxypalmitoyl-[acyl-carrier-protein] hydro-lyase	cpd11481 <==> cpd00001 + cpd11477	3hpaacp <-> h2o + 2thdeacp	Fatty acid biosynthesis;Fatty acid biosynthesisBiotin metabolism;Biotin metabolism	CAC3571	-1000	1000
R1296	(3R)-3-Hydroxybutanoyl-[acyl-carrier-protein] hydro-lyase	cpd11478 <==> cpd00001 + cpd11465	3hbacp <-> h2o + 2beacp	Fatty acid biosynthesis;Fatty acid biosynthesisBiotin metabolism;Biotin metabolism	CAC3571	-1000	1000
R1297	8-methyl-3-hydroxy-nonanoyl-ACP hydro-lyase	cpd11555 <==> cpd00001 + cpd11556	'cpd11555<==>h2o+cpd11556'	Fatty acid biosynthesis;Fatty acid biosynthesisBiotin metabolism;Biotin metabolism	CAC3571	-1000	1000
R1298	12-methyl-3-hydroxy-tridecanoyl-ACP hydro-lyase	cpd11563 <==> cpd00001 + cpd11564	'cpd11563<==>h2o+cpd11564'	Fatty acid biosynthesis;Fatty acid biosynthesisBiotin metabolism;Biotin metabolism	CAC3571	-1000	1000
R1299	13-methyl-3-hydroxy-tetra-decanoyl-ACP hydro-lyase	cpd11538 <==> cpd00001 + cpd11539	'cpd11538<==>h2o+cpd11539'	Fatty acid biosynthesis;Fatty acid biosynthesisBiotin metabolism;Biotin metabolism	CAC3571	-1000	1000
R1300	(3R)-3-Hydroxypalmitoyl-[acyl-carrier-protein] hydro-lyase	cpd11484 <==> cpd00001 + cpd11467	3htdacp <-> h2o + 2ttdeacp	Fatty acid biosynthesis;Fatty acid biosynthesisBiotin metabolism;Biotin metabolism	CAC3571	-1000	1000
R1301	8-methyl-3-hydroxy-decanoyl-ACP hydro-lyase	cpd11505 <==> cpd00001 + cpd11506	'cpd11505<==>h2o+cpd11506'	Fatty acid biosynthesis;Fatty acid biosynthesisBiotin metabolism;Biotin metabolism	CAC3571	-1000	1000
R1302	14-methyl-3-hydroxy-hexa-decanoyl-ACP hydro-lyase	cpd11517 <==> cpd00001 + cpd11518	'cpd11517<==>h2o+cpd11518'	Fatty acid biosynthesis;Fatty acid biosynthesisBiotin metabolism;Biotin metabolism	CAC3571	-1000	1000
R1303	5-methyl-3-hydroxy-hexanoyl-ACP hydro-lyase	cpd11522 <==> cpd00001 + cpd11523	'cpd11522<==>h2o+cpd11523'	Fatty acid biosynthesis;Fatty acid biosynthesisBiotin metabolism;Biotin metabolism	CAC3571	-1000	1000
R1304	7-methyl-3-hydroxy-octanoyl-ACP hydro-lyase	cpd11526 <==> cpd00001 + cpd11527	'cpd11526<==>h2o+cpd11527'	Fatty acid biosynthesis;Fatty acid biosynthesisBiotin metabolism;Biotin metabolism	CAC3571	-1000	1000
R1305	4-methyl-3-hydroxy-hexanoyl-ACP hydro-lyase	cpd11497 <==> cpd00001 + cpd11498	'cpd11497<==>h2o+cpd11498'	Fatty acid biosynthesis;Fatty acid biosynthesisBiotin metabolism;Biotin metabolism	CAC3571	-1000	1000
R1306	10-methyl-3-hydroxy-undecanoyl-ACP hydro-lyase	cpd11559 <==> cpd00001 + cpd11560	'cpd11559<==>h2o+cpd11560'	Fatty acid biosynthesis;Fatty acid biosynthesisBiotin metabolism;Biotin metabolism	CAC3571	-1000	1000
R1307	trans-Octodec-2-enoyl-ACP hydro-lyase	cpd11571 <==> cpd00001 + cpd11572	'cpd11571<==>h2o+cpd11572'	Fatty acid biosynthesis;Fatty acid biosynthesisBiotin metabolism;Biotin metabolism	CAC3571	-1000	1000
R1308	(3R)-3-Hydroxybutanoyl-[acyl-carrier-protein] hydro-lyase	cpd11483 <==> cpd00001 + cpd11471	3hocacp <-> h2o + 2toceacp	Fatty acid biosynthesis;Fatty acid biosynthesisBiotin metabolism;Biotin metabolism	CAC3571	-1000	1000
R1309	9-methyl-3-hydroxy-decanoyl-ACP hydro-lyase	cpd11530 <==> cpd00001 + cpd11531	'cpd11530<==>h2o+cpd11531'	Fatty acid biosynthesis;Fatty acid biosynthesisBiotin metabolism;Biotin metabolism	CAC3571	-1000	1000
R1310	4-methyl-3-hydroxy-pentanoyl-ACP hydro-lyase	cpd11547 <==> cpd00001 + cpd11548	'cpd11547<==>h2o+cpd11548'	Fatty acid biosynthesis;Fatty acid biosynthesisBiotin metabolism;Biotin metabolism	CAC3571	-1000	1000
R1311	14-methyl-3-hydroxy-pentadecanoyl-ACP hydro-lyase	cpd11567 <==> cpd00001 + cpd11568	'cpd11567<==>h2o+cpd11568'	Fatty acid biosynthesis;Fatty acid biosynthesisBiotin metabolism;Biotin metabolism	CAC3571	-1000	1000
R1312	15-methyl-3-hydroxy-hexa-decanoyl-ACP hydro-lyase	cpd11542 <==> cpd00001 + cpd11543	'cpd11542<==>h2o+cpd11543'	Fatty acid biosynthesis;Fatty acid biosynthesisBiotin metabolism;Biotin metabolism	CAC3571	-1000	1000
R1313	10-methyl-3-hydroxy-dodecanoyl-ACP hydro-lyase	cpd11509 <==> cpd00001 + cpd11510	'cpd11509<==>h2o+cpd11510'	Fatty acid biosynthesis;Fatty acid biosynthesisBiotin metabolism;Biotin metabolism	CAC3571	-1000	1000
R1314	6-methyl-3-hydroxy-octanoyl-ACP hydro-lyase	cpd11501 <==> cpd00001 + cpd11502	'cpd11501<==>h2o+cpd11502'	Fatty acid biosynthesis;Fatty acid biosynthesisBiotin metabolism;Biotin metabolism	CAC3571	-1000	1000
R1315	(3R)-3-Hydroxybutanoyl-[acyl-carrier-protein] hydro-lyase	cpd11480 <==> cpd00001 + cpd11469	3hddacp <-> h2o + 2tddacp	Fatty acid biosynthesis;Fatty acid biosynthesisBiotin metabolism;Biotin metabolism	CAC3571	-1000	1000
R1316	12-methyl-3-hydroxy-tetra-decanoyl-ACP hydro-lyase	cpd11513 <==> cpd00001 + cpd11514	'cpd11513<==>h2o+cpd11514'	Fatty acid biosynthesis;Fatty acid biosynthesisBiotin metabolism;Biotin metabolism	CAC3571	-1000	1000
R1318	2-methylpropionyl-CoA:[acyl-carrier-protein] transferase	cpd00481 + cpd11493 <==> cpd00010 + cpd11545	'ibcoa+ACP<==>coa+cpd11545'	Fatty acid biosynthesis;Fatty acid biosynthesis	CAC3575	-1000	1000
R1319	2-methylbutanoyl-CoA:[acyl-carrier-protein] transferase	cpd00760 + cpd11493 <==> cpd00010 + cpd11495	'2mbcoa+ACP<==>coa+cpd11495'	Fatty acid biosynthesis;Fatty acid biosynthesis	CAC3575	-1000	1000
R1320	3-methylbutanoyl-CoA:[acyl-carrier-protein] transferase	cpd01882 + cpd11493 <==> cpd00010 + cpd11520	'ivcoa+ACP<==>coa+cpd11520'	Fatty acid biosynthesis;Fatty acid biosynthesis	CAC3575	-1000	1000
R1321	14-methyl-pentadecanoyl-ACP:[acyl-carrier-protein] transferase	cpd00010 + cpd11569 <==> cpd11441 + cpd11493	'coa+cpd11569<==>fa6coa+ACP'	Fatty acid biosynthesis;Fatty acid biosynthesis	CAC3575	-1000	1000
R1322	12-methyl-tridecanoyl-ACP:[acyl-carrier-protein] transferase	cpd00010 + cpd11565 <==> cpd11435 + cpd11493	'coa+cpd11565<==>fa1coa+ACP'	Fatty acid biosynthesis;Fatty acid biosynthesis	CAC3575	-1000	1000
R1323	tetradecanoyl-ACP:[acyl-carrier-protein] transferase	cpd00010 + cpd11466 <==> cpd01695 + cpd11493	'coa+myrsACP<==>tdcoa+ACP'	Fatty acid biosynthesis;Fatty acid biosynthesis	CAC3575	-1000	1000
R1324	hexadecanoyl-ACP:[acyl-carrier-protein] transferase	cpd00010 + cpd11476 <==> cpd00134 + cpd11493	'coa+cpd11476<==>pmtcoa+ACP'	Fatty acid biosynthesis;Fatty acid biosynthesis	CAC3575	-1000	1000
R1325	malonyl-ACP:[acyl-carrier-protein] transferase	cpd00070 + cpd11493 <==> cpd00010 + cpd11492	ACP + malcoa <-> coa + malACP	Fatty acid biosynthesis;Fatty acid biosynthesis	CAC3575	-1000	1000
R1326	13-methyl-tetra-decanoyl-ACP:[acyl-carrier-protein] transferase	cpd00010 + cpd11540 <==> cpd11437 + cpd11493	'coa+cpd11540<==>fa3coa+ACP'	Fatty acid biosynthesis;Fatty acid biosynthesis	CAC3575	-1000	1000
R1327	14-methyl-hexa-decanoyl-ACP:[acyl-carrier-protein] transferase	cpd00010 + cpd11519 <==> cpd11434 + cpd11493	'coa+cpd11519<==>fa12coa+ACP'	Fatty acid biosynthesis;Fatty acid biosynthesis	CAC3575	-1000	1000
R1328	12-methyl-tetra-decanoyl-ACP:[acyl-carrier-protein] transferase	cpd00010 + cpd11515 <==> cpd11439 + cpd11493	'coa+cpd11515<==>fa4coa+ACP'	Fatty acid biosynthesis;Fatty acid biosynthesis	CAC3575	-1000	1000
R1329	15-methyl-hexa-decanoyl-ACP:[acyl-carrier-protein] transferase	cpd00010 + cpd11544 <==> cpd11432 + cpd11493	'coa+cpd11544<==>fa11coa+ACP'	Fatty acid biosynthesis;Fatty acid biosynthesis	CAC3575	-1000	1000
R1330	stearyl-ACP:[acyl-carrier-protein] transferase	cpd00010 + cpd11573 <==> cpd00327 + cpd11493	coa+cpd11573<==>stcoa+ACP'	Fatty acid biosynthesis;Fatty acid biosynthesis	CAC3575	-1000	1000
R1332	Adenylosuccinate synthase	cpd00038 + cpd00041 + cpd00114 --> cpd00009 + cpd00031 + 2 cpd00067 + cpd02375	asp__L + gtp + imp <-> dcamp + gdp + 2.0 h + pi	Purine metabolism;Purine metabolismAlanine, aspartate and glutamate metabolism;Alanine, aspartate and glutamate metabolism	CAC3593	0	1000
R1333	L-idonate transport via proton symport, reversible	cpd00067[e] + cpd00573[e] <==> cpd00067 + cpd00573	h[e] + idon__L[e] <-> h + idon__L		CAC3605	-1000	1000
R1334	D-gluconate transport via proton symport	cpd00067[e] + cpd00222[e] <==> cpd00067 + cpd00222	glcn[e] + h[e] <-> glcn + h		CAC3605	-1000	1000
R1335	L-tryptophan transport in via proton symport	cpd00065[e] + cpd00067[e] <==> cpd00065 + cpd00067	h[e] + trp__L[e] <-> h + trp__L		CAC3617	-1000	1000
R1340	Formamidopyrimidine nucleoside triphosphate 7,8-8,9-dihydrolase	cpd00001 + cpd03518 <==> cpd00047 + cpd00067 + cpd03519	HC01651 + h2o <-> HC01652 + for + 5.0 h	Folate biosynthesis;Folate biosynthesis	CAC3626	-1000	1000
R1341	GTP cyclohydrolase	cpd00001 + cpd00038 --> cpd03518	h2o + gtp + 4.0 h <-> HC01651	Folate biosynthesis;Folate biosynthesis	CAC3626	0	1000
R1342	GTP 7,8-8,9-dihydrolase	cpd03519 <==> cpd03666	HC01652 + 4.0 h <-> HC01710	Folate biosynthesis;Folate biosynthesis	CAC3626	-1000	1000
R1343	GTP cyclohydrolase	cpd03666 --> cpd00001 + cpd02978	ahdt + h2o + 4.0 h <-> HC01710	Folate biosynthesis;Folate biosynthesis	CAC3626	0	1000
R1344	GTP cyclohydrolase	cpd00001 + cpd00038 --> cpd00047 + cpd00067 + cpd02978	h2o + gtp <-> ahdt + for + 2.0 h	Folate biosynthesis;Folate biosynthesis	CAC3626	0	1000
R1345	exporter	cpd00558[e] --> cpd00558	sprm[e] <-> sprm		CAC3654	0	1000
R1346	ABC transporters	cpd00001 + cpd00002 + cpd00058[e] --> cpd00008 + cpd00009 + cpd00058 + cpd00067	cu2[e] + h2o + atp <-> h + pi + adp + cu2		CAC3655	0	1000
R1347	ABC transporters	cpd00001 + cpd00002 + cpd00058 --> cpd00008 + cpd00009 + cpd00058[e] + cpd00067	atp + cu2 + h2o <-> adp + cu2[e] + h + pi		CAC3655	0	0
R1349	GTP cyclohydrolase	cpd00001 + cpd00006 + cpd00102 <==> cpd00005 + 2 cpd00067 + cpd00169	'h2o+nadp+g3p<==>nadph+(2)h+3pg'	Glycolysis / Gluconeogenesis;Glycolysis / GluconeogenesisPentose phosphate pathway;Pentose phosphate pathwayMicrobial metabolism in diverse environments;Microbial metabolism in diverse environments	CAC3657	0	0
R1351	ABC transporters	cpd00001 + cpd00002 + cpd00224[e] --> cpd00008 + cpd00009 + cpd00067 + cpd00224	atp + h2o + arab__L_p <-> adp + arab__L + h + pi		CAC3670 and CAC3671 and CAC3672	0	0
R1352	ABC transporters	cpd00001 + cpd00002 + cpd00179[e] --> cpd00008 + cpd00009 + cpd00067 + cpd00179	atp + h2o + malt[e] <-> adp + h + malt + pi		CAC3670 and CAC3671 and CAC3672	0	1000
R1353	ABC transporters	cpd00001 + cpd00002 + cpd00205[e] --> cpd00008 + cpd00009 + cpd00067 + cpd00205	atp + h2o + k[e] <-> adp + h + k + pi		CAC3680 and CAC3681 and CAC3682	0	0
R1354	Potassium uptake	cpd00205[e] <==> cpd00205	k[e] <-> k		CAC3726	0	0
R1355	6-phospho-beta-glucosidase.	cpd00001 + cpd00158 <==> 2 cpd00027	cellb + h2o <-> 2.0 glc__D	Glycolysis / Gluconeogenesis;Glycolysis / Gluconeogenesis	CAP0010 or CAC1084 or CAC0385	0	1000
R1356	6-phospho-beta-glucosidase.	cpd00001 + cpd00158 <==> 2 cpd00190	h2o+cellb[e]<==>(2)glc__bD'	Glycolysis / Gluconeogenesis;Glycolysis / Gluconeogenesis	CAP0010 or CAC1084 or CAC0385	0	0
R1357	beta-glucosidase (methyl-alpha-D-glucoside)	cpd00001 + cpd15584 <==> cpd00027 + cpd00116	madg[e] + h2o[e] <-> meoh[e] + glc__D[e]	Glycolysis / Gluconeogenesis;Glycolysis / Gluconeogenesis	CAP0010 or CAC1084 or CAC0385	-1000	1000
R1358	beta-glucosidase	cpd00001 + cpd15585 <==> cpd00027 + cpd00116	h2o[e] + mbdg[e] <-> meoh[e] + glc__D[e]	Glycolysis / Gluconeogenesis;Glycolysis / Gluconeogenesis	CAP0010 or CAC1084 or CAC0385	-1000	1000
R1359	6-phospho-beta-glucosidase.	cpd00001 + cpd03698 <==> cpd00863 + cpd01553	h2o+salcn6p<==>g6p_B+2hxmp'	Glycolysis / Gluconeogenesis;Glycolysis / Gluconeogenesis	CAP0010 or CAC1084 or CAC1405 or CAC1408 or CAC0743	0	0
R1360	6-phospho-beta-glucosidase.	cpd00001 + cpd03697 <==> cpd00415 + cpd00863	h2o+arbt6p<==>hqn+g6p_B'	Glycolysis / Gluconeogenesis;Glycolysis / Gluconeogenesis	CAP0010 or CAC1084 or CAC1405 or CAC1408 or CAC0743	-1000	1000
R1361	6-phospho-beta-glucosidase.	cpd00001 + cpd03698 <==> cpd00079 + cpd01553	salcn6p + h2o <-> 2hxmp + g6p	Glycolysis / Gluconeogenesis;Glycolysis / Gluconeogenesis	CAP0010 or CAC1084 or CAC1405 or CAC1408 or CAC0743	-1000	1000
R1362	6-phospho-beta-glucosidase.	cpd00001 + cpd02760 <==> cpd00027 + cpd00079	h2o + 6pgg <-> glc__D + g6p	Glycolysis / Gluconeogenesis;Glycolysis / Gluconeogenesis	CAP0010 or CAC1084 or CAC1405 or CAC1408 or CAC0743	0	1000
R1363	Arbutin 6-phosphate glucohydrolase	cpd00001 + cpd03697 <==> cpd00079 + cpd00415	arbt6p + h2o <-> g6p + hqn	Glycolysis / Gluconeogenesis;Glycolysis / Gluconeogenesis	CAP0010 or CAC1084 or CAC1405 or CAC1408 or CAC0743	0	0
R1364	Glycerophosphodiester phosphodiesterase	cpd00001 + cpd02090 <==> cpd00080 + cpd00100	g3pg + h2o <-> glyc + glyc3p + h	Glycerophospholipid metabolism;Glycerophospholipid metabolism	CAP0015 or CAC0430	-1000	1000
R1365	Glycerophosphodiester phosphodiesterase	cpd00001 + cpd00908 <==> cpd00080 + cpd00162	g3pe + h2o <-> etha + glyc3p + h	Glycerophospholipid metabolism;Glycerophospholipid metabolism	CAP0015 or CAC0430	-1000	1000
R1366	Glycerophosphodiester phosphodiesterase	cpd00001 + cpd00507 <==> cpd00080 + cpd00098	g3pc + h2o <-> chol + glyc3p + h	Glycerophospholipid metabolism;Glycerophospholipid metabolism	CAP0015 or CAC0430	-1000	1000
R1369	rxn00544	cpd00056 + cpd00071 <==> cpd03049	thmpp + acald <=> cpd03049	Tryptophan metabolism;Tryptophan metabolism	CAP0025	-1000	1000
R1370	Indolepyruvate decarboxylase	cpd00020 + cpd00056 + cpd00067 --> cpd00011 + cpd03049	h + pyr + thmpp <-> co2 + hethmpp		CAP0025 or CAC3169 and CAC3176	0	1000
R1371	Alcohol dehydrogenase	cpd00004 + cpd00067 + cpd00120 --> cpd00003 + cpd00010 + cpd01011	nadh + btcoa + h <-> btal + nad + coa	Glycolysis / Gluconeogenesis;Glycolysis / GluconeogenesisFatty acid degradation;Fatty acid degradationGlycine, serine and threonine metabolism;Glycine, serine and threonine metabolismTyrosine metabolism;Tyrosine metabolismalpha-Linolenic acid metabolism;alpha-Linolenic acid metabolismChloroalkane and chloroalkene degradation;Chloroalkane and chloroalkene degradationNaphthalene degradation;Naphtha…	CAP0035 and CAP0162	0	1000
R1373	D-Fructose-1,6-bisphosphate D-glyceraldehyde-3-phosphate-lyase	cpd00290 <==> cpd00095 + cpd00102	fdp <-> dhap + g3p	Glycolysis / Gluconeogenesis;Glycolysis / GluconeogenesisPentose phosphate pathway;Pentose phosphate pathwayFructose and mannose metabolism;Fructose and mannose metabolismMethane metabolism;Methane metabolismCarbon fixation in photosynthetic organisms;Carbon fixation in photosynthetic organismsBiosynthesis of secondary metabolites;Biosynthesis of secondary metabolitesMicrobial metabolism in diver…	CAP0064 or CAC0827	-1000	1000
R1374	Sedoheptulose 1,7-bisphosphate D-glyceraldehyde-3-phosphate-lyase	cpd00349 <==> cpd00095 + cpd00236	s17bp <-> dhap + e4p	Glycolysis / Gluconeogenesis;Glycolysis / GluconeogenesisPentose phosphate pathway;Pentose phosphate pathwayFructose and mannose metabolism;Fructose and mannose metabolismMethane metabolism;Methane metabolismCarbon fixation in photosynthetic organisms;Carbon fixation in photosynthetic organismsBiosynthesis of secondary metabolites;Biosynthesis of secondary metabolitesMicrobial metabolism in diver…	CAP0064 or CAC0827	-1000	0
R1375	D-mannose transport via PEP:Pyr PTS	cpd00061 + cpd00138[e] <==> cpd00020 + cpd00235	man[e] + pep <-> man6p + pyr		CAP0066 and CAP0067 and CAP0068 and CAC1820 and CAC3087	-1000	1000
R1378	Lysophospholipase L2 (2-acylglycerophosphoglycerol, n-C18:1)	cpd00001 + cpd15349 <==> cpd00067 + cpd02090 + cpd15269	2agpg181 + h2o <-> g3pg + h + ocdcea		CAP0133 or CAC2246	-1000	1000
R1379	Lysophospholipase L2 (2-acylglycerophosphoethanolamine, n-C16:1)	cpd00001 + cpd15340 <==> cpd00067 + cpd00908 + cpd15237	2agpe161 + h2o <-> g3pe + h + hdcea		CAP0133 or CAC2246	-1000	1000
R1380	Lysophospholipase	cpd00001 + cpd00067 + cpd12547 --> cpd00908 + cpd01080	h2o + 1agpe180 <-> h + g3pe + ocdca		CAP0133 or CAC2246	0	1000
R1381	Lysophospholipase L1 (2-acylglycerophosphotidate, n-C16:1) (periplasm)	cpd00001 + cpd15326 <==> cpd00067 + cpd00080 + cpd15237	1hdec9eg3p_p + h2o_p <-> glyc3p_p + h_p + hdcea_p		CAP0133 or CAC2246	-1000	1000
R1382	Lysophospholipase L2 (2-acylglycerophosphotidate, n-C18:1)	cpd00001 + cpd15357 <==> cpd00067 + cpd00080 + cpd15269	2odec11eg3p + h2o <-> glyc3p + 2.0 h + ocdcea		CAP0133 or CAC2246	-1000	1000
R1383	Lysophospholipase L1 (2-acylglycerophosphoethanolamine, n-C16:0) (periplasm)	cpd00001 + cpd15316 <==> cpd00067 + cpd00214 + cpd00908	h2o + 1agpe160 <-> g3pe + hdca + h		CAP0133 or CAC2246	-1000	1000
R1384	Lysophospholipase	cpd00001 + cpd15362 <==> cpd00067 + cpd00080 + cpd15298	2tdec7eg3p + h2o <-> glyc3p + 2.0 h + ttdcea		CAP0133 or CAC2246	-1000	1000
R1385	Lysophospholipase L2 (2-acylglycerophosphoethanolamine, n-C16:0)	cpd00001 + cpd15339 <==> cpd00067 + cpd00214 + cpd00908	2agpe160 + h2o <-> g3pe + h + hdca		CAP0133 or CAC2246	-1000	1000
R1386	Lysophospholipase L1 (2-acylglycerophosphoglycerol, n-C14:0) (periplasm)	cpd00001 + cpd15319 <==> cpd00067 + cpd02090 + cpd03847	1agpg140_p + h2o_p <-> g3pg_p + h_p + ttdca_p		CAP0133 or CAC2246	-1000	1000
R1387	Lysophospholipase L1 (2-acylglycerophosphoethanolamine, n-C16:1) (periplasm)	cpd00001 + cpd15317 <==> cpd00067 + cpd00908 + cpd15237	1agpe161 + h2o <-> g3pe + hdcea + h		CAP0133 or CAC2246	-1000	1000
R1388	Lysophospholipase L2 (2-acylglycerophosphotidate, n-C14:0)	cpd00001 + cpd15363 <==> cpd00067 + cpd00080 + cpd03847	2tdecg3p + h2o <-> glyc3p + 2.0 h + ttdca		CAP0133 or CAC2246	-1000	1000
R1389	Lysophospholipase L1 (2-acylglycerophosphoethanolamine, n-C18:1) (periplasm)	cpd00001 + cpd12547 <==> cpd00067 + cpd00908 + cpd15269	1agpe180_p + h2o_p <-> g3pe_p + h_p + ocdca_p		CAP0133 or CAC2246	-1000	1000
R1390	Lysophospholipase L1 (2-acylglycerophosphoglycerol, n-C12:0) (periplasm)	cpd00001 + cpd15318 <==> cpd00067 + cpd01741 + cpd02090	1agpg120_p + h2o_p <-> ddca_p + g3pg_p + h_p		CAP0133 or CAC2246	-1000	1000
R1391	Lysophospholipase L2 (2-acylglycerophosphoethanolamine, n-C18:1)	cpd00001 + cpd15342 <==> cpd00067 + cpd00908 + cpd15269	2agpe181 + h2o <-> g3pe + h + ocdcea		CAP0133 or CAC2246	-1000	1000
R1392	Lysophospholipase L1 (2-acylglycerophosphoethanolamine, n-C14:0) (periplasm)	cpd00001 + cpd15314 <==> cpd00067 + cpd00908 + cpd03847	h2o + 1agpe140 <-> g3pe + ttdca + h		CAP0133 or CAC2246	-1000	1000
R1393	Lysophospholipase L1 (2-acylglycerophosphoglycerol, n-C18:0) (periplasm)	cpd00001 + cpd15323 <==> cpd00067 + cpd01080 + cpd02090	1agpg180_p + h2o_p <-> g3pg_p + h_p + ocdca_p		CAP0133 or CAC2246	-1000	1000
R1394	Lysophospholipase L2 (2-acylglycerophosphoethanolamine, n-C14:0)	cpd00001 + cpd15337 <==> cpd00067 + cpd00908 + cpd03847	2agpe140 + h2o <-> g3pe + h + ttdca		CAP0133 or CAC2246	-1000	1000
R1395	Lysophospholipase L2 (2-acylglycerophosphotidate, n-C12:0)	cpd00001 + cpd15350 <==> cpd00067 + cpd00080 + cpd01741	2ddecg3p + h2o <-> ddca + glyc3p + 2.0 h		CAP0133 or CAC2246	-1000	1000
R1396	Lysophospholipase L2 (2-acylglycerophosphoethanolamine, n-C18:0)	cpd00001 + cpd15341 <==> cpd00067 + cpd00908 + cpd01080	2agpe180 + h2o <-> g3pe + h + ocdca		CAP0133 or CAC2246	-1000	1000
R1397	Lysophospholipase L1 (2-acylglycerophosphotidate, n-C16:0) (periplasm)	cpd00001 + cpd15327 <==> cpd00067 + cpd00080 + cpd00214	glyc3p + hdcap <-> 1hdecg3p + h + pi		CAP0133 or CAC2246	0	0
R1398	Lysophospholipase L1 (2-acylglycerophosphoglycerol, n-C16:1) (periplasm)	cpd00001 + cpd15322 <==> cpd00067 + cpd02090 + cpd15237	1agpg161_p + h2o_p <-> g3pg_p + h_p + hdcea_p		CAP0133 or CAC2246	-1000	1000
R1399	Lysophospholipase L1 (2-acylglycerophosphoglycerol, n-C18:1) (periplasm)	cpd00001 + cpd15324 <==> cpd00067 + cpd02090 + cpd15269	1agpg181_p + h2o_p <-> g3pg_p + h_p + ocdcea_p		CAP0133 or CAC2246	-1000	1000
R1400	Lysophospholipase L1 (2-acylglycerophosphoethanolamine, n-C14:1) (periplasm)	cpd00001 + cpd15315 <==> cpd00067 + cpd00908 + cpd15298	1agpe141_p + h2o_p <-> g3pe_p + h_p + ttdcea_p		CAP0133 or CAC2246	-1000	1000
R1401	Lysophospholipase	cpd00001 + cpd15330 <==> cpd00067 + cpd00080 + cpd15298	glyc3p + ttdceap <-> 1tdec7eg3p + h + pi		CAP0133 or CAC2246	-1000	1000
R1402	Lysophospholipase L1 (2-acylglycerophosphotidate, n-C14:0) (periplasm)	cpd00001 + cpd15331 <==> cpd00067 + cpd00080 + cpd03847	glyc3p + ttdcap <-> 1tdecg3p + h + pi		CAP0133 or CAC2246	-1000	1000
R1403	Lysophospholipase L2 (2-acylglycerophosphoethanolamine, n-C12:0)	cpd00001 + cpd15336 <==> cpd00067 + cpd00908 + cpd01741	2agpe120 + h2o <-> ddca + g3pe + h		CAP0133 or CAC2246	-1000	1000
R1404	Lysophospholipase L2 (2-acylglycerophosphoglycerol, n-C14:0)	cpd00001 + cpd15344 <==> cpd00067 + cpd02090 + cpd03847	2agpg140 + h2o <-> g3pg + h + ttdca		CAP0133 or CAC2246	-1000	1000
R1405	Lysophospholipase L1 (2-acylglycerophosphoethanolamine, n-C12:0) (periplasm)	cpd00001 + cpd15313 <==> cpd00067 + cpd00908 + cpd01741	1agpe120_p + h2o_p <-> ddca_p + g3pe_p + h_p		CAP0133 or CAC2246	-1000	1000
R1406	Lysophospholipase L2 (2-acylglycerophosphotidate, n-C16:1)	cpd00001 + cpd15354 <==> cpd00067 + cpd00080 + cpd15237	2hdec9eg3p + h2o <-> glyc3p + 2.0 h + hdcea		CAP0133 or CAC2246	-1000	1000
R1407	Lysophospholipase L1 (2-acylglycerophosphoglycerol, n-C16:0) (periplasm)	cpd00001 + cpd15321 <==> cpd00067 + cpd00214 + cpd02090	1agpg160_p + h2o_p <-> g3pg_p + h_p + hdca_p		CAP0133 or CAC2246	-1000	1000
R1408	Lysophospholipase L2 (2-acylglycerophosphoglycerol, n-C18:0)	cpd00001 + cpd15348 <==> cpd00067 + cpd01080 + cpd02090	2agpg180 + h2o <-> g3pg + h + ocdca		CAP0133 or CAC2246	-1000	1000
R1409	Lysophospholipase L1 (2-acylglycerophosphotidate, n-C12:0) (periplasm)	cpd00001 + cpd15325 <==> cpd00067 + cpd00080 + cpd01741	ddcap + glyc3p <-> 1ddecg3p + h + pi		CAP0133 or CAC2246	-1000	1000
R1410	Lysophospholipase L2 (2-acylglycerophosphoglycerol, n-C12:0)	cpd00001 + cpd15343 <==> cpd00067 + cpd01741 + cpd02090	2agpg120 + h2o <-> ddca + g3pg + h		CAP0133 or CAC2246	-1000	1000
R1411	Lysophospholipase	cpd00001 + cpd15338 <==> cpd00067 + cpd00908 + cpd15298	2agpe141 + h2o <-> g3pe + h + ttdcea		CAP0133 or CAC2246	-1000	1000
R1412	Lysophospholipase L1 (2-acylglycerophosphotidate, n-C18:1) (periplasm)	cpd00001 + cpd15328 <==> cpd00067 + cpd00080 + cpd15269	glyc3p + ocdceap <-> 1odec11eg3p + h + pi		CAP0133 or CAC2246	-1000	1000
R1413	Lysophospholipase L2 (2-acylglycerophosphoglycerol, n-C16:0)	cpd00001 + cpd15346 <==> cpd00067 + cpd00214 + cpd02090	2agpg160 + h2o <-> g3pg + h + hdca		CAP0133 or CAC2246	-1000	1000
R1414	Lysophospholipase L2 (2-acylglycerophosphotidate, n-C18:0)	cpd00001 + cpd15358 <==> cpd00067 + cpd00080 + cpd01080	2odecg3p + h2o <-> glyc3p + 2.0 h + ocdca		CAP0133 or CAC2246	-1000	1000
R1415	Lysophospholipase L2 (2-acylglycerophosphoglycerol, n-C16:1)	cpd00001 + cpd15347 <==> cpd00067 + cpd02090 + cpd15237	2agpg161 + h2o <-> g3pg + h + hdcea		CAP0133 or CAC2246	-1000	1000
R1416	Lysophospholipase	cpd00001 + cpd15345 <==> cpd00067 + cpd02090 + cpd15298	2agpg141 + h2o <-> g3pg + h + ttdcea		CAP0133 or CAC2246	-1000	1000
R1417	Lysophospholipase L1 (2-acylglycerophosphotidate, n-C18:0) (periplasm)	cpd00001 + cpd15329 <==> cpd00067 + cpd00080 + cpd01080	glyc3p + ocdcap <-> 1odecg3p + h + pi		CAP0133 or CAC2246	-1000	1000
R1418	Lysophospholipase L1 (2-acylglycerophosphoglycerol, n-C14:1) (periplasm)	cpd00001 + cpd15320 <==> cpd00067 + cpd02090 + cpd15298	1agpg141_p + h2o_p <-> g3pg_p + h_p + ttdcea_p		CAP0133 or CAC2246	-1000	1000
R1419	Lysophospholipase L2 (2-acylglycerophosphotidate, n-C16:0)	cpd00001 + cpd15355 <==> cpd00067 + cpd00080 + cpd00214	2hdecg3p + h2o <-> glyc3p + 2.0 h + hdca		CAP0133 or CAC2246	-1000	1000
R1420	acetaldehyde:NAD+ oxidoreductase (CoA-acetylating)	cpd00003 + cpd00010 + cpd00071 <==> cpd00004 + cpd00022 + cpd00067	actn__R + coa + nad <-> nadh + accoa + acald + h	Glycolysis / Gluconeogenesis;Glycolysis / GluconeogenesisFatty acid degradation;Fatty acid degradationGlycine, serine and threonine metabolism;Glycine, serine and threonine metabolismTyrosine metabolism;Tyrosine metabolismalpha-Linolenic acid metabolism;alpha-Linolenic acid metabolismChloroalkane and chloroalkene degradation;Chloroalkane and chloroalkene degradationNaphthalene degradation;Naphtha…	CAP0162 or CAP0035	-1000	1000
R1421	Glycerol:NAD+ oxidoreductase	cpd00003 + cpd00100 <==> cpd00004 + cpd00067 + cpd00448	glyald + h + nadh <-> glyc + nad	Glycolysis / Gluconeogenesis;Glycolysis / GluconeogenesisFatty acid degradation;Fatty acid degradationGlycine, serine and threonine metabolism;Glycine, serine and threonine metabolismTyrosine metabolism;Tyrosine metabolismalpha-Linolenic acid metabolism;alpha-Linolenic acid metabolismChloroalkane and chloroalkene degradation;Chloroalkane and chloroalkene degradationNaphthalene degradation;Naphtha…	CAP0162 or CAP0035	-1000	1000
R1422	Ethanol:NAD+ oxidoreductase	cpd00003 + cpd00363 <==> cpd00004 + cpd00067 + cpd00071	acald + h + nadh <-> etoh + nad	Glycolysis / Gluconeogenesis;Glycolysis / GluconeogenesisFatty acid degradation;Fatty acid degradationGlycine, serine and threonine metabolism;Glycine, serine and threonine metabolismTyrosine metabolism;Tyrosine metabolismalpha-Linolenic acid metabolism;alpha-Linolenic acid metabolismChloroalkane and chloroalkene degradation;Chloroalkane and chloroalkene degradationNaphthalene degradation;Naphtha…	CAP0162 or CAP0035	-1000	1000
R1423	Acetate CoA-transferase	cpd00211[e] + cpd00279 --> cpd00120 + cpd00142	'but[e]+aacoa-->btcoa+acac'	Aminobenzoate degradation;Aminobenzoate degradationPropanoate metabolism;Propanoate metabolismButanoate metabolism;Butanoate metabolismMicrobial metabolism in diverse environments;Microbial metabolism in diverse environments	CAP0163 and CAP0164	0	0
R1424	Butanoyl-CoA:acetoacetate CoA-transferase	cpd00120 + cpd00142 <==> cpd00211 + cpd00279	accoa + but <-> ac + btcoa	Aminobenzoate degradation;Aminobenzoate degradationPropanoate metabolism;Propanoate metabolismButanoate metabolism;Butanoate metabolismMicrobial metabolism in diverse environments;Microbial metabolism in diverse environments	CAP0163 and CAP0164	-1000	1000
R1426	Biomass precursor synthesis	0.000201 cpd00002 + 0.0036 cpd00003 + 8.29e-005 cpd00004 + 0.000617 cpd00005 + 0.000219 cpd00006 + 0.25 cpd00009 + 0.001 cpd00010 + 0.000168 cpd00015 + 8.3e-005 cpd00022 + 0.132 cpd00023 + 0.119 cpd00027 + 0.01 cpd00033 + 0.029 cpd00035 + 0.01 cpd00039 + 0.15 cpd00041 + 0.0072 cpd00051 + 0.002 cpd00053 + 0.019 cpd00054 + 0.0056 cpd00060 + 0.001 cpd00066 + 0.0056 cpd00107 + 0.004 cpd00119 + 0.03 c…	'(0.000201)atp+(0.0036)nad+(8.29e-005)nadh+(0.000617)nadph+(0.000219)nadp+(0.25)pi+(0.001)coa+(0.000168)fad+(8.3e-005)accoa+(0.132)glu__L+(0.119)glc__D+(0.01)gly+(0.029)ala__L+(0.01)lys__L+(0.15)asp__L+(0.0072)arg__L+(0.002)gln__L+(0.019)ser__L+(0.0056)met__L+(0.001)phe__L+(0.0056)leu__L+(0.004)his__L+(0.03)pro__L+(0.0004)thym+(0.004)val__L+(0.003)thr__L+(0.0251)citr__L+(0.012)ile__L-->cpde0003'			0	0
R1427	Biomass precursor synthesis	0.041 cpd00023 + 0.0596 cpd00033 + 0.0635 cpd00035 + 0.0743 cpd00039 + 0.0575 cpd00041 + 0.0345 cpd00051 + 0.0641 cpd00053 + 0.0605 cpd00054 + 0.0261 cpd00060 + 0.0129 cpd00065 + 0.0443 cpd00066 + 0.0385 cpd00069 + 0.00619 cpd00084 + 0.0902 cpd00107 + 0.023 cpd00119 + 0.0318 cpd00129 + 0.0559 cpd00132 + 0.00735 cpd00151 + 0.0663 cpd00156 + 0.0572 cpd00161 + 0.0849 cpd00322 --> cpd11463	'(0.041)glu__L+(0.0596)gly+(0.0635)ala__L+(0.0743)lys__L+(0.0575)asp__L+(0.0345)arg__L+(0.0641)gln__L+(0.0605)ser__L+(0.0261)met__L+(0.0129)trp__L+(0.0443)phe__L+(0.0385)tyr__L+(0.00619)cys__L+(0.0902)leu__L+(0.023)his__L+(0.0318)pro__L+(0.0559)asn__L+(0.00735)thym+(0.0663)val__L+(0.0572)thr__L+(0.0849)ile__L-->cpd11463'			0	0
R1428	Biomass precursor synthesis	0.25 cpd00002 + 0.25 cpd00038 + 0.25 cpd00052 + 0.25 cpd00062 --> cpd00012 + cpd11613	'(0.25)atp+(0.25)gtp+(0.25)ctp+(0.25)utp-->ppi+cpd11613'			0	0
R1429	Biomass precursor synthesis	0.25 cpd00008 + 0.25 cpd00014 + 0.25 cpd00031 + 0.25 cpd00096 --> cpd00009 + cpd11613	'(0.25)adp+(0.25)udp+(0.25)gdp+(0.25)cdp_n-->pi+cpd11613'			0	1000
R1430	Biomass precursor synthesis	0.336 cpd00115 + 0.336 cpd00241 + 0.164 cpd00356 + 0.164 cpd00357 --> cpd00012 + cpd11461	'(0.336)datp+(0.336)dgtp+(0.164)dctp+(0.164)dttp-->ppi+dna_n'			0	0
R1431	Biomass precursor synthesis	0.497 cpd15535 + 0.207 cpd11423 + 0.083 cpd11451 + 0.0125 cpd12452 + 0.0623 cpd12556 + 0.0622 cpd15425 + 0.0747 cpd12815 --> cpd16488	(0.497)pg120+(0.207)cpd11423+(0.083)mqn8+(0.0125)cpd12452+(0.0623)cpd12556+(0.0622)clpn120_p+(0.0747)cpd12815-->cpd16488'			0	0
R1432	deaminase	cpd00119 --> cpd00013 + cpd00581	his__L <-> nh4 + urcan			0	1000
R1433	Carbonic acid hydro-lyase	1 cpd00067 + cpd00242 <==> cpd00001 + cpd00011	co2 + h2o <-> h + hco3			-1000	1000
R1434	amino acid biosynthesis	1 cpd00067 + cpd00616 --> cpd00001 + cpd00011 + cpd00066	Largn <-> h2o + phe__L + co2			0	1000
R1435	nucleotide metabolism	1 cpd00067 + cpd02295 + cpd02557 --> cpd00011 + cpd00012 + cpd11425	dhna + octdp <-> 2dmmq8 + co2 + h + ppi			0	1000
R1436	4,5-Dihydro-4-oxo-5-imidazolepropanoate hydro-lyase	cpd02311 <==> cpd00001 + cpd00581	urcan + h2o <-> 4izp + h			-1000	1000
R1438	Biomass precursor synthesis	1 cpd12795 + 0.05 cpde0004 --> cpd12188	(1)cpd12795+(0.05)cpde0004-->cpd12188'			0	0
R1439	Biomass precursor synthesis	1000 cpd00387 --> 1000 cpd00008 + cpde0002	adpglc <-> adp + glycogen + h			0	0
R1440	Fatty acid biosynthesis	16 cpd00005 + 23 cpd00067 + cpd11488 + 7 cpd11492 --> 8 cpd00001 + 16 cpd00006 + 7 cpd00011 + 7 cpd11493 + cpd15268	'(16)nadph+(23)h+actACP_h+(7)malACP-->(8)h2o+(16)nadp+(7)co2+(7)ACP+cpd15268'			0	1000
R1442	dethiobiotin:sulfur sulfurtransferase	2 cpd00017 + 2 cpd00067 + cpd00074 + cpd01311 + 2 cpd12713 <==> 2 cpd00060 + cpd00104 + 2 cpd03091	amet + dtbt + s <-> btn + dad_5 + h + met__L	Biotin metabolism;Biotin metabolism	CAC0210 or CAC1631	-1000	1000
R1444	sugar metabolism	2 cpd00040 + cpd00067 --> cpd00011 + cpd00843	2.0 glx + h <-> co2 + 2h3opp			0	1000
R1445	amino acid biosynthesis	2 cpd00042 + cpd03176 <==> cpd00001 + cpd00111 + cpd02918	(2)gthrd+cpd03176<==>h2o+gthox+cpd02918'			-1000	1000
R1446	amino acid biosynthesis	2 cpd00042 + cpd03555 <==> cpd00001 + cpd00111 + cpd02890	(2)gthrd+cpd03555<==>h2o+gthox+15(S)-HETE'			-1000	1000
R1447	carbamate hydro-lyase	2 cpd00067 + cpd01101 <==> cpd00011 + cpd00013	cbm + 2.0 h <-> co2 + nh4			-1000	1000
R1448	folate biosynthesis	2 cpd00067 + cpd11620 + cpd00125 <==> cpd11621 + cpd00345	'(2)h+fdxrd+mlthf<==>fdxox+5mthf'			0	0
R1449	nitrate reductase	2 cpd00067 + cpd11620 + cpd00209 --> cpd00001 + cpd00075 + cpd11621	2.0 h + 2.0 fdxrd + no3 <-> h2o + 2.0 fdxox + no2			0	1000
R1450	hydrogenase	2 cpd00067 + cpd11620 <==> cpd11621 + cpd11640	2.0 fdxrd <-> 2.0 fdxox + 2.0 h + h2			-1000	1000
R1451	Biomass precursor synthesis	24 cpd00002 + 24 cpd00117 + cpd15748 --> 24 cpd00012 + 24 cpd00018 + cpd15775	(24)atp+(24)ala__D_l+cpd15748-->(24)ppi+(24)amp+cpd15775'			0	1000
R1452	Biomass precursor synthesis	24 cpd00002 + 24 cpd00117 + cpd15749 --> 24 cpd00012 + 24 cpd00018 + cpd15776	(24)atp+(24)ala__D_l+cpd15749-->(24)ppi+(24)amp+cpd15776'			0	1000
R1453	Biomass precursor synthesis	24 cpd00002 + 24 cpd00117 + cpd15750 --> 24 cpd00012 + 24 cpd00018 + cpd15777	(24)atp+(24)ala__D_l+cpd15750-->(24)ppi+(24)amp+cpd15777'			0	1000
R1454	stearoyl-lipoteichoic acid synthesis (n=24), linked, glucose substituted	24 cpd00026 + cpd15748 <==> 24 cpd00014 + cpd15757	(24)udpg+cpd15748<==>(24)udp+cpd15757'			-1000	1000
R1455	isoheptadecanoyl-lipoteichoic acid synthesis (n=24), linked, glucose substituted	24 cpd00026 + cpd15749 <==> 24 cpd00014 + cpd15758	(24)udpg+cpd15749<==>(24)udp+cpd15758'			-1000	1000
R1456	anteisoheptadecanoyl-lipoteichoic acid synthesis (n=24), linked, glucose substituted	24 cpd00026 + cpd15750 <==> 24 cpd00014 + cpd15759	(24)udpg+cpd15750<==>(24)udp+cpd15759'			-1000	1000
R1457	stearoyl-lipoteichoic acid synthesis (n=24), linked, unsubstituted	24 cpd00402 + cpd15730 <==> 24 cpd00046 + cpd15748	(24)cdpglyc+cpd15730<==>(24)cmp+cpd15748'			-1000	1000
R1458	isoheptadecanoyl-lipoteichoic acid synthesis (n=24), linked, unsubstituted	24 cpd00402 + cpd15731 <==> 24 cpd00046 + cpd15749	(24)cdpglyc+cpd15731<==>(24)cmp+cpd15749'			-1000	1000
R1459	anteisoheptadecanoyl-lipoteichoic acid synthesis (n=24), linked, unsubstituted	24 cpd00402 + cpd15732 <==> 24 cpd00046 + cpd15750	(24)cdpglyc+cpd15732<==>(24)cmp+cpd15750'			-1000	1000
R1460	Biomass precursor synthesis	3 cpd00005 + 4 cpd00067 + cpd00081 --> 3 cpd00001 + 3 cpd00006 + cpd00239	5.0 h + 3.0 nadph + so3 <-> 3.0 h2o + h2s + 3.0 nadp			0	1000
R1461	Biomass precursor synthesis	40 cpd00001 + 40 cpd00002 + 3 cpd11463 + 0.06 cpd11461 + 4e-005 cpd15670 + 0.092 cpd12188 + 0.251 cpde0001 + 0.00102 cpd16488 + 0.001 cpde0002 + 1 cpde0003 + 0.238 cpd11613 --> 40 cpd00008 + 40 cpd00009 + cpd11416	(40)h2o+(40)atp+(3)cpd11463+(0.06)dna_n+(4e-005)cpd15670+(0.092)cpd12188+(0.251)cpde0001+(0.00102)cpd16488t+(0.001)cpde0002+(1)cpde0003+(0.238)cpd11613-->(40)adp+(40)pi+cpd11416'			0	1000
R1462	Biomass precursor synthesis	45 cpd00002 + 45 cpd00117 + cpd15661 --> 45 cpd00012 + 45 cpd00018 + cpd15663	(45)atp+(45)ala__D_l+cpd15661-->(45)ppi+(45)amp+cpd15663'			0	1000
R1463	Poly(glycerol-phosphate) alpha-glucosyltransferase	45 cpd00026 + cpd15661 <==> 45 cpd00014 + cpd15662	(45)udpg+cpd15661<==>(45)udp+cpd15662'			-1000	1000
R1464	CDP-glycerol:poly(glycerophosphate) glycerophosphotransferase	45 cpd00402 + cpd02967 <==> 45 cpd00046 + cpd15661	(45)cdpglyc+cpd02967l<==>(45)cmp+cpd15661'			-1000	1000
R1468	deaminase	cpd00001 + 1 cpd00067 + cpd00307 --> cpd00013 + cpd00092	csn + h + h2o <-> nh4 + ura			0	1000
R1469	deaminase	cpd00001 + cpd00381 <==> cpd00013 + cpd00020 + cpd01347	cysi__L + h2o <-> nh4 + pyr + thcys			-1000	1000
R1470	deaminase	cpd00001 + cpd05212 <==> cpd00013 + cpd00020 + cpd03397	h2o + selcyst <-> selhcys + pyr + nh4 + h			-1000	1000
R1471	deaminase	cpd00001 + 2 cpd00067 + cpd00073 --> cpd00011 + 2 cpd00013	2.0 h + h2o + urea <-> co2 + 2.0 nh4			0	1000
R1472	hydrolysis	2 cpd00001 + cpd11746 <==> cpd00158	cell4 + h2o <-> 2.0 cellb			-1000	1000
R1473	Biomass precursor synthesis	cpd00001 + 3 cpd00002 + cpd00013 + 5 cpd00033 + cpd00037 + cpd00039 + cpd00525 + cpd00731 <==> cpd12795	h2o+(3)atp+nh4+(5)gly+uacgam+lys__L+uamag+alaala<==>cpd12795'			-1000	1000
R1474	TECA4S	cpd00001 + 30 cpd00026 + 30 cpd00175 <==> 30 cpd00014 + 30 cpd00091 + cpd11459	30.0 udpg + 30.0 uacgala + 30.0 h2o <-> 30.0 ump + 30.0 udp + tcam_BS + 60.0 h			-1000	1000
R1475	ABC transporters	cpd00001 + cpd00002 + cpd00027[e] --> cpd00008 + cpd00009 + cpd00027 + 1 cpd00067	glc__D[e] + atp + h2o <-> adp + h + glc__D + pi			0	1000
R1476	ABC transporters	cpd00001 + cpd00002 + cpd00048[e] --> cpd00008 + cpd00009 + cpd00048 + 1 cpd00067	atp + h2o + so4[e] <-> adp + h + pi + so4			0	0
R1477	ABC transporters	cpd00001 + cpd00002 + cpd00063[e] --> cpd00008 + cpd00009 + cpd00063 + cpd00067	ca2[e] + h2o + atp <-> h + adp + ca2 + pi			0	1000
R1478	ATP:L-methione S-adenosyltransferase	cpd00001 + cpd00002 + cpd03163 <==> cpd00009 + cpd00012 + cpd03392	h2o + selmeth + atp <-> pi + seasmet + ppi			-1000	1000
R1479	ABC transporters	cpd00001 + cpd00002 + cpd00254[e] --> cpd00008 + cpd00009 + cpd00067 + cpd00254	atp + h2o + mg2[e] <-> adp + h + mg2 + pi			0	1000
R1480	ABC transporters	cpd00001 + cpd00002 + cpd00361 --> cpd00008 + cpd00009 + 1 cpd00067 + cpd00361[e]	h2o + atp + actn__R <-> actn__R[e] + adp + pi + h			0	1000
R1481	ABC transporters	cpd00001 + cpd00002 + cpd10516[e] --> cpd00008 + cpd00009 + cpd00067 + cpd10516	atp + fe3[e] + h2o <-> adp + fe3 + h + pi			0	1000
R1483	hydrolysis	cpd00001 + cpd00002 --> cpd00008 + cpd00009 + cpd00067	atp + h2o <-> adp + h + pi			8.39	8.39
R1485	amino acid biosynthesis	cpd00001 + cpd00003 + cpd00229 <==> cpd00004 + 2 cpd00067 + cpd00139	gcald + h2o + nad <-> glyclt + 2.0 h + nadh			-1000	1000
R1487	S-Adenosyl-L-homocysteine hydrolase	cpd00001 + cpd00019 <==> cpd00135 + cpd00182	ahcys + h2o <-> adn + hcys__L			-1000	1000
R1488	amino acid biosynthesis	cpd00001 + cpd00020 + cpd00022 <==> cpd00010 + 1 cpd00067 + cpd01700	accoa + h2o + pyr <-> citm + coa + h			-1000	1000
R1489	amino acid biosynthesis	cpd00001 + cpd00022 + cpd00032 --> cpd00010 + 1 cpd00067 + cpd00137	accoa + h2o + oaa <-> cit + coa + h			0	1000
R1490	amino acid biosynthesis	cpd00001 + cpd00022 + cpd00040 --> cpd00010 + 1 cpd00067 + cpd00130	accoa + glx + h2o <-> coa + h + mal__L			0	0
R1492	nucleotide metabolism	cpd00001 + cpd00045 --> cpd00009 + cpd00018 + 1 cpd00067	h2o + pap <-> amp + pi			0	1000
R1497	nucleotide metabolism	cpd00001 + cpd00523 <==> cpd00009 + cpd00794 + cpd00067	h2o + tre6p <-> pi + tre			-1000	1000
R1500	nucleotide metabolism	cpd00001 + cpd01693 <==> cpd00009 + cpd00076 + cpd00067	h2o + suc6p <-> pi + sucr			-1000	1000
R1503	hydrolysis	cpd00001 + cpd00179 <==> 2 cpd00027	mal__L[e] <-> mal__L			0	1000
R1504	carbon momoxide oxidase	cpd00001 + cpd00204 + cpd11621 <==> cpd00011 + cpd11620 + 3 cpd00067	h2o + co + fdxox <==> co2 + fdxrd + (3) h			-1000	1000
R1505	hydrolysis	cpd00001 + cpd00251 <==> cpd00018 + cpd00101	adprib + h2o <-> amp + 2.0 h + r5p			-1000	1000
R1506	deaminase	cpd00001 + cpd00355 <==> cpd00013 + cpd00873	h2o + nmn <-> nh4 + nicrnt			-1000	1000
R1507	deaminase	cpd00001 + cpd00378 <==> cpd00013 + cpd00047	h2o + frmd <-> for + nh4 + h			-1000	1000
R1508	hydrolysis	cpd00001 + cpd00402 --> cpd00046 + cpd00080	'h2o+cdpglyc-->cmp+glyc3p'			0	1000
R1510	hydrolysis	cpd00001 + cpd01240 <==> cpd00027 + cpd11848	'h2o+cpd01240<==>glc__D+cpd11848'			-1000	1000
R1512	hydrolysis	cpd00001 + cpd02311 --> cpd00344	4izp + h2o <-> forglu + h			0	1000
R1513	N6-Acetyl-LL-2,6-diaminoheptanedioate amidohydrolase	cpd00001 + cpd02685 <==> cpd00029 + cpd00504	h2o + 26dapime <-> ac + 26dap_LL			0	0
R1514	hydrolysis	cpd00001 + cpd02740 --> cpd00009 + 1 cpd00067 + cpd00905	gdptp + h2o <-> h + pi + ppgpp			0	1000
R1515	decarboxylase	cpd00001 + cpd08625 --> cpd00011 + cpd01092	'h2o+cpd08625-->co2+alltn'			0	1000
R1516	decarboxylase	cpd00001 + cpd08625 --> cpd00011 + cpd01567	h2o+cpd08625-->co2+cpd01567'			0	1000
R1518	hydrolysis	cpd00067 + cpd00001 + cpd11456 <==> cpd00285 + cpd11423	'h+h2o+cpd11456<==>ethamp+cpd11423'			-1000	1000
R1519	hydrolysis	cpd00001 + cpd11476 <==> 1 cpd00067 + cpd11493 + cpd00214	'h2o+cpd11476<==>(1)h+ACP+hdca'			0	1000
R1520	hydrolysis	cpd00001 + cpd11493 <==> cpd00834 + cpd12370	ACP + h2o <-> apoACP + h + pan4p			0	0
R1521	hydrolysis	cpd00001 + cpd11624 <==> cpd00457 + cpd11423	'h2o+pc_SC<==>cholp+cpd11423'			0	0
R1522	alpha-amylase	cpd11657 <==> cpd11594	'starch[e]<==>dextrin'			-1000	1000
R1523	hydrolysis	2 cpd00001 + cpd11746 <==> 2 cpd00190	cellb[e] + h2o[e] <-> 2.0 glc__bD[e]			-1000	1000
R1524	hydrolysis	cpd00001 + cpd11822 <==> cpd11423 + cpd00867	ptd1ino160 + h2o <-> mi1p__D + 12dgr160 + h			-1000	1000
R1525	hydrolysis	cpd00067 + cpd00001 + cpd12606 <==> cpd00285 + cpd12322	'h+h2o+cpd12606<==>ethamp+cpd12322'			-1000	1000
R1526	hydrolysis	cpd00001 + cpd12755 <==> cpd00027 + cpd12754	'h2o+cpd12755<==>glc__D+cpd12754'			-1000	1000
R1527	diffusion	cpd00001 <==> cpd00001[e]	h2o[e] <-> h2o			-1000	1000
R1531	acyl-CoA hydrolase	cpd00067 + cpd00002 + cpd00010 + cpd00214 <==> cpd00012 + cpd00018 + cpd00134	atp + coa + hdca <-> amp + pmtcoa + ppi			-1000	1000
R1532	acyl-CoA hydrolase	cpd00067 + cpd00002 + cpd00010 + cpd01772 <==> cpd00012 + cpd00018 + cpd02021	atp + coa + sucbz <-> amp + ppi + sbzcoa			-1000	1000
R1533	ATP:carbamate phosphotransferase	cpd00002 + cpd00011 + cpd00013 <==> cpd00008 + 1 cpd00067 + cpd00146	atp + co2 + nh4 <-> adp + cbp + 2.0 h			-1000	1000
R1534	amino acid biosynthesis	cpd00002 + cpd00013 + cpd00041 --> cpd00012 + cpd00018 + cpd00132	asp__L + atp + nh4 <-> amp + asn__L + h + ppi			0	0
R1535	Xanthosine-5&#39;-phosphate:ammonia ligase (AMP-forming)	cpd00002 + cpd00013 + cpd00497 <==> cpd00012 + cpd00018 + 1 cpd00067 + cpd00126	atp + nh4 + xmp <-> 2.0 h + ppi + amp + gmp			0	0
R1536	ATP:nucleoside-diphosphate phosphatransferase	cpd00002 + cpd00014 <==> cpd00008 + cpd00062	atp + udp <-> adp + utp			-1000	1000
R1538	ATP:thiamin pyrophosphotransferase	cpd00002 + cpd00056 <==> cpd00008 + cpd01937	atp + thmpp <-> adp + thmtp			-1000	1000
R1539	amino acid biosynthesis	cpd00002 + cpd00065 + 1 cpd00067 + cpd11923 <==> cpd00012 + cpd00018 + cpd12336	trnatrp + trp__L + atp <-> ppi + h + amp + trptrna			-1000	1000
R1540	ATP:acetate phosphotransferase	cpd00002 + cpd00067 + cpd00141 <==> cpd00008 + cpd01844	adp + ppap <-> atp + ppa			-1000	1000
R1542	ATP:thiamin-phosphate phosphotransferase	cpd00002 + cpd00793 <==> cpd00008 + cpd00056	atp + thmmp <-> adp + thmpp			-1000	1000
R1543	ATP:nucleoside-diphosphate phosphatransferase	cpd00002 + cpd00096 <==> cpd00008 + cpd00052	atp + cdp <-> adp + ctp			-1000	1000
R1544	nucleotide metabolism	cpd00002 + cpd00105 <==> cpd00008 + cpd00101	atp + rib__D <-> adp + h + r5p			-1000	1000
R1545	nucleotide metabolism	cpd00002 + cpd00222 --> cpd00008 + cpd00284	atp + glcn <-> 6pgc + adp + h			0	1000
R1546	nucleotide metabolism	cpd00002 + cpd00277 <==> cpd00008 + cpd00296	dgsn + atp <-> h + dgmp + adp			-1000	1000
R1547	nucleotide metabolism	cpd00002 + cpd00297 --> cpd00008 + cpd00357	atp + dtdp <-> adp + dttp			0	1000
R1548	ATP:dTMP phosphotransferase	cpd00002 + cpd00298 <==> cpd00008 + cpd00297	atp + dtmp <-> adp + dtdp			-1000	1000
R1551	nucleotide metabolism	cpd00002 + cpd00438 --> cpd00008 + cpd00294	dad_2 + atp <-> damp + h + adp			0	1000
R1552	nucleotide metabolism	cpd00002 + cpd00533 --> cpd00008 + cpd00356	atp + dcdp <-> adp + dctp			0	1000
R1553	nucleotide metabolism	cpd00002 + cpd00620 <==> cpd00008 + cpd00834	ptth + atp <-> adp + pan4p + h			-1000	1000
R1555	nucleotide metabolism	cpd00002 + cpd02882 --> cpd00001 + cpd00008 + cpd00931	'atp+4r5au_h-->h2o+adp+5apru'			0	1000
R1556	ATP:sulfate adenylyltransferase	cpd00002 + cpd03396 <==> cpd00012 + cpd03388	sel + atp + h <-> adsel + ppi	Purine metabolism;Purine metabolismMonobactam biosynthesis;Monobactam biosynthesisSelenocompound metabolism;Selenocompound metabolismSulfur metabolism;Sulfur metabolismMicrobial metabolism in diverse environments;Microbial metabolism in diverse environmentsBiosynthesis of antibiotics;Biosynthesis of antibiotics	CAC0109 and CAC0110	-1000	1000
R1557	ATP:cobinamide Cobeta-adenosyltransferase	cpd00002 + cpd03422 <==> cpd00421 + cpd03918	atp + cbi + h <-> adocbi + pppi			-1000	1000
R1558	rxn07291	cpd00002 + cpd14546 <==> cpd00012 + cpd14549	'atp+cpd14546<==>ppi+cpd14549'			-1000	1000
R1560	4-Methyl-2-oxopentanoate:NAD+ oxidoreductase	cpd00003 + cpd00010 + cpd00200 <==> cpd00004 + cpd00011 + cpd01882	4mop + coa + nad <-> co2 + ivcoa + nadh			-1000	1000
R1561	folate biosynthesis	cpd00003 + cpd00033 + cpd00087 --> cpd00004 + cpd00011 + cpd00013 + cpd00125	nadh + co2 + mlthf + nh4 <-> thf + nad + gly			0	1000
R1562	formate lyase	cpd00003 + cpd00047 --> cpd00004 + cpd00011	for + nad <-> co2 + nadh			0	1000
R1563	Hydrogenase	cpd00003 + cpd00067 + cpd11620 --> cpd00004 + cpd11621	nad + h + fdxrd --> nadh + fdxox	Nitrotoluene degradation;Nitrotoluene degradationMicrobial metabolism in diverse environments;Microbial metabolism in diverse environments	CAP0141 and CAP0142	0	1000
R1564	(S)-Dihydroorotate:(acceptor) oxidoreductase	cpd00003 + cpd00282 <==> cpd00004 + 1 cpd00067 + cpd00247	dhor__S + nad <-> nadh + orot			-1000	1000
R1565	3,4-Dihydroxyphenylethyleneglycol:NAD+ oxidoreductase	cpd00003 + cpd03306 <==> cpd00004 + cpd00067 + cpd03307	h + 34dhmald + nadh <-> 34dhoxpeg + nad	Glycolysis / Gluconeogenesis;Glycolysis / GluconeogenesisFatty acid degradation;Fatty acid degradationGlycine, serine and threonine metabolism;Glycine, serine and threonine metabolismTyrosine metabolism;Tyrosine metabolismalpha-Linolenic acid metabolism;alpha-Linolenic acid metabolismChloroalkane and chloroalkene degradation;Chloroalkane and chloroalkene degradationNaphthalene degradation;Naphtha…	CAC3375 or CAP0035 or CAP0162	-1000	1000
R1566	3-Mercaptolactate:NAD+ oxidoreductase	cpd00003 + cpd03455 <==> cpd00004 + cpd00067 + cpd00706	nadh + mercppyr + h <-> nad + mercplac	Glycolysis / Gluconeogenesis;Glycolysis / GluconeogenesisCysteine and methionine metabolism;Cysteine and methionine metabolismPyruvate metabolism;Pyruvate metabolismPropanoate metabolism;Propanoate metabolismBiosynthesis of secondary metabolites;Biosynthesis of secondary metabolitesMicrobial metabolism in diverse environments;Microbial metabolism in diverse environmentsBiosynthesis of antibiotics…	CAC0267 or CAC3552	-1000	1000
R1567	2-Hydroxybutyrate:NAD+ oxidoreductase	cpd00003 + cpd03561 <==> cpd00004 + cpd00067 + cpd00094	nad + 2hbut <-> nadh + h + 2obut	Glycolysis / Gluconeogenesis;Glycolysis / GluconeogenesisCysteine and methionine metabolism;Cysteine and methionine metabolismPyruvate metabolism;Pyruvate metabolismPropanoate metabolism;Propanoate metabolismBiosynthesis of secondary metabolites;Biosynthesis of secondary metabolitesMicrobial metabolism in diverse environments;Microbial metabolism in diverse environmentsBiosynthesis of antibiotics…	CAC0267 or CAC3552	-1000	1000
R1568	hydrolysis	cpd00004 + cpd00024 + cpd00053 + cpd00067 --> cpd00003 + 2 cpd00023	akg + gln__L + h + nadh <-> 2.0 glu__L + nad			0	0
R1570	enoyl-ACP:NAD+ oxidoreductase	cpd00004 + cpd00067 + cpd11502 --> cpd00003 + cpd11503	'nadh+h+cpd11502-->nad+cpd11503'			0	1000
R1571	enoyl-ACP:NAD+ oxidoreductase	cpd00004 + cpd00067 + cpd11506 --> cpd00003 + cpd11507	'nadh+h+cpd11506-->nad+cpd11507'			0	1000
R1572	enoyl-ACP:NAD+ oxidoreductase	cpd00004 + cpd00067 + cpd11527 --> cpd00003 + cpd11528	'nadh+h+cpd11527-->nad+cpd11528'			0	1000
R1573	enoyl-ACP:NAD+ oxidoreductase	cpd00004 + cpd00067 + cpd11543 --> cpd00003 + cpd11544	'nadh+h+cpd11543-->nad+cpd11544'			0	1000
R1574	enoyl-ACP:NAD+ oxidoreductase	cpd00005 + cpd00067 + cpd08615 --> cpd00001 + cpd00006 + cpd00113	h + nadph + h2mb4p <-> h2o + nadp + ipdp			0	1000
R1575	enoyl-ACP:NAD+ oxidoreductase	cpd00005 + cpd00067 + cpd11498 --> cpd00006 + cpd11499	'nadph+h+cpd11498-->nadp+cpd11499'			0	1000
R1576	enoyl-ACP:NAD+ oxidoreductase	cpd00005 + cpd00067 + cpd11510 --> cpd00006 + cpd11511	'nadph+h+cpd11510-->nadp+cpd11511'			0	1000
R1577	enoyl-ACP:NAD+ oxidoreductase	cpd00005 + cpd00067 + cpd11514 --> cpd00006 + cpd11515	'nadph+h+cpd11514-->nadp+cpd11515'			0	1000
R1578	enoyl-ACP:NAD+ oxidoreductase	cpd00005 + cpd00067 + cpd11518 --> cpd00006 + cpd11519	'nadph+h+cpd11518-->nadp+cpd11519'			0	1000
R1579	enoyl-ACP:NAD+ oxidoreductase	cpd00005 + cpd00067 + cpd11523 --> cpd00006 + cpd11524	'nadph+h+cpd11523-->nadp+cpd11524'			0	1000
R1580	enoyl-ACP:NAD+ oxidoreductase	cpd00005 + cpd00067 + cpd11531 --> cpd00006 + cpd11532	'nadph+h+cpd11531-->nadp+cpd11532'			0	1000
R1581	enoyl-ACP:NAD+ oxidoreductase	cpd00005 + cpd00067 + cpd11535 --> cpd00006 + cpd11536	'nadph+h+cpd11535-->nadp+cpd11536'			0	1000
R1582	enoyl-ACP:NAD+ oxidoreductase	cpd00005 + cpd00067 + cpd11539 --> cpd00006 + cpd11540	'nadph+h+cpd11539-->nadp+cpd11540'			0	1000
R1583	Hydrogenase	cpd00006 + cpd00067 + cpd11620 --> cpd00005 + cpd11621	h + 2.0 fdxrd + nadp <-> 2.0 fdxox + nadph	Nitrotoluene degradation;Nitrotoluene degradationMicrobial metabolism in diverse environments;Microbial metabolism in diverse environments	CAP0141 and CAP0142	0	1000
R1584	Glycolate:NADP+ oxidoreductase	cpd00006 + cpd00139 <==> cpd00005 + cpd00040 + cpd00067	glx + h + nadph <-> glyclt + nadp			0	0
R1585	(R)-Glycerate:NADP+ oxidoreductase	cpd00006 + cpd00223 <==> cpd00005 + cpd00067 + cpd00843	nad + glyc__R <-> 2h3opp + h + nadh			0	0
R1586	D-Ribitol-5-phosphate:NADP+ 2-oxidoreductase	cpd00006 + cpd00786 <==> cpd00005 + 1 cpd00067 + cpd00171	nadp+cpd00786<==>nadph+(1)h+ru5p__D_h'			-1000	1000
R1587	sugar metabolism	cpd00006 + cpd00863 --> cpd00005 + 1 cpd00067 + cpd00911	nadp + g6p_B <-> nadph + h + 6pgl			0	1000
R1588	dTDP-6-deoxy-L-mannose:NADP+ 4-oxidoreductase	cpd00006 + cpd02113 <==> cpd00005 + cpd00067 + cpd00522	dtdp4d6dm + h + nadph <-> dtdprmn + nadp	Streptomycin biosynthesis;Streptomycin biosynthesisPolyketide sugar unit biosynthesis;Polyketide sugar unit biosynthesisBiosynthesis of antibiotics;Biosynthesis of antibiotics	CAC2315 or CAP0122	-1000	1000
R1589	O2 transport via diffusion	cpd00007[e] <==> cpd00007	o2[e] <-> o2			-1000	1000
R1590	succinate synthase	cpd00008 + cpd00009 + cpd00078 --> cpd00002 + cpd00010 + cpd00036	atp + coa + succ <-> adp + pi + succoa			-1000	1000
R1592	nucleotide metabolism	cpd00067 + cpd00009 + cpd00184 <==> cpd00151 + cpd00509	pi + thymd <-> 2dr1p + thym			-1000	1000
R1599	nucleotide metabolism	cpd00001 + cpd02720 --> cpd00009 + cpd00067 + cpd02882	5aprbu + h2o <-> 4r5au + pi			0	1000
R1601	sugar metabolism	cpd00067 + cpd00009 + cpd11657 <==> cpd00089 + cpd11735	'h+pi+starch[e]<==>g1p+14glun'			-1000	1000
R1603	hydrolysis	cpd00010 + cpd00214 <==> cpd00001 + cpd11611	'coa+hdca<==>h2o+acoa'			-1000	1000
R1605	CO2 transport via diffusion	cpd00011[e] <==> cpd00011	co2[e] <-> co2			-1000	1000
R1606	nucleotide metabolism	cpd00012 + cpd00697 --> cpd00038	gtp <-> ppi + 35cgmp + h			0	1000
R1607	Nicotinate D-ribonucleotide:pyrophosphate phosphoribosyltransferase	cpd00012 + cpd00873 <==> 1 cpd00067 + cpd00103 + cpd00218	h + nac + prpp <-> nicrnt + ppi	Nicotinate and nicotinamide metabolism;Nicotinate and nicotinamide metabolism	CAC1002 or CAC1780	-1000	1000
R1608	Proton exchange transporter	cpd00013[e] + 1 cpd00067 <==> cpd00013 + 1 cpd00067[e]	h[e] + nh4 <-> nh4[e] + h			0	0
R1609	acyl-coa dehydrogenase	cpd00015 + cpd00760 <==> cpd00982 + cpd02125	fad + 2mbcoa <-> fadh2 + 2mb2coa			0	1000
R1611	folate biosynthesis	cpd00017 + cpd00119 <==> cpd00019 + 1 cpd00067 + cpd00848	amet + his__L <-> NPmehis + ahcys + h			-1000	1000
R1612	folate biosynthesis	cpd00017 + cpd01610 <==> cpd00019 + 1 cpd00067 + cpd03707	'amet+cpd01610<==>ahcys+(1)h+cpd03707'			-1000	1000
R1614	amino acid biosynthesis	cpd00020 + 1 cpd00067 + cpd00102 --> cpd00011 + cpd08289	g3p + h + pyr <-> co2 + dxyl5p			0	1000
R1615	amino acid biosynthesis	cpd00020 + cpd00064 <==> cpd00035 + cpd00858	'pyr+orn<==>ala__L+glu5sa'			-1000	1000
R1617	amino acid biosynthesis	cpd00023 + cpd00378 --> cpd00001 + cpd00344	h2o + forglu <-> frmd + glu__L			0	1000
R1618	ubiquinone biosynthesis	cpd00024 + cpd00067 + cpd00658 --> cpd00011 + cpd00020 + cpd03451	akg + ichor + h <-> 2shchc + co2 + pyr			0	1000
R1619	L-Cysteine:2-oxoglutarate aminotransferase	cpd00024 + cpd00084 <==> cpd00023 + cpd00706	akg + cys__L <-> glu__L + mercppyr			-1000	1000
R1621	L-Cysteate:2-oxoglutarate aminotransferase	cpd00024 + cpd00395 <==> cpd00023 + cpd03285	akg + Lcyst <-> glu__L + 3spyr	Arginine biosynthesis;Arginine biosynthesisAlanine, aspartate and glutamate metabolism;Alanine, aspartate and glutamate metabolismCysteine and methionine metabolism;Cysteine and methionine metabolismArginine and proline metabolism;Arginine and proline metabolismTyrosine metabolism;Tyrosine metabolismPhenylalanine metabolism;Phenylalanine metabolismPhenylalanine, tyrosine and tryptophan biosynthes…	CAC1001 or CAC1819 or CAC2832	-1000	1000
R1622	3-Sulfino-L-alanine:2-oxoglutarate aminotransferase	cpd00024 + cpd00467 <==> cpd00023 + cpd03284	3sala + h + akg <-> glu__L + 3snpyr	Arginine biosynthesis;Arginine biosynthesisAlanine, aspartate and glutamate metabolism;Alanine, aspartate and glutamate metabolismCysteine and methionine metabolism;Cysteine and methionine metabolismArginine and proline metabolism;Arginine and proline metabolismTyrosine metabolism;Tyrosine metabolismPhenylalanine metabolism;Phenylalanine metabolismPhenylalanine, tyrosine and tryptophan biosynthes…	CAC1001 or CAC1819 or CAC2832	-1000	1000
R1623	4-Hydroxy-L-glutamate:2-oxoglutarate aminotransferase	cpd00024 + cpd01974 <==> cpd00023 + cpd00830	akg + e4hglu <-> 4h2oglt + glu__L			-1000	1000
R1624	Acetyl-L,L-diaminopimelate aminotransferase	cpd00024 + cpd02685 <==> cpd00023 + cpd03289	glu__L + acamoxm <-> 26dapime + akg			-1000	1000
R1625	amino acid biosynthesis	cpd00025 + 2 cpd00042 --> 2 cpd00001 + cpd00111	2.0 gthrd + h2o2 <-> gthox + 2.0 h2o			0	1000
R1626	UDPglucose:1,2-diacylglycerol 3-D-glucosyltransferase	cpd00026 + cpd11423 <==> cpd00014 + cpd12452	12dgr_SA + 50.0 udpg <-> 3g12dgr_SA2 + 50.0 udp			-1000	1000
R1627	Diglucosyl diacylglycerol synthase	cpd00026 + cpd12452 <==> cpd00014 + cpd12815	'udpg+cpd12452<==>udp+cpd12815'			-1000	1000
R1628	stearoyl-UDP-glucosyltransferase (monoglucosyl)	cpd00026 + cpd15311 <==> cpd00014 + cpd15739	udpg+12dgr180<==>udp+cpd15739'			-1000	1000
R1629	isoheptadecanoyl-UDP-glucosyltransferase (monoglucosyl)	cpd00026 + cpd15701 <==> cpd00014 + cpd15740	udpg+cpd15701<==>udp+cpd15740'			-1000	1000
R1630	anteisoheptadecanoyl-UDP-glucosyltransferase (monoglucosyl)	cpd00026 + cpd15702 <==> cpd00014 + cpd15741	udpg+cpd15702<==>udp+cpd15741'			-1000	1000
R1631	stearoyl-UDP-glucosyltransferase (diglucosyl)	cpd00026 + cpd15739 <==> cpd00014 + cpd15730	udpg+cpd15739<==>udp+cpd15730'			-1000	1000
R1632	isoheptadecanoyl-UDP-glucosyltransferase (diglucosyl)	cpd00026 + cpd15740 <==> cpd00014 + cpd15731	udpg+cpd15740<==>udp+cpd15731'			-1000	1000
R1633	anteisoheptadecanoyl-UDP-glucosyltransferase (diglucosyl)	cpd00026 + cpd15741 <==> cpd00014 + cpd15732	udpg+cpd15741<==>udp+cpd15732'			-1000	1000
R1635	Proton exchange transporter	cpd00027[e] + cpd00067[e] --> cpd00027 + cpd00067	glc__D[e] + h[e] <-> h + glc__D			0	1000
R1637	acetate transport in/out via proton symport	cpd00029[e] + cpd00067[e] <==> cpd00029 + cpd00067	ac[e] + h[e] <-> ac + h			-1000	1000
R1638	Acetoacetyl-CoA:acetate CoA-transferase	cpd00029 + cpd00279 <==> cpd00022 + cpd00142	acac + accoa <-> aacoa + ac			-1000	1000
R1639	amino acid biosynthesis	cpd00033 + cpd00084 + cpd08289 <==> 3 cpd00001 + cpd00011 + cpd00035 + cpd02654	'gly+cys__L+dxyl5p_h<==>(3)h2o+co2+ala__L+4mpetz'			-1000	1000
R1640	Proton exchange transporter	cpd00036 + cpd00067 --> cpd00036[e] + cpd00067[e]	h[e] + succ[e] <-> h + succ			0	1000
R1641	Biomass precursor synthesis	cpd00037 + cpd00402 <==> cpde0004	'uacgam+cdpglyc<==>cpde0004'			-1000	1000
R1642	UDP-N-acetyl-D-glucosamine 2-epimerase	cpd00037 <==> cpd00861	uacgam <-> uacmam	Amino sugar and nucleotide sugar metabolism;Amino sugar and nucleotide sugar metabolism	CAC2874 or CAC3064	-1000	1000
R1643	Biomass precursor synthesis	cpd00039 + cpd15535 <==> cpd00001 + cpd12556	lys__L+pg120<==>h2o+cpd12556'			-1000	1000
R1644	amino acid biosynthesis	cpd00041 + cpd00106 --> cpd00036 + cpd03470 + cpd00067	asp__L + fum <-> h + iasp + succ			0	1000
R1645	nucleotide metabolism	cpd00044 + cpd11421 --> cpd00045 + cpd00081 + cpd11420	paps + trdrd <-> 2.0 h + pap + so3 + trdox			0	1000
R1646	sulfate transport in via proton symport	cpd00048[e] + cpd00067[e] <==> cpd00048 + cpd00067	so4[e] + h[e] <-> h + so4			-1000	1000
R1648	CTP:D-ribitol-5-phosphate cytidylyltransferase	cpd00052 + cpd00786 <==> cpd00012 + cpd00584	ctp+cpd00786<==>ppi+cpd00584'			-1000	1000
R1649	CTP:sn-glycerol-3-phosphate cytidylyltransferase	cpd00052 + cpd00080 <==> cpd00012 + cpd00402	ctp + glyc3p + h <-> cdpglyc + ppi			0	1000
R1651	nucleotide metabolism	cpd00054 + cpd11427 <==> cpd00046 + cpd11455 + cpd00067	'ser__L+cpd11427<==>cmp+cpd11455+h'			-1000	1000
R1652	L-Serine hydro-lyase (deaminating)	cpd00054 <==> cpd00001 + cpd01495	'ser__L<==>h2o+cpd01495'	Glycine, serine and threonine metabolism;Glycine, serine and threonine metabolismCysteine and methionine metabolism;Cysteine and methionine metabolismBiosynthesis of secondary metabolites;Biosynthesis of secondary metabolitesBiosynthesis of antibiotics;Biosynthesis of antibiotics	CAC0673 and CAC0674	-1000	1000
R1653	2-Acetolactate pyruvate-lyase (carboxylating)	cpd00056 + cpd00668 <==> cpd00020 + cpd03049	2ahethmpp + pyr <-> alac__S + thmpp		CAC3169 and CAC3176 or CAC3652	-1000	1000
R1654	decarboxylase	cpd00067 + cpd00142 --> cpd00011 + cpd00178	'h+acac-->co2+acetone'			0	1000
R1655	decarboxylase	cpd00067 + cpd00145 --> cpd00011 + cpd00229	hpyr + h <-> co2 + gcald			0	1000
R1656	decarboxylase	cpd00067 + cpd00191 --> cpd00011 + cpd00071	'h+msa-->co2+acald'			0	1000
R1657	nucleotide metabolism	cpd00268 + cpd11421 + cpd00722 --> cpd00029 + cpd00081 + cpd00084 + cpd11420	tsul + trdrd + acser <-> ac + trdox + cys__L + so3 + h			0	1000
R1658	nucleotide metabolism	cpd00268 + cpd11421 + cpd00790 --> cpd00029 + cpd00081 + cpd00135 + cpd11420	achms_h + trdrd_h + tsul_h <-> hcys__L_h + h_h + ac_h + trdox_h + so3_h			0	1000
R1659	decarboxylase	cpd00067 + cpd00668 --> cpd00011 + cpd00361	alac__S + h <-> actn__R + co2			0	1000
R1660	amino acid biosynthesis	cpd01608 + cpd12751 <==> cpd00009 + cpd05212 + 1 cpd00067	h + phom + selcys <-> selcyst + pi			-1000	1000
R1661	(R)-2-Methylmalate hydro-lyase	cpd01700 <==> cpd00001 + cpd01502	citm <-> citac + h2o	Valine, leucine and isoleucine biosynthesis;Valine, leucine and isoleucine biosynthesisBiosynthesis of secondary metabolites;Biosynthesis of secondary metabolites	CAC3172 and CAC3173	-1000	1000
R1662	folate biosynthesis	cpd00067 + cpd02197 <==> cpd00001 + cpd00347	5fthf + h <-> h2o + methf			-1000	1000
R1663	decarboxylase	cpd00067 + cpd02211 --> cpd00011 + cpd01298	2aobut + h <-> aact + co2			0	1000
R1666	decarboxylase	cpd00067 + cpd02605 --> cpd00011 + cpd00200	3c4mop + h <-> 4mop + co2			0	1000
R1668	Biomass precursor synthesis	cpd00067 + cpd04539 --> cpd00011 + cpd08449	'h+cpd04539-->co2+cpd08449'			0	1000
R1669	Biomass precursor synthesis	cpd00067 + cpd09027 --> cpd00011 + cpd01092	'h+cpd09027-->co2+alltn'			0	1000
R1670	Biomass precursor synthesis	cpd00067 + cpd09027 --> cpd00011 + cpd01567	h+cpd09027-->co2+cpd01567'			0	1000
R1671	Proton exchange transporter	cpd00067[e] + cpd00104[e] --> cpd00067 + cpd00104	btn[e] + h[e] <-> btn + h			0	1000
R1672	L-lactate reversible transport via proton symport	cpd00067[e] + cpd00159[e] <==> cpd00067 + cpd00159	h[e] + lac__L <-> h + lac__L[e]			-1000	1000
R1673	potassium irreversible transport via proton symporter	cpd00067[e] + cpd00205[e] <==> cpd00067 + cpd00205	h[e] + k[e] <-> h + k			-1000	1000
R1674	butanoate transport in via proton symport	cpd00067[e] + cpd00211[e] <==> cpd00067 + cpd00211	but[e] + h[e] <-> but + h			-1000	1000
R1675	Proton exchange transporter	cpd00067[e] + cpd00305[e] --> cpd00067 + cpd00305	h[e] + thm[e] <-> h + thm			0	1000
R1676	Proton exchange transporter	cpd00067[e] + cpd00443[e] --> cpd00067 + cpd00443	4abz[e] + h[e] <-> h + 4abz			0	1000
R1677	rxn07296	cpd00069 + cpd08289 + cpd14551 <==> cpd02654	'tyr__L+dxyl5p_h+cpd14551<==>4mpetz'			-1000	1000
R1678	rxn07297	cpd00069 + cpd14545 + cpd14551 <==> cpd02654	'tyr__L+cpd14545+cpd14551<==>4mpetz'			-1000	1000
R1679	Urea transport via facilitate diffusion	cpd00073[e] <==> cpd00073	urea[e] <-> urea			-1000	1000
R1681	Biomass precursor synthesis	cpd00035 + cpd14548 <==> cpd00084 + cpd14547	'ala__L+cpd14548<==>cys__L+cpd14547'			0	0
R1683	fumurate reductase	cpd00106 + cpd00982 --> cpd00015 + cpd00036	fum + fadh2 <-> succ + fad			0	0
R1690	Isopentenyl-diphosphate delta3-delta2-isomerase	cpd00113 <==> cpd00202	ipdp <-> dmpp			-1000	1000
R1691	Biomass precursor synthesis	cpd00117 + cpd15535 + cpd12816 <==> cpd15670	ala__D_l+pg120+cpd12816<==>cpd15670'			0	0
R1692	Biomass precursor synthesis	cpd00067 + cpd00122 + cpd12508 <==> cpd00293 + cpd11712	h+acgam+cpd12508<==>acgam6p+cpd11712'			-1000	1000
R1693	Biomass precursor synthesis	cpd00136 + cpd03476 <==> cpd00012 + cpd12785	4hbz+cpd03476<==>ppi+cpd12785'			-1000	1000
R1694	D-Xylose ketol-isomerase	cpd00154 <==> cpd00259	xyl__D <-> xylu__D			-1000	1000
R1695	LacR	cpd00159 <==> cpd00221	lac__L <-> lac__D			-1000	1000
R1698	Proton exchange transporter	cpd00178 + cpd00067 --> cpd00178[e] + cpd00067[e]	h[e] + acetone[e] <-> acetone + h			0	1000
R1699	Biomass precursor synthesis	cpd00067 + cpd00179 + cpd12508 <==> cpd01919 + cpd11712	h+malt+cpd12508<==>malt6p+cpd11712'			-1000	1000
R1700	Biomass precursor synthesis	cpd00214 --> cpde0001	'hdca-->cpde0001'			0	0
R1701	Chorismate hydroxymutase	cpd00216 <==> cpd00658	chor <-> ichor			-1000	1000
R1702	amino acid biosynthesis	cpd00222 <==> cpd00001 + cpd00176	'glcn<==>h2o+2ddglcn'			-1000	1000
R1703	sedoheptulose 7-phosphate isomerase	cpd00238 <==> cpd04918	s7p <-> gmhep7p			-1000	1000
R1704	amino acid biosynthesis	cpd00239 + cpd00790 --> cpd00029 + cpd00067 + cpd00135	achms + h2s <-> ac + h + hcys__L			0	1000
R1705	amino acid biosynthesis	cpd00239 + cpd00822 <==> cpd00036 + cpd00067 + cpd00135	suchms + h2s <-> succ + hcys__L + h			0	0
R1706	amino acid biosynthesis	cpd00264 + cpd00837 <==> 1 cpd00067 + cpd00147 + cpd00558	ametam + spmd <-> 5mta + h + sprm			-1000	1000
R1708	Proton exchange transporter	cpd00363 + cpd00067 <==> cpd00363[e] + cpd00067[e]	h[e] + etoh[e] <-> etoh + h			-1000	1000
R1709	5-Dehydro-4-deoxy-D-glucarate tartronate-semialdehyde-lyase	cpd00515 <==> cpd00020 + cpd00843	5d4dglcr <-> pyr + 2h3opp			-1000	1000
R1710	Nitrogen exchange, diffusion	cpd00528[e] <==> cpd00528	n2[e] <-> n2			-1000	1000
R1711	sugar metabolism	cpd00609 --> cpd00001 + cpd00515	glcr <-> 5d4dglcr + h2o			0	1000
R1712	sugar metabolism	cpd00609 --> cpd00001 + cpd02439	'glcr-->h2o+cpd02439'			0	1000
R1713	nucleotide metabolism	cpd00722 + cpd01078 --> cpd00029 + cpd00067 + cpd01608	acser + seln <-> scys__L + ac			0	1000
R1714	nucleotide metabolism	cpd00790 + cpd01608 --> cpd00029 + cpd00067 + cpd05212	selcys + achms <-> ac + selcyst			0	1000
R1715	nucleotide metabolism	cpd00067 + cpd00794 + cpd12508 <==> cpd00523 + cpd11712	h+tre+cpd12508<==>tre6p_n+cpd11712'			-1000	1000
R1716	nucleotide metabolism	cpd00822 + cpd01608 <==> cpd00036 + 1 cpd00067 + cpd05212	selcys + suchms <-> succ + selcyst			0	1000
R1718	4-Hydroxy-2-oxoglutarate glyoxylate-lyase	cpd00830 <==> cpd00020 + cpd00040	4h2oglt <-> pyr + glx	Pentose phosphate pathway;Pentose phosphate pathwayMicrobial metabolism in diverse environments;Microbial metabolism in diverse environments	CAC0394 or CAC2973	-1000	1000
R1719	(S)-3-Hydroxybutanoyl-CoA hydro-lyase	cpd00842 <==> cpd00001 + cpd00650	3hbycoa <-> b2coa + h2o			0	0
R1720	(S)-3-Hydroxybutanoyl-CoA 3-epimerase	cpd00842 <==> cpd02234	3hbycoa<==>cpd02234'			-1000	1000
R1721	nucleotide metabolism	cpd00858 --> cpd00001 + cpd00067 + cpd02431	glu5sa <-> 1pyr5c + h + h2o			0	1000
R1723	nucleotide metabolism	cpd00939 --> cpd02140	'4ahmmp-->air'			0	1000
R1724	nucleotide metabolism	cpd00067 + cpd01757 + cpd12508 <==> cpd11712 + cpd15391	h+acmum[e]+cpd12508<==>cpd11712+acmum6p'			-1000	1000
R1725	nucleotide metabolism	cpd02021 --> cpd00010 + cpd02295	sbzcoa <-> coa + dhna			0	1000
R1726	nucleotide metabolism	cpd02074 --> cpd00001 + cpd00067 + cpd00922	6a2ohxnt <-> h2o + 1pipdn2c			0	1000
R1727	folate biosynthesis	cpd02197 <==> cpd00201	5fthf + atp + h2o <-> 10fthf + adp + h + pi			0	0
R1728	nucleotide metabolism	cpd02414 --> cpd00001 + cpd00067 + cpd02465	'cpd02414-->h2o+h+thdp_h'			0	1000
R1729	nucleotide metabolism	cpd02439 --> cpd00020 + cpd00843	'cpd02439-->pyr+2h3opp'			0	1000
R1730	nucleotide metabolism	cpd02522 --> cpd00001 + cpd00067 + cpd00352	thp2c + h2o + h <-> L2aadp6sa			0	1000
R1731	2-Amino-4-hydroxy-6-(erythro-1,2,3-trihydroxypropyl)	cpd02978 <==> cpd00067 + cpd00421 + cpd02315	ahdt <-> 6pthp + pppi	Folate biosynthesis;Folate biosynthesis	CAC2585 or CAC3624	-1000	1000
R1732	rxn06818	cpd03392 + cpd12749 <==> cpd03393 + cpd12750	'seasmet+cpd12749<==>cpd03393+CH3__R'			-1000	1000
R1733	nucleotide metabolism	cpd03517 + cpd12847 <==> cpd00018 + cpd12848	'btamp+cpd12847<==>amp+cpd12848'			-1000	1000
R1735	Proton exchange transporter	cpd03662 + cpd00067 --> cpd03662[e] + cpd00067[e]	btoh_p + h_p <-> btoh + h			0	1000
R1736	sugar metabolism	cpd08210 --> cpd00020 + cpd00067 + cpd00443	4adcho <-> 4abz + h + pyr			0	1000
R1737	exporter	cpd11421[e] --> cpd11421	'trdrd[e]-->trdrd'			0	1000
R1738	decarboxylase	cpd00067 + cpd11455 <==> cpd00011 + cpd11456	'h+cpd11455<==>co2+cpd11456'			-1000	1000
R1739	Biomass precursor synthesis	cpd11611 + cpd00080 <==> cpd00010 + cpd00517	'acoa+glyc3p<==>coa+cpd00517'			-1000	1000
R1740	Biomass precursor synthesis	cpd11611 + cpd12438 <==> cpd00010 + cpd12800	'acoa+cpd12438<==>coa+cpd12800'			-1000	1000
R1741	exporter	cpd11620[e] --> cpd11620	'fdxrd[e]-->fdxrd'			0	1000
R1742	diffusion	cpd11640[e] <==> cpd11640	h2 <-> h2[e]			-1000	1000
R1743	Biomass precursor synthesis	cpd14547 + cpd14549 <==> cpd14550	'cpd14547+cpd14549<==>cpd14550'			-1000	1000
R1744	rxn07294	cpd14550 <==> cpd14551	'cpd14550<==>cpd14551'			-1000	1000
R1745	Biomass precursor synthesis	cpd15535 + cpd12815 <==> cpd11423 + cpd12816	'pg120+cpd12815<==>cpd11423+cpd12816'			-1000	1000
R1746	Teichoic acid (unsubstituted) export	cpd15661 + cpd15666 <==> cpd00286 + cpd15667	cpd15661+cpd15666<==>udcpp+cpd15667'			0	0
R1747	Teichoic acid (glucose substituted) export	cpd15662 + cpd15666 <==> cpd00286 + cpd15669	cpd15662+cpd15666<==>udcpp+cpd15669'			0	0
R1748	Teichoic acid (D-alanine substituted) export	cpd15663 + cpd15666 <==> cpd00286 + cpd15668	cpd15663+cpd15666<==>udcpp+cpd15668'			0	0
Biomass	Biomass export	cpd11416 -->	'cpd11416-->'			0	0
R1749	Fatty acid biosynthesis	cpd00004 + cpd00067 + cpd11477 --> cpd00003 + cpd11476	nadh + h + tpalm2eacp --> nad + hdeacp			0	1000
R1750	Fatty acid biosynthesis	cpd00004 + cpd00067 + cpd11467 --> cpd00003 + cpd11466	h + nadh + tmrs2eACP <-> myrsACP + nad			0	1000
R1751	Fatty acid biosynthesis	cpd00067 + cpd00005 + cpd11467 --> cpd00006 + cpd11466	h + nadph + tmrs2eACP <-> myrsACP + nadp			0	1000
R1752	Fatty acid biosynthesis	cpd00067 + cpd11468 + cpd11492 --> cpd00011 + cpd11491 + cpd11493	ddcaACP + h + malACP <-> 3omrsACP + ACP + co2			0	1000
R1753	Fatty acid biosynthesis	cpd00004 + cpd00067 + cpd11469 --> cpd00003 + cpd11468	h + nadph + tddec2eACP <-> ddcaACP + nadp			0	1000
R1754	Fatty acid biosynthesis	cpd00067 + cpd11474 + cpd11492 --> cpd00011 + cpd11489 + cpd11493	malacp + h + decacp <-> 3oxddacp + co2 + acp			0	1000
R1755	Fatty acid biosynthesis	cpd00004 + cpd00067 + cpd11475 --> cpd00003 + cpd11474	h + nadh + 2tdeacp <-> nad + decacp			0	1000
R1756	Fatty acid biosynthesis	cpd00067 + cpd11470 + cpd11492 --> cpd00011 + cpd11487 + cpd11493	h + malacp + octacp <-> co2 + acp + 3oxdeacp			0	1000
R1757	Fatty acid biosynthesis	cpd00004 + cpd00067 + cpd11471 --> cpd00003 + cpd11470	h + 2toceacp + nadh <-> octacp + nad			0	1000
R1758	Fatty acid biosynthesis	cpd00067 + cpd11472 + cpd11492 --> cpd00011 + cpd11490 + cpd11493	malacp + hexacp + h <-> co2 + 3oxocacp + acp			0	1000
R1759	Fatty acid biosynthesis	cpd00004 + cpd00067 + cpd11473 --> cpd00003 + cpd11472	nadh + 2theacp + h <-> hexacp + nad			0	1000
R1760	Fatty acid biosynthesis	cpd00067 + cpd11492 + cpd11464 --> cpd00011 + cpd11486 + cpd11493	h + butacp + malacp <-> acp + 3oxhacp + co2			0	1000
R1761	Fatty acid biosynthesis	cpd00067 + cpd00005 + cpd11465 --> cpd00006 + cpd11464	2beacp + h + nadh <-> nad + butacp			0	1000
R1762	Fatty acid biosynthesis	cpd00067 + cpd11492 + cpd11494 --> cpd00011 + cpd11488 + cpd11493	acACP + h + malACP <-> ACP + actACP + co2			0	1000
R1763	Fatty acid biosynthesis	cpd00067 + cpd00022 + cpd11492 --> cpd00011 + cpd00010 + cpd11488	accoa + h + malACP <-> actACP + co2 + coa			0	1000
R1764	Fatty acid biosynthesis	cpd00067 + cpd00005 + cpd14938 -> cpd00006 + cpd14939	nadph + 3oxocdacp + h <-> 3hocdacp + nadp			0	1000
R1765	β-oxidation	cpd00120 + cpd00015 <==> cpd00650 + cpd00982	btcoa + fad <-> b2coa + fadh2			0	0
R1766	β-oxidation	cpd00015 + cpd03124 <==> cpd00982 + cpd03125	fad + hxcoa <-> fadh2 + hx2coa			-1000	1000
R1767	β-oxidation	cpd00015 + cpd01335 <==> cpd00982 + cpd03130	fad + occoa <-> fadh2 + oc2coa			-1000	1000
R1768	β-oxidation	cpd03128 + cpd00015 <==> cpd03129 + cpd00982	dccoa + fad <==> dc2coa + fadh2			-1000	1000
R1769	β-oxidation	cpd01260 + cpd00015 <==> cpd02060 + cpd00982	ddcoa + fad <==> dd2coa + fadh2			-1000	1000
R1770	β-oxidation	cpd00015 + cpd01695 <==> cpd00982 + cpd03127	fad + tdcoa <-> fadh2 + td2coa			-1000	1000
R1771	β-oxidation	cpd00015 + cpd00134 <==> cpd00982 + cpd03126	fad + pmtcoa <-> fadh2 + hdd2coa			-1000	1000
R1772	β-oxidation	2 cpd00338 --> 2 cpd00001 + cpd00067 + cpd00689	2.0 5aop <-> h + 2.0 h2o + ppbng			0	1000
R1773	Fe(II):oxygen oxidoreductase	cpd00007 + 4 cpd00067 + 4 cpd10515 <==> 2 cpd00001 + 4 cpd10516	o2 + 4.0 fe2 + 4.0 h <-> 2.0 h2o + 4.0 fe3			-1000	1000
R1775	Protoporphyrin ferro-lyase	cpd01476 + cpd10515 <==> cpd00028 + 2 cpd00067	fe2 + ppp9 <-> pheme + h			-1000	1000
R1776	decarboxylase	cpd00033 + cpd00067 + cpd00078 --> cpd00010 + cpd00011 + cpd00338	'gly+h+succoa-->coa+co2+5aop'			0	1000
R1777	5-Aminolevulinate:pyruvate aminotransferase	cpd00020 + cpd00338 <==> cpd00035 + cpd01809	'pyr+5aop<==>ala__L+cpd01809'			-1000	1000
R1778	Uroporphyrinogen-III carboxy-lyase	4 cpd00067 + cpd00774 <==> 4 cpd00011 + cpd02083	4.0 h + uppg3 <-> 4.0 co2 + cpppg3			-1000	1000
R1779	Protoporphyrinogen-IX:oxygen oxidoreductase	3 cpd00007 + 2 cpd00791 <==> 6 cpd00001 + 2 cpd01476	1.5 o2 + pppg9 <-> 3.0 h2o + ppp9			-1000	1000
R1780	precorrin-3A,NADH:oxygen oxidoreductase (20-hydroxylating)	cpd00004 + cpd00007 + cpd00067 + cpd03420 <==> cpd00001 + cpd00003 + cpd03833	nadh + h + pre3a + o2 <-> nad + h2o + pre3b			0	0
R1781	Precorrin 5 <=> Precorrin 6X	cpd00001 + cpd00017 + cpd03839 <==> cpd00019 + cpd00029 + 2 cpd00067 + cpd03761	amet + h2o + pre5 <-> ahcys + h + ac + pre6a			-1000	1000
R1782	ATP:cob(I)yrinic acid-a,c-diamide Cobeta-adenosyltransferase	cpd00002 + cpd03915 <==> cpd00421 + cpd03916	h + co1dam + atp <-> pppi + adcobdam			-1000	1000
R1783	coproporphyrinogen-III:S-adenosyl-L-methionine	2 cpd00017 + cpd02083 <==> 2 cpd00011 + 2 cpd00060 + cpd00791 + 2 cpd03091	2.0 amet + cpppg3 <-> 2.0 co2 + 2.0 dad_5 + 2.0 met__L + pppg9	Porphyrin and chlorophyll metabolism;Porphyrin and chlorophyll metabolismBiosynthesis of secondary metabolites;Biosynthesis of secondary metabolites	CAC1279 or CAC2271	-1000	1000
R1784	cobaltochelatase	cpd00001 + cpd00002 + cpd00149 + cpd03913 <==> cpd00008 + cpd00009 + 2 cpd00067 + cpd03914	atp + hgbam + h2o + cobalt2 <-> 3.0 h + adp + pi + co2dam			-1000	1000
R1785	cob(II)yrinic acid-a,c-diamide:FMN oxidoreductase	cpd01270 + 2 cpd03914 <==> cpd00050 + 2 cpd00067 + 2 cpd03915	2.0 co2dam + fmnh2 <-> 2.0 co1dam + fmn + 2.0 h			-1000	1000
R1786	Biomass precursor synthesis	cpd11422 <==> cpd15521	'cpd11422<==>pa120'			-1000	1000
R1787	NADPH:NAD+ oxidoreductase (B-specific)	cpd00003 + cpd00005 <==> cpd00004 + cpd00006	nad + nadph <-> nadh + nadp			-1000	1000
R1788	hydrolysis	cpd00012 + cpd00001 --> 2 cpd00009 + 2 cpd00067	h2o + ppi <-> h + 2.0 pi			0	1000
Ex_1	Exchange reaction	cpd00067[e] <==>	h[e] <->			-1000	1000
Ex_2	Exchange reaction	cpd00205[e] <==>	k[e] <->			-1000	1000
Ex_3	Exchange reaction	cpd00034[e] <==>	zn2[e] <->			-1000	1000
Ex_4	Exchange reaction	cpd01012[e] <==>	cd2[e] <->			-1000	1000
Ex_5	Exchange reaction	cpd00053[e] <==>	gln__L[e] <->			0	1000
Ex_6	Exchange reaction	cpd00314[e] <==>	mnl[e] <->			0	1000
Ex_7	Exchange reaction	cpd00082[e] <==>	fru[e] <->			-5	1000
Ex_8	Exchange reaction	cpd11574[e] <==>	mobd[e] <->			-1000	1000
Ex_9	Exchange reaction	cpd00130[e] <==>	mal__L[e] <->			0	1000
Ex_10	Exchange reaction	cpd00158[e] <==>	cellb[e] <->			0	1000
Ex_11	Exchange reaction	cpd00076[e] <==>	sucr[e] <->			0	1000
Ex_12	Exchange reaction	cpd00080[e] <==>	glyc3p[e] <->			0	1000
Ex_13	Exchange reaction	cpd00099[e] <==>	cl[e] <->			-1000	1000
Ex_14	Exchange reaction	cpd00209[e] <==>	no3[e] <->			0	1000
Ex_15	Exchange reaction	cpd00013[e] <==>	nh4[e] <->			-1000	1000
Ex_16	Exchange reaction	cpd03198[e] <==>	melib[e] <->			0	1000
Ex_17	Exchange reaction	cpd00971[e] <==>	na1[e] <->			-1000	1000
Ex_18	Exchange reaction	cpd00100[e] <==>	glyc[e] <->			0	1000
Ex_19	Exchange reaction	cpd03724[e] <==>	ferrich[e] <->			0	1000
Ex_20	Exchange reaction	cpd00118[e] <==>	ptrc[e] <->			0	1000
Ex_21	Exchange reaction	cpd00264[e] <==>	spmd[e] <->			0	1000
Ex_22	Exchange reaction	cpd00309[e] <==>	xan[e] <->			0	1000
Ex_23	Exchange reaction	cpd00084[e] <==>	cys__L[e] <->			0	1000
Ex_24	Exchange reaction	cpd00060[e] <==>	met__L[e] <->			0	1000
Ex_25	Exchange reaction	cpd01914[e] <==>	metox[e] <->			0	1000
Ex_26	Exchange reaction	cpd11576[e] <==>	metox__R[e] <->			0	1000
Ex_27	Exchange reaction	cpd00637[e] <==>	met__D[e] <->			0	1000
Ex_28	Exchange reaction	cpd10515[e] <==>	fe2[e] <->			-1000	1000
Ex_29	Exchange reaction	cpd00108[e] <==>	gal[e] <->			0	1000
Ex_30	Exchange reaction	cpd00224[e] <==>	arab__L[e] <->			0	1000
Ex_31	Exchange reaction	cpd00154[e] <==>	xyl__D[e] <->			0	1000
Ex_32	Exchange reaction	cpd00122[e] <==>	acgam[e] <->			0	1000
Ex_33	Exchange reaction	cpd00104[e] <==>	btn[e] <->			-1000	1000
Ex_34	Exchange reaction	cpd01030[e] <==>	salcn[e] <->			0	1000
Ex_35	Exchange reaction	cpd03696[e] <==>	arbt[e] <->			0	1000
Ex_36	Exchange reaction	cpd00105[e] <==>	rib__D[e] <->			0	1000
Ex_37	Exchange reaction	cpd00138[e] <==>	man[e] <->			0	1000
Ex_38	Exchange reaction	cpd00054[e] <==>	ser__L[e] <->			0	1000
Ex_39	Exchange reaction	cpd00033[e] <==>	gly[e] <->			0	1000
Ex_40	Exchange reaction	cpd00550[e] <==>	ser__D[e] <->			0	1000
Ex_41	Exchange reaction	cpd00117[e] <==>	ala__D[e] <->			0	1000
Ex_42	Exchange reaction	cpd00129[e] <==>	pro__L[e] <->			0	1000
Ex_43	Exchange reaction	cpd00047[e] <==>	for[e] <->			0	1000
Ex_44	Exchange reaction	cpd00075[e] <==>	no2[e] <->			-1000	1000
Ex_45	Exchange reaction	cpd00024[e] <==>	akg[e] <->			0	1000
Ex_46	Exchange reaction	cpd00322[e] <==>	ile__L[e] <->			0	1000
Ex_47	Exchange reaction	cpd00107[e] <==>	leu__L[e] <->			0	1000
Ex_48	Exchange reaction	cpd00156[e] <==>	val__L[e] <->			0	1000
Ex_49	Exchange reaction	cpd00009[e] <==>	pi[e] <->			-1000	1000
Ex_50	Exchange reaction	cpd00023[e] <==>	glu__L[e] <->			0	1000
Ex_51	Exchange reaction	cpd01171[e] <==>	galt[e] <->			0	1000
Ex_52	Exchange reaction	cpd00276[e] <==>	gam[e] <->			0	1000
Ex_53	Exchange reaction	cpd00492[e] <==>	acmana[e] <->			0	1000
Ex_54	Exchange reaction	cpd00794[e] <==>	tre[e] <->			0	1000
Ex_55	Exchange reaction	cpd00588[e] <==>	sbt__D[e] <->			0	1000
Ex_56	Exchange reaction	cpd00254[e] <==>	mg2[e] <->			-1000	1000
Ex_57	Exchange reaction	cpd00149[e] <==>	cobalt2[e] <->			-1000	1000
Ex_58	Exchange reaction	cpd00092[e] <==>	ura[e] <->			0	1000
Ex_59	Exchange reaction	cpd00161[e] <==>	thr__L[e] <->			0	1000
Ex_60	Exchange reaction	cpd11590[e] <==>	met_L_ala__L[e] <->			0	1000
Ex_61	Exchange reaction	cpd11589[e] <==>	gly_asp__L[e] <->			0	1000
Ex_62	Exchange reaction	cpd11583[e] <==>	ala_L_leu__L[e] <->			0	1000
Ex_63	Exchange reaction	cpd15603[e] <==>	cgly[e] <->			0	1000
Ex_64	Exchange reaction	cpd11585[e] <==>	L_alagly[e] <->			0	1000
Ex_65	Exchange reaction	cpd11591[e] <==>	glyet__L[e] <->			0	1000
Ex_66	Exchange reaction	cpd15606[e] <==>	cpd15606<==>'			0	1000
Ex_67	Exchange reaction	cpd11584[e] <==>	ala_L_his__L[e] <->			0	1000
Ex_68	Exchange reaction	cpd11592[e] <==>	glylu__L[e] <->			0	1000
Ex_69	Exchange reaction	cpd15604[e] <==>	glyleu[e] <->			0	1000
Ex_70	Exchange reaction	cpd11593[e] <==>	ala_L_asp__L[e] <->			0	1000
Ex_71	Exchange reaction	cpd01017[e] <==>	cgly[e] <->			0	1000
Ex_72	Exchange reaction	cpd15605[e] <==>	glyphe[e] <->			0	1000
Ex_73	Exchange reaction	cpd11582[e] <==>	ala_L_Thr__L[e] <->			0	1000
Ex_74	Exchange reaction	cpd11586[e] <==>	ala_Llu__L[e] <->			0	1000
Ex_75	Exchange reaction	cpd11580[e] <==>	glyln__L[e] <->			0	1000
Ex_76	Exchange reaction	cpd11588[e] <==>	gly_pro__L[e] <->			0	1000
Ex_77	Exchange reaction	cpd11581[e] <==>	gly_asn__L[e] <->			0	1000
Ex_78	Exchange reaction	cpd11587[e] <==>	ala_Lln__L[e] <->			0	1000
Ex_79	Exchange reaction	cpd03424[e] <==>	cpd03424[e]<==>'			0	1000
Ex_80	Exchange reaction	cpd00635[e] <==>	cbl1[e] <->			0	1000
Ex_81	Exchange reaction	cpd00423[e] <==>	cbl2[e] <->			0	1000
Ex_82	Exchange reaction	cpd00039[e] <==>	lys__L[e] <->			0	1000
Ex_83	Exchange reaction	cpd00162[e] <==>	etha[e] <->			0	1000
Ex_84	Exchange reaction	cpd00226[e] <==>	hxan[e] <->			0	1000
Ex_85	Exchange reaction	cpd00222[e] <==>	glcn[e] <->			0	1000
Ex_86	Exchange reaction	cpd00220[e] <==>	ribflv[e] <->			0	1000
Ex_87	Exchange reaction	cpd00540[e] <==>	glyb[e] <->			0	1000
Ex_88	Exchange reaction	cpd00208[e] <==>	lcts[e] <->			0	1000
Ex_89	Exchange reaction	cpd00030[e] <==>	mn2[e] <->			-1000	1000
Ex_90	Exchange reaction	cpd00179[e] <==>	malt[e] <->			0	1000
Ex_91	Exchange reaction	cpd00027[e] <==>	glc__D[e] <->			0	0
Ex_92	Exchange reaction	cpd00573[e] <==>	idon__L[e] <->			0	1000
Ex_93	Exchange reaction	cpd00065[e] <==>	trp__L[e] <->			0	1000
Ex_94	Exchange reaction	cpd00558[e] <==>	sprm[e] <->			0	1000
Ex_95	Exchange reaction	cpd00058[e] <==>	cu2[e] <->			-1000	1000
Ex_96	Exchange reaction	cpd00211[e] <==>	but[e] <->			0	1000
Ex_97	Exchange reaction	cpd00048[e] <==>	so4[e] <->			-1000	1000
Ex_98	Exchange reaction	cpd00063[e] <==>	ca2[e] <->			-1000	1000
Ex_99	Exchange reaction	cpd00361[e] <==>	actn__R[e] <->			0	1000
Ex_100	Exchange reaction	cpd10516[e] <==>	fe3[e] <->			-1000	1000
Ex_101	Exchange reaction	cpd00001[e] <==>	h2o[e] <->			-1000	1000
Ex_102	Exchange reaction	cpd00007[e] <==>	o2[e] <->			0	0
Ex_103	Exchange reaction	cpd00011[e] <==>	co2[e] <->			0	1000
Ex_104	Exchange reaction	cpd00029[e] <==>	ac[e] <->			0	1000
Ex_105	Exchange reaction	cpd00036[e] <==>	succ[e] <->			0	1000
Ex_106	Exchange reaction	cpd00159[e] <==>	lac__L[e] <->			0	1000
Ex_107	Exchange reaction	cpd00305[e] <==>	thm[e] <->			0	1000
Ex_108	Exchange reaction	cpd00443[e] <==>	4abz[e] <->			0	1000
Ex_109	Exchange reaction	cpd00073[e] <==>	urea[e] <->			0	1000
Ex_110	Exchange reaction	cpd00178[e] <==>	acetone[e] <->			0	1000
Ex_111	Exchange reaction	cpd00363[e] <==>	etoh[e] <->			0	1000
Ex_112	Exchange reaction	cpd00528[e] <==>	n2[e] <->			-1000	1000
Ex_113	Exchange reaction	cpd03662[e] <==>	btoh[e]<==>'			0	1000
Ex_114	Exchange reaction	cpd11421[e] <==>	'trdrd[e]<==>'			0	1000
Ex_115	Exchange reaction	cpd11620[e] <==>	'fdxrd[e]<==>'			0	1000
Ex_116	Exchange reaction	cpd11640[e] <==>	h2[e] <->			0	1000
R1700_norm	Biomass precursor synthesis	cpd00214 --> cpde0001	'hdca-->cpde0001'			0	1000
R1426_norm						0	1000
R1427_norm						0	1000
R1428_norm						0	1000
R1430_norm						0	1000
R1431_norm						0	1000
R1438_norm						0	1000
R1439_norm						0	1000
R1691_norm						0	1000
R1461_norm1						0	0
R1461_norm2						0	1000
EX_cpd11416_norm1(e)						0	0
EX_cpd11416_norm2(e)						0	1000

## Sheet: iCAC802 Metabolites
Model SEED ID	BiGG ID	NAME	FORMULA
cpd00001	h2o	OH-|HO-|Water|H2O	H2O
cpd00002	atp	Adenosine 5'-triphosphate|ATP	C10H13N5O13P3
cpd00003	nad	Nicotinamideadeninedinucleotide|Nadide|Diphosphopyridine nucleotide|DPN|Nicotinamide adenine dinucleotide|NAD|NAD+	C21H26N7O14P2
cpd00004	nadh	Nicotinamideadeninedinucleotide-reduced|Nicotinamide adenine dinucleotide - reduced|DPNH|NADH	C21H27N7O14P2
cpd00005	nadph	Nicotinamideadeninedinucleotidephosphate-reduced|Nicotinamide adenine dinucleotide phosphate - reduced|TPNH|NADPH	C21H27N7O17P3
cpd00006	nadp	Nicotinamideadeninedinucleotidephosphate|Nicotinamide adenine dinucleotide phosphate -|Triphosphopyridine nucleotide|TPN|beta-Nicotinamide adenine dinucleotide phosphate|Nicotinamide adenine dinucleotide phosphate|NADP|NADP+	C21H26N7O17P3
cpd00007	o2	dioxygen|O2|Oxygen	O2
cpd00008	adp	Adenosine 5'-diphosphate|ADP	C10H13N5O10P2
cpd00009	pi	Orthophosphoric acid|Phosphoric acid|Phosphate|Orthophosphate	HO4P
cpd00010	coa	CoenzymeA|CoA-SH|Coenzyme A|CoA	C21H33N7O16P3S
cpd00011	co2	Carbon dioxide|CO2	CO2
cpd00012	ppi	PPi|Diphosphate|Pyrophosphoric acid|Pyrophosphate	H2O7P2
cpd00013	nh4	NH4plus|NH4+|Ammonium|Ammonia|NH3	H4N
cpd00014	udp	Uridine 5'-diphosphate|UDP	C9H12N2O12P2
cpd00015	fad	Flavinadeninedinucleotideoxidized|Flavin adenine dinucleotide oxidized|Flavin adenine dinucleotide|FAD	C27H31N9O15P2
cpd00016	pydx5p	Pyridoxal 5'-phosphate|Pyridoxal 5-phosphate|Pyridoxal phosphate	C8H9NO6P
cpd00017	amet	SAM|AdoMet|Acylcarnitine|S-Adenosylmethionine|S-Adenosyl-L-methionine	C15H23N6O5S
cpd00018	amp	Adenosine 5'-phosphate|5'-Adenosine monophosphate|5'-Adenylic acid|5'-AMP|Adenylate|Adenylic acid|Adenosine 5'-monophosphate|AMP	C10H13N5O7P
cpd00019	ahcys	s-adenosyl-homocysteine|S-Adenosylhomocysteine|S-Adenosyl-L-homocysteine	C14H20N6O5S
cpd00020	pyr	Pyroracemic acid|2-Oxopropanoic acid|2-Oxopropanoate|Pyruvic acid|Pyruvate	C3H3O3
cpd00022	accoa	Acetyl coenzyme A|Acetyl-CoA	C23H35N7O17P3S
cpd00023	glu__L	DL-Glutaminic acid|DL-Glutamate|2-Aminoglutaric acid|Glutaminic acid|Glutamate|GLU|L-Glutaminic acid|L-Glutamic acid|L-Glutamate	C5H8NO4
cpd00024	akg	alpha-Ketoglutaric acid|2-Ketoglutaric acid|Oxoglutaric acid|2-Oxoglutarate	C5H4O5
cpd00025	h2o2	Hydrogenperoxide|Oxydol|Hydrogen peroxide|H2O2	H2O2
cpd00026	udpg	UDP-alpha-D-glucose|Uridine diphosphate glucose|UDP-D-glucose|UDPglucose|UDP-glucose	C15H22N2O17P2
cpd00027	glc__D	Glucose|Dextrose|alpha-D-Glucose|Grape sugar|D-Glucose	C6H12O6
cpd00028	pheme	Protoheme IX|Heme B|Protoheme|Haem|Heme|Heme B	C34H30FeN4O4
cpd00029	ac	ACET|Glacial acetic acid|Ethanoic acid|Acetic acid|Acetate	C2H3O2
cpd00030	mn2	Mn(III)|Mn(II)|Mn2+|Manganese	Mn
cpd00031	gdp	Guanosine diphosphate|Guanosine 5'-diphosphate|GDP	C10H13N5O11P2
cpd00032	oaa	keto-Oxaloacetate|Oxosuccinic acid|2-Oxobutanedioic acid|Oxaloacetic acid|Oxalacetic acid|Oxaloacetate	C4H2O5
cpd00033	gly	Gly|Aminoacetic acid|Glycine	C2H5NO2
cpd00034	zn2	Zn(II)|Zn2+|Zinc	Zn
cpd00035	ala__L	ALA|L-alpha-Alanine|L-2-Aminopropionic acid|L-Alanine	C3H7NO2
cpd00036	succ	Ethylenesuccinic acid|Butanedionic acid|Succinic acid|Succinate	C4H4O4
cpd00037	uacgam	UDP-N-acetylglucosamine|UDP-N-acetyl-D-glucosamine	C17H25N3O17P2
cpd00038	gtp	Guanosine 5'-triphosphate|GTP	C10H13N5O14P3
cpd00039	lys__L	Lysine|2,6-Diaminohexanoic acid|Lysine acid|L-Lysine	C6H15N2O2
cpd00040	glx	Glyoxylic acid|Glyoxalate|Glyoxylate	C2HO3
cpd00041	asp__L	Aspartic acid|Aspartate|2-Aminosuccinic acid|L-Aspartic acid|L-Aspartate	C4H6NO4
cpd00042	gthrd	Reducedglutathione|GSH|gamma-L-Glutamyl-L-cysteinyl-glycine|N-(N-gamma-L-Glutamyl-L-cysteinyl)glycine|5-L-Glutamyl-L-cysteinylglycine|Reduced glutathione|Glutathione	C10H16N3O6S
cpd00043	udpgal	UDPgalactose|UDP-D-galactopyranose|UDP-galactose|UDP-D-galactose	C15H22N2O17P2
cpd00044	paps	3-phosphoadenylyl sulfate|3-phospho-adenylylsulfate|3-Phosphoadenylylsulfate|PAPS|3'-Phospho-5'-adenylyl sulfate|3'-Phosphoadenosine 5'-phosphosulfate|3'-Phosphoadenylyl sulfate	C10H12N5O13P2S
cpd00045	pap	Adenosine3-5-bisphosphate|Phosphoadenosine phosphate|3'-Phosphoadenylate|PAP|Adenosine 3',5'-bisphosphate	C10H13N5O10P2
cpd00046	cmp	Cytidylic acid|Cytidine-5'-monophosphate|CMP	C9H13N3O8P
cpd00047	for	FORM|Formic acid|Methanoic acid|Formate	CHO2
cpd00048	so4	SLF|Sulfuric acid|Sulfate	O4S
cpd00050	fmn	Flavin mononucleotide|Riboflavin-5-phosphate|FMN	C17H20N4O9P
cpd00051	arg__L	2-Amino-5-guanidinovaleric acid|Arginine|Amino acid(Arg-)|(S)-2-Amino-5-guanidinovaleric acid|L-Arginine	C6H15N4O2
cpd00052	ctp	Cytidine triphosphate|Cytidine 5'-triphosphate|CTP	C9H13N3O14P3
cpd00053	gln__L	L-2-Aminoglutaramic acid|L-Glutamine	C5H10N2O3
cpd00054	ser__L	DL-Serine|3-Hydroxyalanine|2-Amino-3-hydroxypropionic acid|Serine|L-3-Hydroxy-alanine|L-2-Amino-3-hydroxypropionic acid|L-Serine	C3H7NO3
cpd00055	fald	Formalin|Methylene oxide|Oxomethylene|Oxomethane|Methanal|Formaldehyde	CH2O
cpd00056	thmpp	Thiaminediphosphate|ThPP|TPP|Thiamin pyrophosphate|Thiamine diphosphate|Thiamin diphosphate	C12H17N4O7P2S
cpd00058	cu2	Copper|Cu+|Cu(I)|Cu1+|Copper1|Cu(II)|Cu2+|Copper2	Cu
cpd00060	met__L	2-Amino-4-(methylthio)butyric acid|L-2-Amino-4methylthiobutyric acid|Methionine|L-Methionine	C5H11NO2S
cpd00061	pep	PEP|Phosphoenolpyruvic acid|Phosphoenolpyruvate	C3H3O6P
cpd00062	utp	Uridine triphosphate|Uridine 5'-triphosphate|UTP	C9H12N2O15P3
cpd00063	ca2	Ca(2+)|Ca2+|Calcium	Ca
cpd00064	orn	2,5-Diaminopentanoate|2,5-Diaminopentanoic acid|2,5-Diaminovaleric acid|Ornithine|(S)-2,5-Diaminopentanoate|(S)-2,5-Diaminopentanoic acid|(S)-2,5-Diaminovaleric acid|L-Ornithine	C5H13N2O2
cpd00065	trp__L	alpha-Amino-beta-(3-indolyl)-propionic acid|(S)-alpha-Amino-beta-(3-indolyl)-propionic acid|Tryptophan|L-Tryptophan	C11H12N2O2
cpd00066	phe__L	(S)-alpha-Amino-beta-phenylpropionic acid|L-Phenylalanine	C9H11NO2
cpd00067	h	H+	H
cpd00068	itp	Inosine tripolyphosphate|Inosine triphosphate|Inosine 5'-triphosphate|ITP	C10H12N4O14P3
cpd00069	tyr__L	DL-Tyrosine|2-Amino-3-(p-hydroxyphenyl)propionic acid|3-(p-Hydroxyphenyl)alanine|Tyrosine|(S)-2-Amino-3-(p-hydroxyphenyl)propionic acid|(S)-3-(p-Hydroxyphenyl)alanine|L-Tyrosine	C9H11NO3
cpd00070	malcoa	Malonyl coenzyme A|Malonyl-CoA	C24H34N7O19P3S
cpd00071	acald	AALD|Ethanal|Acetaldehyde	C2H4O
cpd00072	f6p	D-fructose-6-phosphate|D-Fructose6-phosphate|beta-D-Fructose 6-phosphate|Neuberg ester|D-Fructose 6-phosphoric acid|D-Fructose 6-phosphate	C6H12O9P
cpd00073	urea	Carbamide|Urea	CH4N2O
cpd00074	s	Sulfur, precipitated|S|Sulfur	S
cpd00075	no2	Nitrite	NO2
cpd00076	sucr	SUCR|1-alpha-D-Glucopyranosyl-2-beta-D-fructofuranoside|Saccharose|Cane sugar|Sucrose	C12H22O11
cpd00078	succoa	Succinyl coenzyme A|Succinyl-CoA	C25H36N7O19P3S
cpd00079	g6p	glucose-6-phosphate|D-glucose-6-phosphate|alpha-D-glucose-6-phosphate|D-Glucose6-phosphate|alpha-D-Glucose 6-phosphate|Robison ester|Glucose 6-phosphate|D-Glucose 6-phosphate	C6H12O9P
cpd00080	glyc3p	L-Glycerol 1-phosphate|sn-Glycerol 1-phosphate|Glycerol 1-phosphate|D-Glycerol 1-phosphate|GLYC-3-P|Glycerol3-phosphate|Glycerol 3-phosphate|Glycerol-3-phosphate|sn-Gro-1-P|Glycerophosphoric acid|sn-Glycerol 3-phosphate	C3H8O6P
cpd00081	so3	H2SO3|Bisulfite|Sulfite (HSO3)-|HSO3-|Hydrogen sulfite|Sulfite	HO3S
cpd00082	fru	arabino-Hexulose|Fructose|beta-Levulose|beta-D-arabino-Hexulose|beta-Fruit sugar|beta-D-Fructose|D-arabino-Hexulose|Fruit sugar|Levulose|D-Fructose	C6H12O6
cpd00083	gdpmann	GDP-D-mannose|GDP-mannose	C16H23N5O16P2
cpd00084	cys__L	L-2-Amino-3-mercaptopropionic acid|L-Cysteine	C3H7NO2S
cpd00085	ala_B	3-Aminopropanoate|3-Aminopropionic acid|beta-Alanine	C3H7NO2
cpd00086	ppcoa	Propionyl coenzyme A|Propionyl-CoA|Propanoyl-CoA	C24H37N7O17P3S
cpd00087	thf	5-6-7-8-Tetrahydrofolate|(6S)-THFA|(6S)-Tetrahydrofolic acid|(6S)-Tetrahydrofolate|THF|Tetrahydrofolic acid|5,6,7,8-Tetrahydrofolate|Tetrahydrofolate	C19H21N7O6
cpd00089	g1p	D-Glucose1-phosphate|D-glucose-1-phosphate|alpha-D-Glucose-1-phosphate|D-Glucose alpha-1-phosphate|Cori ester|alpha-D-Glucose 1-phosphate|D-Glucose 1-phosphate	C6H12O9P
cpd00090	idp	Inosine diphosphate|Inosine 5'-diphosphate|IDP	C10H12N4O11P2
cpd00091	ump	5'Uridylic acid|Uridine 5'-monophosphate|Uridine monophosphate|Uridylic acid|UMP	C9H12N2O9P
cpd00092	ura	Uracil	C4H4N2O2
cpd00093	anth	2-Aminobenzoate|Vitamin L1|o-Aminobenzoic acid|Anthranilic acid|Anthranilate	C7H6NO2
cpd00094	2obut	alpha-Ketobutyrate|alpha-Ketobutyric acid|2-Oxobutanoic acid|2-Oxobutyrate|2-Oxobutyric acid|2-Ketobutyric acid|2-Oxobutanoate	C4H5O3
cpd00095	dhap	dihydroxy-acetone-phosphate|glycerone-phosphate|Dihydroxyacetonephosphate|Dihydroxyacetone phosphate|Glycerone phosphate	C3H6O6P
cpd00096	cdp	Cytidine diphosphate|Cytidine 5'-diphosphate|CDP	C9H13N3O11P2
cpd00098	chol	Bilineurine|Choline	C5H14NO
cpd00099	cl	Hydrochloride|Hydrogen chloride|Hydrochloric acid|Chloride ion|Cl-|HCl|Chloride	Cl
cpd00100	glyc	GLYC|1,2,3-Propanetriol|1,2,3-Trihydroxypropane|Glycerin|Glycerol	C3H8O3
cpd00101	r5p	ribose-5-phosphate|D-ribose-5-phosphate|alpha-D-Ribose5-phosphate|alpha-D-Ribose 5-phosphate|Ribose 5-phosphate|D-Ribose 5-phosphate	C5H10O8P
cpd00102	g3p	DL-Glyceraldehyde 3-phosphate|Glyceraldehyde-3-phosphate|D-glyceraldehyde-3-phosphate|Glyceraldehyde3-phosphate|Glyceraldehyde 3-phosphate|(2R)-2-Hydroxy-3-(phosphonooxy)-propanal|D-Glyceraldehyde 3-phosphate	C3H6O6P
cpd00103	prpp	5-phosphoribosyl-1-pyrophosphate|5-Phospho-alpha-D-ribose1-diphosphate|PRPP|5-Phosphoribosyl 1-pyrophosphate|5-Phosphoribosyl diphosphate|5-Phospho-alpha-D-ribose 1-diphosphate	C5H10O14P3
cpd00104	btn	BIOT|Coenzyme R|Vitamin H|D-Biotin|Biotin	C10H15N2O3S
cpd00105	rib__D	D-Ribose	C5H10O5
cpd00106	fum	trans-Butenedioic acid|Fumaric acid|Fumarate	C4H2O4
cpd00107	leu__L	(2S)-alpha-Leucine|(2S)-alpha-2-Amino-4-methylvaleric acid|2-Amino-4-methylvaleric acid|L-Leucine	C6H13NO2
cpd00108	gal	GALC|D-Galactose	C6H12O6
cpd00109	ficytc	Ferricytochromec-553|Ferricytochrome c-553|Cytochrome c3+	C42H52FeN8O6S2
cpd00110	focytc	Ferrocytochromec-553|Ferrocytochrome c-553|Reduced cytochrome c|Cytochrome c2+	C42H52FeN8O6S2
cpd00111	gthox	Oxidized glutathione glucose substituted|Oxidized glutathione|Oxiglutatione|GSSG|Glutathione disulfide	C20H30N6O12S2
cpd00113	ipdp	Isopentenyldiphosphate|delta3-Methyl-3-butenyl diphosphate|delta3-Isopentenyl diphosphate|Isopentenyl diphosphate	C5H10O7P2
cpd00114	imp	5'-IMP|5'-Inosine monophosphate|5'-Inosinic acid|5'-Inosinate|Inosine 5'-phosphate|Inosine 5'-monophosphate|Inosine monophosphate|Inosinic acid|IMP	C10H12N4O8P
cpd00115	datp	Deoxyadenosine triphosphate|Deoxyadenosine 5'-triphosphate|2'-Deoxyadenosine 5'-triphosphate|dATP	C10H13N5O12P3
cpd00116	meoh	Methyl alcohol|Methanol	CH4O
cpd00117	ala__D	D-Ala|D-2-Aminopropionic acid|D-Alanine	C3H7NO2
cpd00118	ptrc	PUTR|Tetramethylenediamine|1,4-Diaminobutane|1,4-Butanediamine|Putrescine	C4H14N2
cpd00119	his__L	(S)-alpha-Amino-1H-imidazole-4-propionic acid|L-Histidine	C6H9N3O2
cpd00120	btcoa	Butyryl-CoA|Butanoyl-CoA	C25H39N7O17P3S
cpd00122	acgam	GlcNAc|2-Acetamido-2-deoxy-D-glucose|N-Acetylchitosamine|N-Acetyl-D-glucosamine	C8H15NO6
cpd00123	3mob	2-keto-isovalerate|3MOB|2-Keto-3-methylbutyric acid|2-Ketovaline|alpha-Ketovaline|2-Oxoisopentanoate|2-Oxoisovalerate|2-Oxo-3-methylbutanoate|3-Methyl-2-oxobutanoate|3-Methyl-2-oxobutyric acid|3-Methyl-2-oxobutanoic acid	C5H7O3
cpd00125	mlthf	5-10-Methylenetetrahydrofolate|5,10-Methylene-THF|(6R)-5,10-Methylenetetrahydrofolate|5,10-Methylenetetrahydrofolate	C20H21N7O6
cpd00126	gmp	Guanylic acid|Guanosine 5'-monophosphate|Guanosine monophosphate|Guanosine 5'-phosphate|GMP	C10H13N5O8P
cpd00128	ade	6-Aminopurine|Adenine	C5H5N5
cpd00129	pro__L	2-Pyrrolidinecarboxylic acid|L-Proline	C5H8NO2
cpd00130	mal__L	2-Hydroxybutanedioic acid|Malic acid|Malate|MALA|L-2-Hydroxybutanedioic acid|L-Malic acid|L-Apple acid|L-Malate|(S)-Malate	C4H4O5
cpd00132	asn__L	2-Aminosuccinamic acid|L-Asparagine	C4H8N2O3
cpd00133	ncam	NICO|Vitamin PP|Niacinamide|Nicotinic acid amide|Nicotinamide	C6H6N2O
cpd00134	pmtcoa	Palmitoyl-CoA (n-C16:0CoA)|Hexadecanoyl-CoA|Palmitoyl-CoA	C37H63N7O17P3S
cpd00135	hcys__L	2-Amino-4-mercaptobutyric acid|Homocysteine|L-2-Amino-4-mercaptobutyric acid|L-Homocysteine	C4H9NO2S
cpd00136	4hbz	Hydroxybenzenecarboxylic acid|4-Hydroxybenzoic acid|Hydroxybenzoic acid|4-Hydroxybenzoate	C7H5O3
cpd00137	cit	2-Hydroxytricarballylic acid|2-Hydroxy-1,2,3-propanetricarboxylic acid|Citric acid|Citrate	C6H5O7
cpd00138	man	alpha-D-Mannose|MANN|Carubinose|Seminose|Mannose|D-Mannose	C6H12O6
cpd00139	glyclt	Hydroxyacetic acid|Glycolic acid|Glycolate	C2H3O3
cpd00141	ppa	Propionate (n-C3:0)|Propionic acid|Propanoic acid|Propionate|Propanoate	C3H5O2
cpd00142	acac	Acetoacetic acid|beta-Ketobutyric acid|3-Oxobutanoic acid|Acetoacetate	C4H5O3
cpd00143	phpyr	3-Phenyl-2-oxopropanoate|keto-Phenylpyruvate|alpha-Ketohydrocinnamic acid|Phenylpyruvic acid|Phenylpyruvate	C9H7O3
cpd00144	udpglcur	UDP-alpha-D-glucuronate|UDP-D-glucuronate|UDPglucuronate|UDP-glucuronate	C15H19N2O18P2
cpd00145	hpyr	3-Hydroxypyruvic acid|3-Hydroxypyruvate|Hydroxypyruvic acid|Hydroxypyruvate	C3H3O4
cpd00146	cbp	carbamoyl-phosphate|Carbamoylphosphate|Carbamoyl phosphate	CH3NO5P
cpd00147	5mta	MTA|Thiomethyladenosine|5'-Deoxy-5'-(methylthio)adenosine|5-Methylthioadenosine|S-Methyl-5'-thioadenosine|Methylthioadenosine|5'-Methylthioadenosine	C11H15N5O3S
cpd00149	cobalt2	Co2+|Cobalt	Co
cpd00151	thym	5-Methyluracil|Thymine	C5H6N2O2
cpd00152	agm	(4-Aminobutyl) guanidine|Agmatine	C5H16N4
cpd00154	xyl__D	Xylose|Wood sugar|D-Xylose	C5H10O5
cpd00155	glycogen	Glycogen	C30H52O26
cpd00156	val__L	2-Amino-3-methylbutyric acid|L-Valine	C5H11NO2
cpd00157	dha	1,3-Dihydroxypropan-2-one|1,3-Dihydroxy-2-propanone|1,3-Dihydroxyacetone|Dihydroxyacetone|Glycerone	C3H6O3
cpd00158	cellb	CELB|1-beta-D-Glucopyranosyl-4-D-glucopyranose|Cellobiose	C12H22O11
cpd00159	lac__L	LCTT|L-Lactic acid|L-Lactate|(S)-Lactate	C3H5O3
cpd00161	thr__L	threonine|2-Amino-3-hydroxybutyric acid|L-Threonine	C4H9NO3
cpd00162	etha	ethanol-amine|2-Hydroxyethylamine|Aminoethanol|Ethanolamine	C2H8NO
cpd00164	glcur	Glucuronate|D-Glucuronic acid|Glucuronic acid|D-Glucuronate	C6H9O7
cpd00166	adocbl	Funacomide|Dibencozide|DMBC coenzyme|Coenzyme B12|Cobalamin coenzyme|Calomide|5,6-Dimethylbenzimidazolyl-Co-5'-deoxy-5'-adenosylcobamide|5'-Deoxy-5'-adenosyl-5,6-dimethylbenzimidazolylcobamide|5'-Deoxy-5'-adenosyl vitamin B12|5'-Deoxy-5'-adenosylcobalamin|alpha-(5,6-Dimethylbenzimidazolyl)cobamide coenzyme|(5,6-Dimethylbenzimidazolyl)cobamide coenzyme|(5'-Deoxy-5'-adenosyl)cobamide coenzyme|5,6-D…	C72H101CoN18O17P
cpd00169	3pg	DL-Glycerate 3-phosphate|3-Phospho-DL-glycerate|3-Phosphoglycerate|Glycerate 3-phosphate|3-Phospho-(R)-glycerate|D-Glycerate 3-phosphate|3-Phospho-D-glycerate	C3H5O7P
cpd00171	ru5p__D	D-Ribulose5-phosphate|D-Ribulose 5-phosphate	C5H10O8P
cpd00175	uacgala	UDP-N-acetyl-D-galactosamine	C17H25N3O17P2
cpd00176	2ddglcn	2-keto-3-deoxygluconate|2-Dehydro-3-deoxy-D-gluconate	C6H9O6
cpd00177	dadp	2'-Deoxyadenosine 5'-diphosphate|dADP	C10H13N5O9P2
cpd00178	acetone	2-Propanone|Dimethyl ketone|Acetone	C3H6O
cpd00179	malt	1-alpha-D-Glucopyranosyl-4-alpha-D-glucopyranose|Malt sugar|Maltose	C12H22O11
cpd00182	adn	Adenosine	C10H13N5O4
cpd00183	sarcs	N-Methylglycine|Sarcosine	C3H7NO2
cpd00184	thymd	Deoxythymidine|Thymidine	C10H14N2O5
cpd00186	glu__D	D-2-Aminoglutaric acid|D-Glutaminic acid|D-Glutamic acid|D-Glutamate	C5H8NO4
cpd00190	glc__bD	beta-D-Glucose	C6H12O6
cpd00191	msa	Malonate semialdehyde|3-Oxopropanoate	C3H3O3
cpd00193	aps	Adenosine5-phosphosulfate|adenylylsulfate|5'-Adenylyl sulfate|APS|Adenosine 5'-phosphosulfate|Adenylyl sulfate	C10H12N5O10PS
cpd00196	actp	acetyl-phosphate|Acetylphosphate|Acetyl phosphate	C2H4O5P
cpd00198	xu5p__D	D-xylulose-5-phosphate|D-Xylulose5-phosphate|D-Xylulose 5-phosphate	C5H10O8P
cpd00199	sucsal	4-Oxobutanoate|Succinic semialdehyde|Succinate semialdehyde	C4H5O3
cpd00200	4mop	2-ketoisocaproate|4MOP|2-Oxoisocaproate|4-Methyl-2-oxopentanoate	C6H9O3
cpd00201	10fthf	10-Formyl-THF|10-Formyltetrahydrofolate	C20H21N7O7
cpd00202	dmpp	Dimethylallyldiphosphate|DMAPP|delta-Prenyl diphosphate|delta2-Isopentenyl diphosphate|2-Isopentenyl diphosphate|Prenyl diphosphate|Dimethylallyl diphosphate	C5H10O7P2
cpd00203	13dpg	3-phospho-d-glyceroyl-phosphate|3-Phospho-D-glyceroylphosphate|(R)-2-Hydroxy-3-(phosphonooxy)-1-monoanhydride with phosphoric propanoic acid|1,3-Bisphospho-D-glycerate|3-Phospho-D-glyceroyl phosphate	C3H6O10P2
cpd00204	co	Carbon monoxide|CO	CHO
cpd00205	k	K+|Potassium	K
cpd00206	dcmp	2'-Deoxycytidine 5'-monophosphate|Deoxycytidylate|Deoxycytidine monophosphate|Deoxycytidylic acid|dCMP	C9H13N3O7P
cpd00207	gua	GNN|2-Amino-6-hydroxypurine|Guanine	C5H5N5O
cpd00208	lcts	LACT|Anhydrous lactose|alpha-Lactose|Milk sugar|1-beta-D-Galactopyranosyl-4-alpha-D-glucopyranose|Lactose	C12H22O11
cpd00209	no3	Nitric acid|Nitrate	NO3
cpd00211	but	M_Butyrate|Butyric acid|Butyrate|Butanoate|Butanoic acid|Butyrate (n-C4:0)	C4H7O2
cpd00214	hdca	Hexadecanoate (n-C16:0)|Cetylic acid|Palmitate|Palmitic acid|Hexadecylic acid|Hexadecanoate|Hexadecanoic acid	C16H31O2
cpd00215	pydx	Pyridoxal	C8H9NO3
cpd00216	chor	Chorismic acid|Chorismate	C10H8O6
cpd00218	nac	3-Pyridinecarboxylic acid|Niacin|Nicotinic acid|Nicotinate	C6H4NO2
cpd00219	pphn	prephenate-tyr|prephenate-phe|Prephenic acid|Prephenate	C10H8O6
cpd00220	ribflv	RIBF|Vitamin B2|7,8-Dimethyl-10-ribitylisoalloxazine|Lactoflavin|Riboflavin	C17H20N4O6
cpd00221	lac__D	D-2-Hydroxypropionic acid|D-2-Hydroxypropanoic acid|D-Lactic acid|D-Lactate	C3H5O3
cpd00222	glcn	GLCN|D-gluco-Hexonic acid|D-Gluconate|D-Gluconic acid	C6H11O7
cpd00223	glyc__R	Glyceric acid|(R)-Glycerate|Glycerate|D-Glycerate	C3H5O4
cpd00224	arab__L	arabinose|L-Arabinopyranose|L-Arabinose	C5H10O5
cpd00226	hxan	HYXN|Purine-6-ol|Hypoxanthine	C5H4N4O
cpd00227	hom__L	2-Amino-4-hydroxybutyric acid|L-Homoserine	C4H9NO3
cpd00229	gcald	Hydroxyacetaldehyde|Glycolaldehyde	C2H4O2
cpd00232	acnam	Neu5Ac|5-Acetamido-3,5-dideoxy-D-glycero-D-galacto-2-nonulosonic acid|N-Acetylneuraminic acid|N-Acetylneuraminate	C11H18NO9
cpd00235	man6p	D-mannose-6-phosphate|D-Mannose6-phosphate|D-Mannose 6-phosphate	C6H12O9P
cpd00236	e4p	D-Erythrose4-phosphate|D-Erythrose 4-phosphate	C4H8O7P
cpd00238	s7p	sedoheptulose-7-phosphate|Sedoheptulose7-phosphate|D-altro-Heptulose 7-phosphate|D-Sedoheptulose 7-phosphate|altro-Heptulose 7-phosphate|Sedoheptulose 7-phosphate	C7H14O10P
cpd00239	h2s	Thioether|Hydrogensulfide|Sulfide|H2S|Hydrogen-sulfide|Hydrogen sulfide	H2S
cpd00241	dgtp	Deoxyguanosine triphosphate|Deoxyguanosine 5'-triphosphate|2'-Deoxyguanosine 5'-triphosphate|dGTP	C10H13N5O13P3
cpd00242	hco3	HCO3(-)|carbonicacid|HCO(3-)|H2CO3|Dihydrogen carbonate|Carbonic acid|Acid carbonate|Hydrogencarbonate|Bicarbonate	CHO3
cpd00246	ins	Inosine	C10H12N4O5
cpd00247	orot	Uracil-6-carboxylic acid|Orotic acid|Orotate	C5H3N2O4
cpd00249	uri	Uridine	C9H12N2O6
cpd00251	adprib	ADPribose|ADP-ribose	C15H21N5O14P2
cpd00254	mg2	Mg(2+)|Mg|Mg2+|Magnesium	Mg
cpd00258	rbl__D	D-Riboketose|D-Arabinulose|D-Arabinoketose|D-erythro-2-Pentulose|D-Ribulose	C5H10O5
cpd00259	xylu__D	D-Lyxulose|D-threo-Pentulose|D-Xylulose	C5H10O5
cpd00260	icit	1-Hydroxypropane-1,2,3-tricarboxylic acid|1-Hydroxytricarballylic acid|Isocitric acid|Isocitrate	C6H5O7
cpd00263	pydxn	Pyridoxol|Pyridoxine	C8H11NO3
cpd00264	spmd	N-(3-Aminopropyl)-1,4-butane-diamine|Spermidine	C7H22N3
cpd00268	tsul	H2S2O3|Hyposulfite|Thiosulfate	O3S2
cpd00272	gdpfuc	GDP-beta-L-fucose|GDP-L-fucose	C16H23N5O15P2
cpd00274	citr__L	Citrulline|2-Amino-5-ureidovaleric acid|L-Citrulline	C6H13N3O3
cpd00276	gam	GLUM|2-Amino-2-deoxy-D-glucose|Chitosamine|D-Glucosamine	C6H14NO5
cpd00277	dgsn	2'-Deoxyguanosine|Deoxyguanosine	C10H13N5O4
cpd00279	aacoa	3-Acetoacetyl-CoA|Acetoacetyl coenzyme A|Acetoacetyl-CoA	C25H37N7O18P3S
cpd00280	galur	D-Galacturonic acid|D-Galacturonate	C6H9O7
cpd00281	4abut	GABA|4-Aminobutylate|gamma-Aminobutyric acid|4-Aminobutyric acid|4-Aminobutyrate|4-Aminobutanoic acid|4-Aminobutanoate	C4H9NO2
cpd00282	dhor__S	S-Dihydroorotate|Dihydro-L-orotic acid|L-Dihydroorotic acid|L-Dihydroorotate|(S)-4,5-Dihydroorotate|(S)-Dihydroorotate	C5H5N2O4
cpd00283	grdp	Geranyldiphosphate|Geranyl diphosphate	C10H18O7P2
cpd00284	6pgc	6-Phospho-D-gluconate	C6H11O10P
cpd00285	ethamp	O-Phosphoethanolamine|Phosphoethanolamine|O-Phosphorylethanolamine|Ethanolamine phosphate	C2H8NO4P
cpd00286	udcpp	Undecaprenylphosphate|Undecaprenyl phosphate	C55H90O4P
cpd00287	2mop	methylmalonate-semialdehyde|Methylmalonate semialdehyde|(S)-Methylmalonate semialdehyde|3-Oxo-2-methylpropanoate|2-Methyl-3-oxopropanoate	C4H5O3
cpd00288	gam6p	d-glucosamine-6-phosphate|D-Glucosamine6-phosphate|D-Glucosamine phosphate|D-Glucosamine 6-phosphate	C6H14NO8P
cpd00289	ggdp	all-trans-Geranylgeranyl pyrophosphate|all-trans-Geranylgeranyl diphosphate|Geranylgeranyl pyrophosphate|Geranylgeranyl diphosphate	C20H34O7P2
cpd00290	fdp	D-Fructose1-6-bisphosphate|D-fructose-1,6-bisphosphate|beta-D-Fructose 1,6-bisphosphate|D-Fructose 1,6-bisphosphate	C6H12O12P2
cpd00293	acgam6p	N-Acetyl-D-glucosamine 6-phosphate	C8H15NO9P
cpd00294	damp	Deoxyadenosine monophosphate|Deoxyadenylic acid|2'-Deoxyadenosine 5'-monophosphate|2'-Deoxyadenosine 5'-phosphate|dAMP	C10H13N5O6P
cpd00295	dgdp	2'-Deoxyguanosine 5'-diphosphate|dGDP	C10H13N5O10P2
cpd00296	dgmp	Deoxyguanosine monophosphate|Deoxyguanylic acid|2'-Deoxyguanosine 5'-phosphate|2'-Deoxyguanosine 5'-monophosphate|dGMP	C10H13N5O7P
cpd00297	dtdp	Deoxythymidine 5'-diphosphate|dTDP	C10H14N2O11P2
cpd00298	dtmp	Thymidylate|Deoxythymidylic acid|Thymidine monophosphate|5'-Thymidylic acid|Thymidylic acid|Deoxythymidine 5'-phosphate|Thymidine 5'-phosphate|dTMP	C10H14N2O8P
cpd00299	dump	2'-Deoxyuridine 5'-phosphate|Deoxyuridine 5'-phosphate|Deoxyuridine monophosphate|Deoxyuridylic acid|dUMP	C9H12N2O8P
cpd00305	thm	THI|Antiberiberi factor|Aneurin|Vitamin B1|Thiamine|Thiamin	C12H17N4OS
cpd00307	csn	Cytosine	C4H5N3O
cpd00309	xan	XAN|Xanthine	C5H4N4O2
cpd00311	gsn	Guanosine	C10H13N5O5
cpd00314	mnl	MNTL|D-Mannitol|Mannitol	C6H14O6
cpd00320		D-Aspartic acid|D-Aspartate	C4H6NO4
cpd00322	ile__L	l-iso-leucine|2-Amino-3-methylvaleric acid|L-Isoleucine	C6H13NO2
cpd00327	stcoa	Stearoyl-CoA (n-C18:0CoA)|strcoa|Stearyl-CoA (n-C18:0CoA)|Stearyl coenzyme A|Stearyl-CoA|Stearoyl-CoA	C39H67N7O17P3S
cpd00330	dhf	7-8-Dihydrofolate|7,8-Dihydropteroylglutamate|7,8-Dihydrofolic acid|7,8-Dihydrofolate|Dihydrofolic acid|Dihydrofolate	C19H19N7O6
cpd00331	acon_C	cis-Aconitic acid|cis-Aconitate	C6H3O6
cpd00338	5aop	5-amino-levulinate|5-Amino-4-oxovaleric acid|5-Amino-4-oxopentanoate|5-Aminolevulinate	C5H9NO3
cpd00342	acorn	N-acetyl-L-ornithine|N2-Acetyl-L-ornithine|N-Acetylornithine	C7H14N2O3
cpd00343	cbasp	N-Carbamoyl-L-aspartate	C5H6N2O5
cpd00344	forglu	N-Formimidoyl-L-glutamate|N-Formimino-L-glutamate	C6H9N2O4
cpd00345	5mthf	5-Methyltetrahydrofolate	C20H23N7O6
cpd00346	aspsa	L-Aspartate4-semialdehyde|L-Aspartic 4-semialdehyde|Aspartate beta-semialdehyde|L-Aspartate 4-semialdehyde	C4H7NO3
cpd00347	methf	5-10-Methenyltetrahydrofolate|5,10-Methenyltetrahydrofolate	C20H20N7O6
cpd00348	gal1p	D-Galactose 1-phosphate|alpha-D-galactose-1-phosphate|alpha-D-Galactose1-phosphate|alpha-D-Galactopyranose 1-phosphate|alpha-D-Galactose 1-phosphate	C6H12O9P
cpd00349	s17bp	Sedoheptulose 1,7-bisphosphate|D-altro-Heptulose 1,7-biphosphate|D-Sedoheptulose 1,7-bisphosphate	C7H14O13P2
cpd00350	frdp	trans, trans-farnesyl diphosphate|Farnesyldiphosphate|2-trans,6-trans-Farnesyl diphosphate|Farnesyl pyrophosphate|Farnesyl diphosphate|trans,trans-Farnesyl diphosphate	C15H26O7P2
cpd00352	thp2c	delta1-Piperideine-6-L-carboxylate|2,3,4,5-Tetrahydropyridine-2-carboxylate	C6H8NO2
cpd00355	nmn	beta-Nicotinamide mononucleotide|beta-Nicotinamide ribonucleotide|beta-Nicotinamide D-ribonucleotide|Nicotinamide nucleotide|Nicotinamide ribonucleotide|Nicotinamide mononucleotide|NMN|Nicotinamide D-ribonucleotide	C11H15N2O8P
cpd00356	dctp	2'-Deoxycytidine 5'-triphosphate|Deoxycytidine triphosphate|Deoxycytidine 5'-triphosphate|dCTP	C9H13N3O13P3
cpd00357	dttp	TTP|Deoxythymidine 5'-triphosphate|Deoxythymidine triphosphate|dTTP	C10H14N2O14P3
cpd00358	dutp	2'-Deoxyuridine 5'-triphosphate|dUTP	C9H12N2O14P3
cpd00359	indole	indol|2,3-Benzopyrrole|Indole	C8H7N
cpd00361	actn__R	(R)-3-Hydroxybutan-2-one|(R)-Dimethylketol|(R)-3-Hydroxy-2-butanone|(R)-2-Acetoin|(R)-Acetoin|ACTN|Dimethylketol|3-Hydroxy-2-butanone|3-Hydroxybutan-2-one|2-Acetoin|Acetoin	C4H8O2
cpd00363	etoh	ETOH|Dehydrated ethanol|Methylcarbinol|Ethyl alcohol|Ethanol	C2H6O
cpd00367	cytd	Cytidine	C9H13N3O5
cpd00378	frmd	Methanamide|Formamide	CH3NO
cpd00381	cysi__L	L-alpha-Diamino-beta-dithiolactic acid|L-Dicysteine|L-Cystine	C6H12N2O4S2
cpd00382	raffin	6G-alpha-D-galactosylsucrose|Gossypose|Melitriose|Melitose|Raffinose	C18H32O16
cpd00383	skm	3,4,5-Trihydroxy-1-cyclohexenecarboxylic acid|Shikimic acid|Shikimate	C7H9O5
cpd00387	adpglc	ADPglucose|Adenosine diphosphoglucose|ADP-glucose	C16H23N5O15P2
cpd00393	fol	FOL|Folic acid|Pteroylglutamic acid|Folate	C19H17N7O6
cpd00395	Lcyst	2-Amino-3-sulfopropionic acid|3-Sulfoalanine|L-Cysteic acid|L-Cysteate	C3H6NO5S
cpd00397	rbl__L	L-Riboketose|L-Arabinulose|L-Arabinoketose|L-erythro-Pentulose|L-Ribulose	C5H10O5
cpd00402	cdpglyc	CDPglycerol|CDP-glycerol	C12H19N3O13P2
cpd00403	mana	D-Mannonate	C6H11O7
cpd00408	pant__R	R-Pantoate|Pantoic acid|Pantoate|(R)-Pantoate	C6H11O4
cpd00412	duri	2'-Deoxyuridine|2-Deoxyuridine|Deoxyuridine	C9H12N2O5
cpd00415	hqn	p-Benzosemiquinone|Benzosemiquinone|4-Hydroxyphenol|Quinol|Benzene-1,4-diol|1,4-Dihydroxybenzene|1,4-Benzenediol|Hydroquinone|p-Benzenediol	C6H6O2
cpd00417	abt__L	L-Lyxitol|L-Arabinitol|L-Arabinol|L-Arabitol	C5H12O5
cpd00419	pydam	PM|Pyridoxamine	C8H13N2O2
cpd00421	pppi	Tripolyphosphate|Inorganic triphosphate|Triphosphate	HO10P3
cpd00423	cbl2	Vitamin B12r|Cob(II)alamin	C62H89CoN13O14P
cpd00424	cyst__L	L-Cystathionine|Cystathionine	C7H14N2O4S
cpd00425	dma	(CH3)2NH|Dimethylamine	C2H8N
cpd00428	mthgxl	2-Oxopropanal|2-Ketopropionaldehyde|Pyruvic aldehyde|Pyruvaldehyde|Methylglyoxal	C3H4O2
cpd00437	tagur	D-Tagaturonic acid|D-Tagaturonate	C6H9O7
cpd00438	dad_2	2'-Deoxyadenosine|Deoxyadenosine	C10H13N5O3
cpd00443	4abz	p-Aminobenzoate|4-Aminobenzoic acid|ABEE|4-Aminobenzoate	C7H6NO2
cpd00446	camp	cAMP|Adenosine 3',5'-phosphate|Cyclic AMP|Cyclic adenylic acid|3',5'-Cyclic AMP	C10H11N5O6P
cpd00448	glyald	D-Glyceraldehyde	C3H6O3
cpd00457	cholp	O-Phosphocholine|Phosphocholine|Phosphorylcholine|Choline phosphate	C5H14NO4P
cpd00467	3sala	3-Sulfinoalanine|3-Sulphino-L-alanine|L-Cysteinesulfinic acid|3-Sulfino-L-alanine	C3H6NO4S
cpd00475	r1p	D-ribose-1-phosphate|alpha-D-Ribose1-phosphate|D-Ribose 1-phosphate|Ribose 1-phosphate|alpha-D-Ribose 1-phosphate	C5H10O8P
cpd00477	acglu	N-Acetyl-L-glutamic acid|N-Acetyl-L-glutamate	C7H9NO5
cpd00478	pdx5p	pyridoxine-5'-phosphate|Pyridoxine 5'-phosphate|Pyridoxine 5-phosphate|Pyridoxine phosphate	C8H11NO6P
cpd00481	ibcoa	Isobutyryl-CoA|2-Methylpropionyl-CoA|2-Methylpropanoyl-CoA	C25H39N7O17P3S
cpd00482	2pg	D-Glycerate2-phosphate|D-Glycerate 2-phosphate|2-Phospho-D-glycerate	C3H5O7P
cpd00485	man1p	D-Mannose1-phosphate|alpha-D-Mannose 1-phosphate|D-Mannose 1-phosphate	C6H12O9P
cpd00491	mnl1p	D-mannitol-1-phosphate|D-Mannitol 1-phosphate	C6H14O9P
cpd00492	acmana	2-Acetamido-2-deoxy-D-mannose|N-Acetyl-D-mannosamine	C8H15NO6
cpd00493	pyam5p	Pyridoxamine 5'-phosphate|Pyridoxamine 5-phosphate|Pyridoxamine phosphate	C8H13N2O5P
cpd00497	xmp	xanthosine-5-phosphate|Xanthosine5-phosphate|(9-D-Ribosylxanthine)-5'-phosphate|XMP|Xanthylic acid|Xanthosine 5'-phosphate	C10H12N4O9P
cpd00498	2ahbut	S-2-Aceto-2-hydroxybutanoate|(S)-2-Hydroxy-2-ethyl-3-oxobutanoate|(S)-2-Aceto-2-hydroxybutanoate|2-Aceto-2-hydroxybutanoate	C6H9O4
cpd00501	g1p_B	beta-D-Glucose 1-phosphate	C6H12O9P
cpd00502	5forthf	5-Formimidoyltetrahydrofolate|5-Formiminotetrahydrofolate	C20H22N8O6
cpd00504	26dap_LL	LL-2-6-Diaminoheptanedioate|LL-2,6-Diaminopimelic acid|LL-2,6-Diaminopimelate|LL-2,6-Diaminoheptanedioate	C7H14N2O4
cpd00506	glucys	gamma-Glutamylcysteine|5-L-Glutamyl-L-cysteine|L-gamma-Glutamylcysteine|gamma-L-Glutamyl-L-cysteine	C8H13N2O5S
cpd00507	g3pc	Glycerophosphocholine|sn-glycero-3-Phosphocholine	C8H20NO6P
cpd00508	3mop	2-keto-3-methyl-valerate|2-keto-3-methylvalerate|2-Oxo-3-methylvalerate|3MOP|S-3-Methyl-2-oxopentanoate|(3S)-3-Methyl-2-oxopentanoate|(3S)-3-Methyl-2-oxopentanoic acid|(S)-3-Methyl-2-oxopentanoate|3-Methyl-2-oxopentanoate|(S)-3-Methyl-2-oxopentanoic acid	C6H9O3
cpd00509	2dr1p	deoxyribose-1-phosphate|2-Deoxy-D-ribose1-phosphate|2-Deoxy-alpha-D-ribose 1-phosphate|2-Deoxy-D-ribose 1-phosphate	C5H10O7P
cpd00510	2dr5p	deoxyribose-5-phosphate|2-Deoxy-D-ribose5-phosphate|2-Deoxy-D-ribose 5-phosphate	C5H10O7P
cpd00515	5d4dglcr	5-Dehydro-4-deoxy-D-glucarate	C6H6O7
cpd00516	26dap__M	meso-2-6-Diaminoheptanedioate|meso-Diaminoheptanedioate|meso-2,6-Diaminopimelic acid|meso-2,6-Diaminopimelate|meso-2,6-Diaminoheptanedioate	C7H14N2O4
cpd00517		1-Acyl-sn-glycerol 3-phosphate|Acyl-sn-glycerol 3-phosphate	C4H7O7PR
cpd00521	dtdp4d6dg	dTDP-4-dehydro-6-deoxy-D-galactose|dTDP-4-dehydro-6-deoxy-alpha-D-galactose|dTDP-4-dehydro-6-deoxy-D-glucose|dTDP-4-oxo-6-deoxy-D-glucose|4,6-Dideoxy-4-oxo-dTDP-D-glucose|dTDP-4-oxo-6-deoxy-alpha-D-glucose|dTDP-4-dehydro-6-deoxy-alpha-D-glucose	C16H22N2O15P2
cpd00522	dtdp4d6dm	dTDP-4-oxo-L-rhamnose|dTDP-4-oxo-6-deoxy-L-mannose|dTDP-4-dehydro-6-deoxy-L-mannose	C16H22N2O15P2
cpd00523	tre6p	D-trehalose-6-phosphate	C12H22O14P
cpd00525	uamag	UDP-N-acetylmuramoyl-L-alanyl-D-glutamate	C28H39N5O23P2
cpd00528	n2	N2|Nitrogen	N2
cpd00530	xtp	XTP	C10H12N4O15P3
cpd00532	o2s	Superoxideanion|O2-|Superoxide|Superoxide anion	HO2
cpd00533	dcdp	2'-Deoxycytidine 5'-diphosphate|2'-Deoxycytidine diphosphate|dCDP	C9H13N3O10P2
cpd00540	glyb	BET|Trimethylammonioacetate|N,N,N-Trimethylglycine|Glycine betaine|Trimethylaminoacetate|Betaine	C5H11NO2
cpd00550	ser__D	D-Serine	C3H7NO3
cpd00557	sheme	Siroheme	C42H36FeN4O16
cpd00558	sprm	SPRM|N,N'-Bis(3-aminopropyl)-1,4-butanediamine|Spermine	C10H30N4
cpd00573	idon__L	L-Idonate	C6H11O7
cpd00581	urcan	Urocanic acid|Urocanate	C6H5N2O2
cpd00584		CDP 5-ester with D-ribitol|CDP-ribitol	C14H23N3O15P2
cpd00588	sbt__D	Sorbitol|L-Gulitol|D-Glucitol|D-Sorbitol	C6H14O6
cpd00599	salc	SALC|Salicylic acid|o-Hydroxybenzoic acid|Salicylate	C7H5O3
cpd00608	altrn	D-altronatete|D-Altronate	C6H11O7
cpd00609	glcr	D-Glucosaccharic acid|d-Saccharic acid|L-Gularic acid|D-Glucaric acid|D-Glucarate	C6H8O8
cpd00616	Largn	Pretyrosine|L-Arogenic acid|L-Arogenate	C10H12NO5
cpd00620	ptth	(R)-Pantetheine|Pantetheine	C11H22N2O4S
cpd00626	dtdpglu	dTDP-alpha-D-glucose|dTDPglucose|dTDP-D-glucose|dTDP-glucose	C16H24N2O16P2
cpd00635	cbl1	Vitamin B12s	C62H89CoN13O14P
cpd00637	met__D	D-2-Amino-4-(methylthio)butyric acid|D-Methionine	C5H11NO2S
cpd00638	dnad	Deamido-NAD|Deamido-NAD+|Deamino-NAD+	C21H24N6O15P2
cpd00641	histd	L-Histidinol	C6H12N3O
cpd00644	pnto__R	PAN|R-Pantothenate|(R)-Pantothenate|Pantothenic acid|Pantothenate	C9H16NO5
cpd00650	b2coa	But-2-enoyl-CoA|trans-But-2-enoyl-CoA|2-Butenoyl-CoA|Crotonyl-CoA|Crotonoyl-CoA	C25H37N7O17P3S
cpd00654	dcyt	2'-Deoxycytidine|Deoxycytidine	C9H13N3O4
cpd00655	dpcoa	Dephospho-CoA	C21H33N7O13P2S
cpd00658	ichor	Isochorismic acid|Isochorismate	C10H8O6
cpd00666	tartr__L	L-tartarate|(-)-Tartaric acid|(2S,3S)-Tartaric acid|D-Tartaric acid|D-Tartrate|(S,S)-Tartrate|(S,S)-Tartaric acid|L-tartrate|(+)-Tartaric acid|(2R,3R)-Tartaric acid|2,3-Dihydroxybutanedioic acid|Tartrate|Tartaric acid|L-Tartaric acid|(R,R)-Tartrate|(R,R)-Tartaric acid	C4H4O6
cpd00668	alac__S	2-aceto-lactate|ALCTT|S-2-Acetolactate|(S)-2-Hydroxy-2-methyl-3-oxobutanoate|(S)-2-Acetolactate|2-Acetolactate	C5H7O4
cpd00672	fruur	D-Fructuronic acid|D-Fructuronate	C6H9O7
cpd00683	dhpt	7,8-Dihydropteroate|Dihydropteroate	C14H13N6O3
cpd00689	ppbng	Porphobilinogen	C10H13N2O4
cpd00697	35cgmp	cGMP|Cyclic GMP|Guanosine 3',5'-cyclic phosphate|Guanosine 3',5'-cyclic monophosphate|3',5'-Cyclic GMP	C10H11N5O7P
cpd00699	3dhq	5-Dehydroquinic acid|3-Dehydroquinic acid|5-Dehydroquinate|3-Dehydroquinate	C7H9O6
cpd00706	mercppyr	3-Mercaptopyruvate|Mercaptopyruvate	C3H3O3S
cpd00712	2dhp	2-Dehydropantoate	C6H9O4
cpd00722	acser	O3-Acetyl-L-serine|O-Acetyl-L-serine	C5H9NO4
cpd00727	2pglyc	Phosphoglycolic acid|2-Phosphoglycolate	C2H3O6P
cpd00728		4-Hydroxybutyric acid|4-Hydroxybutanoate|4-Hydroxybutanoic acid	C4H7O3
cpd00731	alaala	D-Alanyl-D-alanine	C6H12N2O3
cpd00738	pser__L	3-phospho-serine|Dexfosfoserine|3-Phosphoserine|L-O-Phosphoserine|O-Phospho-L-serine|phosphoserine	C3H7NO6P
cpd00755	hmbil	Hydroxymethylbilane	C40H38N4O17
cpd00759	Sfglutth	S-Formylglutathione	C11H16N3O7S
cpd00760	2mbcoa	M_2_Methyl_butyryl_CoA|(S)-2-Methylbutanoyl-CoA|2-Methylbutyryl-CoA|2-Methylbutanoyl-CoA	C26H41N7O17P3S
cpd00764	dann	7-8-Diaminononanoate|7,8-Diaminononanoate	C9H21N2O2
cpd00773	uamr	UDP-MurNAc|UDP-N-acetylmuramic acid|UDP-N-acetylmuramate	C20H28N3O19P2
cpd00774	uppg3	uroporphyrinogen-iii|UroporphyrinogenIII|Uroporphyrinogen III	C40H36N4O16
cpd00786		L-Ribitol 1-phosphate|Ribitol 5-phosphate|D-Ribitol 5-phosphate	C5H12O8P
cpd00790	achms	O-Acetyl-L-homoserine	C6H11NO4
cpd00791	pppg9	ProtoporphyrinogenIX|Protoporphyrinogen IX	C34H38N4O4
cpd00793	thmmp	thiamine-phosphate|Thiaminmonophosphate|TMP|Thiamine phosphate|Thiamin phosphate|Thiamine monophosphate|Thiamin monophosphate	C12H17N4O4PS
cpd00794	tre	Trehalose	C12H22O11
cpd00800	8aonn	8-Amino-7-oxononanoic acid|8-Amino-7-oxononanoate	C9H17NO3
cpd00802	f1p	fructose-1-phosphate|Fructose 1-phosphate|D-fructose-1-phosphate|D-Fructose1-phosphate|D-Fructose 1-phosphate	C6H12O9P
cpd00804	sbt6p	D-Glucitol 6-phosphate|D-Sorbitol 6-phosphate|Sorbitol 6-phosphate	C6H14O9P
cpd00805	tag6p__D	D-Tagatose 6-phosphate	C6H12O9P
cpd00807	hisp	L-histidinol-phosphate|L-Histidinol phosphate	C6H12N3O4P
cpd00808	ru5p__L	L-ribulose-5-phosphate|L-Ribulose 5-phosphate	C5H10O8P
cpd00809	phom	O-Phospho-L-homoserine	C4H9NO6P
cpd00810	orot5p	orotidine-5'-phosphate|orotidine 5-phosphate|Orotidine5-phosphate|Orotidylic acid|Orotidine 5'-phosphate	C10H11N2O11P
cpd00815		2-Oxo-5-aminovalerate|alpha-Keto-delta-aminopentanoate|2-Oxo-5-aminopentanoate|2-Oxo-5-amino-pentanoate|5-Amino-2-oxopentanoate|5-Amino-2-oxopentanoic acid	C5H9NO3
cpd00818	dgal6p	6-Phospho-D-galactose|D-Galactose 6-phosphate	C6H12O9P
cpd00822	suchms	O-Succinyl-L-homoserine	C8H12NO6
cpd00830	4h2oglt	D-4-Hydroxy-2-oxoglutarate|4-Hydroxy-2-oxoglutaric acid|4-Hydroxy-2-oxoglutarate	C5H4O6
cpd00832	acgal	2-Acetamido-2-deoxy-D-galactose|N-Acetyl-D-chondrosamine|N-Acetyl-D-galactosamine	C8H15NO6
cpd00834	pan4p	Pantetheine4-phosphate|D-Pantetheine 4'-phosphate|Phosphopantetheine|4'-Phosphopantetheine|Pantetheine 4'-phosphate	C11H22N2O7PS
cpd00837	ametam	S-Adenosyl-(5')-3-methylthiopropylamine|(5-Deoxy-5-adenosyl)(3-aminopropyl)methylsulfonium salt|S-Adenosylmethioninamine	C14H24N6O3S
cpd00842	3hbycoa	(S)-3-Hydroxybutyryl-CoA|(S)-3-Hydroxybutanoyl-CoA	C25H39N7O18P3S
cpd00843	2h3opp	Tartronate semialdehyde|2-Hydroxy-3-oxopropanoate	C3H3O4
cpd00848	NPmehis	N-pros-Methyl-L-histidine|1-Methylhistidine|N(pi)-Methyl-L-histidine	C7H11N3O2
cpd00851	4hpro_LT	trans-4-Hydroxy-L-proline	C5H8NO3
cpd00858	glu5sa	L-glutamate-gamma-semialdehyde|L-Glutamate5-semialdehyde|L-Glutamate gamma-semialdehyde|L-Glutamate 5-semialdehyde	C5H9NO3
cpd00859	psd5p	Pseudouridine 5'-phosphate	C9H12N2O9P
cpd00861	uacmam	UDP-N-acetyl-D-mannosamine	C17H25N3O17P2
cpd00863	g6p_B	beta-D-Glucose 6-phosphate	C6H12O9P
cpd00867	mi1p__D	1D-myo-Inositol 1-monophosphate|D-myo-Inositol 1-phosphate|1D-myo-Inositol 1-phosphate|myo-Inositol 1-phosphate|Inositol 1-phosphate	C6H12O9P
cpd00868	34hpp	p-hydroxyphenylpyruvate|3--4-Hydroxyphenylpyruvate|p-Hydroxyphenylpyruvic acid|4-Hydroxyphenylpyruvate|3-(4-Hydroxyphenyl)pyruvate	C9H7O4
cpd00873	nicrnt	NicotinateD-ribonucleotide|Nicotinic acid ribonucleotide|Nicotinate ribonucleotide|beta-Nicotinate D-ribonucleotide|Nicotinate D-ribonucleotide	C11H13NO9P
cpd00876	3hmp	3-hydroxy-isobutyrate|(S)-3-Hydroxyisobutyrate|3-Hydroxyisobutyric acid|3-Hydroxyisobutyrate|3-Hydroxy-2-methylpropanoate	C4H7O3
cpd00882		3-(2-Hydroxyphenyl)propionate|Melilotate|3-(2-Hydroxyphenyl)propionic acid|2-Hydroxyphenylpropanoate|3-(2-Hydroxyphenyl)propanoate	C9H9O3
cpd00890	uama	UDP-N-acetylmuramoyl-L-alanine	C23H33N4O20P2
cpd00900	gdpddman	GDP-4-keto-6-deoxy-D-mannose|GDP-4-dehydro-D-rhamnose|GDP-4-oxo-6-deoxy-D-mannose|GDP-4-dehydro-6-deoxy-D-talose|GDP-4-dehydro-6-deoxy-D-mannose	C16H21N5O15P2
cpd00905	ppgpp	Guanosine 5'-diphosphate,3'-diphosphate|Guanosine 3'-diphosphate 5'-diphosphate|Guanosine 3',5'-bis(diphosphate)	C10H13N5O17P4
cpd00906	hexdp	all-trans-Hexaprenyl diphosphate	C30H50O7P2
cpd00908	g3pe	Glycerophosphoethanolamine|sn-glycero-3-Phosphoethanolamine	C5H14NO6P
cpd00911	6pgl	6-phospho-D-glucono-1-5-lactone|6-Phospho-D-glucono-1,5-lactone|D-Glucono-1,5-lactone 6-phosphate	C6H10O9P
cpd00918	acg5sa	2-Acetamido-5-oxopentanoate|N-Acetyl-L-glutamate 5-semialdehyde	C7H10NO4
cpd00919	hcit	(R)-2-Hydroxybutane-1,2,4-tricarboxylate|(R)-2-Hydroxy-1,2,4-butanetricarboxylic acid|3-Hydroxy-3-carboxyadipic acid|Homocitric acid|Homocitrate|2-Hydroxybutane-1,2,4-tricarboxylate	C7H7O7
cpd00922	1pipdn2c	delta1-Piperideine-2-carboxylate|1,2-Didehydropiperidine-2-carboxylate	C6H8NO2
cpd00930	imacp	imidazole acetol-phosphate|imidazole-acetol-phosphate|imidazole-acetol- phosphate|Imidazole-acetol phosphate|3-(Imidazol-4-yl)-2-oxopropyl phosphate	C6H8N2O5P
cpd00931	5apru	5-Amino-6--5-phosphoribosylaminouracil|5-Amino-6-(5-phosphoribosylamino)uracil|5-Amino-6-(ribosylamino)-2,4-(1H,3H)-pyrimidinedione 5'-phosphate|5-Amino-6-(5'-phosphoribosylamino)uracil	C9H14N4O9P
cpd00932	3psme	5-O--1-Carboxyvinyl-3-phosphoshikimate|O5-(1-Carboxyvinyl)-3-phosphoshikimate|5-O-(1-Carboxyvinyl)-3-phosphoshikimate	C10H10O10P
cpd00939	4ahmmp	4-Amino-2-methyl-5-pyrimidinemethanol|Toxopyrimidine|4-Amino-5-hydroxymethyl-2-methylpyrimidine	C6H9N3O
cpd00946	unaga	Undecaprenyl diphospho N-acetyl-glucosamine|N-Acetyl-D-glucosaminyldiphosphoundecaprenol	C63H103NO12P2
cpd00954	6hmhpt	6-hydroxymethyl dihydropterin|2-Amino-4-hydroxy-6-hydroxymethyl-7-8-dihydropteridine|2-Amino-4-hydroxy-6-hydroxymethyl-7,8-dihydropteridine	C7H9N5O2
cpd00956	2cpr5p	1--2-Carboxyphenylamino-1-deoxy-D-ribulose5-phosphate|1-(2-Carboxyphenylamino)-1-deoxy-D-ribulose 5-phosphate|1-(2-carboxyphenylamino)-1-deoxyribulose 5-phosphate|1-(2-Carboxyphenylamino)-1'-deoxy-D-ribulose 5'-phosphate	C12H14NO9P
cpd00957	25drapp	2,5-diamino-6-hydroxy-4-(5-phosphoribosylamino)pyrimidine|2,5-Diamino-6-(ribosylamino)-4-(3H)-pyrimidinone 5'-phosphate|2-5-Diamino-6-hydroxy-4--5-phosphoribosylamino-pyrimidine|2,5-Diamino-6-hydroxy-4-(5'-phosphoribosylamino)-pyrimidine|2,5-Diamino-6-(5'-phosphoribosylamino)-4-pyrimidineone	C9H15N5O8P
cpd00971	na1	Na+|Sodium	Na
cpd00977	ditp	2'-Deoxyinosine 5'-triphosphate|2'-Deoxyinosine-5'-triphosphate|dITP	C10H12N4O13P3
cpd00978	dudp	2'-Deoxyuridine 5'-diphosphate|dUDP	C9H12N2O11P2
cpd00982	fadh2	Flavinadeninedinucleotidereduced|Flavin adenine dinucleotide reduced|FADH2	C27H33N9O15P2
cpd00988	3amp	AMP 3'-phosphate|Adenosine 3'-phosphate|Adenosine-3'-monophosphate|3'-Adenosine monophosphate|3'-Adenylic acid|3'-AMP	C10H13N5O7P
cpd00989	3ump	Uridine 3'-phosphate|Uridine 3'-monophosphate|3'-UMP	C9H12N2O9P
cpd01011	btal	Butyraldehyde|Butanal	C4H8O
cpd01012	cd2	Cd2+|Cadmium	Cd
cpd01017	cgly	L-Cysteinylglycine	C5H10N2O3S
cpd01030	salcn	Salicoside|Salicin	C13H18O7
cpd01078	seln	Hydrogen selenide|Selenide	H2Se
cpd01080	ocdca	octadecanoate|Stearic acid|Stearate|Octadecanoic acid|ocdca|octadecanoate (n-C18:0)	C18H35O2
cpd01092	alltn	Glyoxyldiureide|5-Ureidohydantoin|(S)-Allantoin|Allantoin	C4H6N4O3
cpd01101	cbm	Aminoformic acid|Carbamic acid|Carbamate	CH2NO2
cpd01133	stys	Stachyose	C24H42O21
cpd01155	15dap	Pentamethylenediamine|1,5-Diaminopentane|1,5-Pentanediamine|Cadaverine	C5H16N2
cpd01157	chitob	Chitobiose	C16H28N2O11
cpd01171	galt	Dulcose|Dulcitol|Galactitol	C6H14O6
cpd01217	xtsn	Xanthosine	C10H12N4O6
cpd01224		trans-2-Hydroxycinnamic acid|trans-2-Hydroxycinnamate	C9H7O3
cpd01240		D-Glucoside	C6H11O6R
cpd01260	ddcoa	Dodecanoyl-CoA (n-C12:0CoA)|ddcoa|Dodecanoyl-CoA|Lauroyl coenzyme A|Lauroyl-CoA	C33H55N7O17P3S
cpd01270	fmnh2	ReducedFMN|FMNH2|Reduced FMN|flavin mononucleotide reduced	C17H22N4O9P
cpd01298	aact	1-Amino-2-propanone|Aminoacetone	C3H8NO
cpd01311	dtbt	Desthiobiotin|Dethiobiotin	C10H17N2O3
cpd01324	histda	L-Histidinal	C6H10N3O
cpd01335	occoa	Octanoyl-CoA (n-C8:0CoA)|Octanoyl-CoA	C29H47N7O17P3S
cpd01347	thcys	Thiocysteine	C3H7NO2S2
cpd01401		2-Methyl-3-phytyl-1,4-naphthoquinone|Phytonadione|Vitamin K1|Phylloquinone	C31H46O2
cpd01476	ppp9	Porphyrinogen IX|Protoporphyrin IX|Protoporphyrin	C34H32N4O4
cpd01495		Dehydroalanine|2-Aminoacrylate	C3H5NO2
cpd01502	citac	Methylmaleic acid|Citraconic acid|Citraconate|2-Methylmaleate	C5H4O4
cpd01507	oxadpcoa	3-Oxoadipyl-CoA	C27H38N7O20P3S
cpd01524		2-Amino-2-deoxy-D-galactose|D-Chondrosamine|D-Galactosamine	C6H14NO5
cpd01553	2hxmp	2-(Hydroxymethyl)phenol|2-Hydroxybenzyl alcohol|Saligenin|Salicyl alcohol	C7H8O2
cpd01567		(R)-Allantoin	C4H6N4O3
cpd01570	23camp	2',3'-Cyclic AMP	C10H11N5O6P
cpd01571	23ccmp	2',3'-Cyclic CMP	C9H11N3O7P
cpd01572	23cump	2',3'-Cyclic UMP	C9H10N2O8P
cpd01608	scys__L	L-Selenocysteine	C3H7NO2Se
cpd01610		N-Methyltyramine	C9H14NO
cpd01620	pre2	Dihydrosirohydrochlorin|Precorrin 2	C42H40N4O16
cpd01646	3c3hmp	3-Hydroxy-4-methyl-3-carboxypentanoate|2-Hydroxy-2-isopropylbutanedioate|3-Carboxy-3-hydroxyisocaproate|3-Carboxy-3-hydroxy-isocaproate|3-Carboxy-3-hydroxy-4-methylpentanoate|2-Isopropylmalic acid|2-Isopropylmalate|(2S)-2-Isopropylmalate	C7H10O5
cpd01662	butpi	Butanoyl phosphate|Butanoylphosphate	C4H8O5P
cpd01693	suc6p	beta-D-Fructofuranosyl-6-O-phosphono-alpha-D-glucopyranoside|6-O-Phosphonosucrose|6-Phosphosucrose|sucrose-6-phosphate|Sucrose 6F-phosphate|Sucrose 6-phosphate	C12H22O14P
cpd01695	tdcoa	Tetradecanoyl-CoA (n-C14:0CoA)|Myristoyl-CoA|Tetradecanoyl-CoA	C35H59N7O17P3S
cpd01700	citm	(2R)-2-Hydroxy-2-methylbutanedioate|D-alpha-Hydroxypyrotartaric acid|D-Citramalic acid|D-Citramalate|(3R)-alpha-Hydroxypyrotartaric acid|(3R)-Citramalic acid|(3R)-Citramalate|(R)-2-Methylmalic acid|(R)-2-Methylmalate	C5H6O5
cpd01710	2ippm	beta-Isopropylmaleate|2-Isopropylmaleate	C7H8O4
cpd01716	3dhsk	3-Dehydroshikimate|3-dehydro-shikimate	C7H7O5
cpd01741	ddca	Dodecanoate (n-C12:0)|dodecanoate (C12:0)|ddca|Lauric acid|Dodecylcarboxylate|Dodecanoate|Dodecanoic acid	C12H23O2
cpd01757	acmum	N-Acetylmuramic acid|N-Acetylmuramate	C11H18NO8
cpd01772	sucbz	Succinylbenzoate|o-Succinylbenzoate|2-Succinylbenzoate	C11H8O5
cpd01775	prbatp	1-(5-phospho-D-ribosyl)-ATP|1-(5-Phosphoribosyl)-ATP|N1-(5-Phospho-D-ribosyl)-ATP|Phosphoribosyl-ATP	C15H21N5O20P4
cpd01777	prbamp	1-(5-phospho-D-ribosyl)-AMP|1-(5-Phosphoribosyl)-AMP|N1-(5-Phospho-D-ribosyl)-AMP|Phosphoribosyl-AMP	C15H21N5O14P2
cpd01809		4-Oxoglutarate semialdehyde|4,5-Dioxopentanoate	C5H5O4
cpd01844	ppap	Propionyl phosphate|Propanoyl phosphate	C3H6O5P
cpd01850	srb1p	L-Sorbose 1-phosphate|L-xylo-Hexulose 1-phosphate|L-Sorbose 1P|Sorbose 1-phosphate	C6H12O9P
cpd01882	ivcoa	Isovaleryl-CoA|3-Methylbutanoyl-CoA	C26H41N7O17P3S
cpd01914	metox	L-Methionine S-oxide	C5H11NO3S
cpd01919	malt6p	maltose-6-phosphate|Maltose 6-phosphate|D-maltose-6-phosphate|Maltose 6'-phosphate	C12H22O14P
cpd01937	thmtp	Thiamine triphosphate|Thiamin triphosphate	C12H17N4O10P3S
cpd01974	4hglu	L-erythro-4-Hydroxyglutamate|4-Hydroxy-L-glutamic acid|4-Hydroxy-L-glutamate	C5H8NO5
cpd01977	4pasp	L-4-Aspartyl phosphate|4-Phospho-L-aspartate	C4H7NO7P
cpd01981	5mtr	methylthioribose|S-Methyl-5-thio-D-ribose|5-Methylthio-D-ribose	C6H12O4S
cpd01982	pram	5-Phosphoribosyl-1-amine|5-Phospho-D-ribosylamine|5-Phospho-beta-D-ribosylamine|5-Phosphoribosylamine	C5H12NO7P
cpd01997	dmbzid	5,6-Dimethylbenzimidazole|Dimethylbenzimidazole	C9H10N2
cpd02016	rnam	1-(beta-D-Ribofuranosyl)nicotinamide|N-Ribosylnicotinamide	C11H15N2O5
cpd02021	sbzcoa	Succinylbenzoyl-CoA|o-Succinylbenzoyl-CoA|2-Succinylbenzoyl-CoA	C32H40N7O20P3S
cpd02030	skm5p	shikimate-3-phosphate|3-phosphoshikimate|Shikimate5-phosphate|Shikimate 5-phosphate|Shikimate 3-phosphate	C7H9O8P
cpd02039	appl	1-Aminopropan-2-ol|(R)-1-Amino-2-propanol|(R)-1-Aminopropan-2-ol	C3H10NO
cpd02060	trans_dd2coa	(2E)-Dodecenoyl-CoA|(2E)-Dodec-2-enoyl-CoA|trans-Dodec-2-enoyl-CoA|2-trans-Dodecenoyl-CoA	C33H53N7O17P3S
cpd02069	3php	3-phospho-hydroxypyruvate|3-Phosphohydroxypyruvic acid|3-Phosphohydroxypyruvate|3-Phosphonooxypyruvic acid|3-Phosphonooxypyruvate	C3H3O7P
cpd02074	6a2ohxnt	2-Oxo-6-aminocaproate|6-Amino-2-oxohexanoate	C6H11NO3
cpd02083	cpppg3	CoproporphyrinogenIII|Coproporphyrinogen III	C36H40N4O8
cpd02090	g3pg	Glycerophosphoglycerol	C6H14O8P
cpd02097	glu5p	L-gamma-glutamyl 5-phosphate|L-glutamate-5-phosphate|L-Glutamate 5-phosphate|L-Glutamyl 5-phosphate	C5H9NO7P
cpd02113	dtdprmn	dTDP-rhamnose|dTDP-L-rhamnose|dTDP-6-deoxy-L-mannose	C16H24N2O15P2
cpd02120	23dhdp	2-3-Dihydrodipicolinate|2,3-Dihydrodipicolinate|Dihydrodipicolinate|Dihydrodipicolinic acid|L-2,3-Dihydrodipicolinate	C7H5NO4
cpd02124	2maacoa	M_2_Methyl_3_acetoacetyl_CoA|2-methyl-acetoacetyl-CoA|2-Methyl-3-acetoacetyl-CoA|2-Methylacetoacetyl-CoA	C26H39N7O18P3S
cpd02125	2mb2coa	2-Methylcrotanoyl-CoA|Tigloyl-CoA|Methylcrotonyl-CoA|Methylcrotonoyl-CoA|(E)-2-Methylcrotonoyl-CoA|Tiglyl-CoA|trans-2-Methylbut-2-enoyl-CoA|2-Methylbut-2-enoyl-CoA	C26H39N7O17P3S
cpd02140	air	1-(5-phosphoribosyl)-5-aminoimidazole|5-amino-1--5-phospho-D-ribosylimidazole|5-Amino-1-(5-phospho-D-ribosyl)imidazole|1-(5-Phospho-D-ribosyl)-5-aminoimidazole|5'-Phosphoribosyl-5-aminoimidazole|1-(5'-Phosphoribosyl)-5-aminoimidazole|AIR|Aminoimidazole ribotide	C8H14N3O7P
cpd02147	4per	4-Phosphoerythronate|4-Phospho-D-erythronate	C4H7O8P
cpd02152	argsuc	l-arginino-succinate|2-(Nomega-L-Arginino)succinate|N-omega-(L-Arginino)succinate|L-Arginosuccinic acid|L-Argininosuccinic acid|L-Argininosuccinate|N(omega)-(L-Arginino)succinate|N-(L-Arginino)succinate	C10H17N4O6
cpd02187	2mp2coa	Methylacrylyl-CoA|Methacrylyl-CoA|2-Methylprop-2-enoyl-CoA	C25H37N7O17P3S
cpd02197	5fthf	Folinic acid|L(-)-5-Formyl-5,6,7,8-tetrahydrofolic acid|5-Formyltetrahydrofolate	C20H21N7O7
cpd02201	4ppan	D-4-Phosphopantothenate|(R)-4'-Phosphopantothenate|D-4'-Phosphopantothenate|4-phosphopantothenate	C9H16NO8P
cpd02210	3ig3p	1-(indol-3-yl)glycerol 3-phosphate|C--3-Indolyl-glycerol3-phosphate|indole-3-glycerol-phosphate|C'-(3-Indolyl)-glycerol 3-phosphate|Indole-3-glycerol phosphate|(1S,2R)-1-C-(Indol-3-yl)glycerol 3-phosphate|C1-(3-Indolyl)-glycerol 3-phosphate|(3-Indolyl)-glycerol phosphate|1-C-(Indol-3-yl)glycerol 3-phosphate|Indoleglycerol phosphate	C11H13NO6P
cpd02211	2aobut	(S)-2-Amino-3-oxobutanoic acid|L-2-Amino-acetoacetate|L-2-Amino-3-oxobutanoate|L-2-Amino-3-oxobutanoic acid	C4H7NO3
cpd02227	rhcys	S-(5-Deoxy-D-ribos-5-yl)-L-homocysteine|S-Ribosylhomocysteine|Ribose-5-S-homocysteine|S-D-Ribosyl-L-homocysteine|S-Ribosyl-L-homocysteine	C9H17NO6S
cpd02229	udcpdp	Bactoprenyl diphosphate|di-trans,poly-cis-Undecaprenyl diphosphate|Undecaprenyldiphosphate|Undecaprenyl diphosphate	C55H90O7P2
cpd02234		(3R)-3-Hydroxybutanoyl-CoA|(R)-3-Hydroxybutanoyl-CoA	C25H39N7O18P3S
cpd02279	dmarg	Nomega,Nomega'-Dimethyl-L-arginine|NG,NG-Dimethyl-L-arginine	C8H19N4O2
cpd02295	dhna	1-4-Dihydroxy-2-naphthoate|1,4-Dihydroxy-2-naphthoate	C11H7O4
cpd02311	4izp	4,5-Dihydro-4-oxo-5-imidazolepropanoate|4-Imidazolone-5-propionic acid|4-Imidazolone-5-propanoate	C6H7N2O3
cpd02315	6pthp	6-Pyruvoyl-5,6,7,8-tetrahydropterin|6-(1,2-Dioxopropyl)-5,6,7,8-tetrahydropterin|6-Pyruvoyltetrahydropterin	C9H11N5O3
cpd02333	quln	2,3-Pyridinedicarboxylic acid|Quinolinate|Quinolinic acid|Pyridine-2,3-dicarboxylate	C7H3NO4
cpd02338	udpgalfur	UDP-D-galacto-1,4-furanose|UDP-alpha-D-galacto-1,4-furanose	C15H22N2O17P2
cpd02345	glu1sa	L-Glutamate1-semialdehyde|L-Glutamate 1-semialdehyde|(S)-4-Amino-5-oxopentanoate	C5H9NO3
cpd02364		2-Oxo-5-guanidino-pentanoate|2-Oxo-5-guanidinopentanoate|5-Guanidino-2-oxo-pentanoate|5-Guanidino-2-oxopentanoate	C6H11N3O3
cpd02371	tagdp__D	D-Tagatose 1,6-biphosphate|D-Tagatose 1,6-bisphosphate	C6H12O12P2
cpd02375	dcamp	adenylo-succinate|N6--1-2-Dicarboxyethyl-AMP|Adenylosuccinic acid|Adenylosuccinate|N6-(1,2-Dicarboxyethyl)-AMP	C14H15N5O11P
cpd02394	gar	N1--5-Phospho-D-ribosylglycinamide|Glycinamide ribonucleotide|N1-(5-Phospho-D-ribosyl)glycinamide|GAR|5'-Phosphoribosylglycinamide	C7H15N2O8P
cpd02414		L-2-Amino-6-oxopimelate|L-2-Amino-6-oxoheptanedioate	C7H10NO5
cpd02431	1pyr5c	1-Pyrroline-5-carboxylate|L-1-Pyrroline-5-carboxylate|(S)-1-Pyrroline-5-carboxylate	C5H6NO2
cpd02439		2-Dehydro-3-deoxy-D-glucarate	C6H6O7
cpd02465	thdp	tetrahydrodipicolinate|2-3-4-5-Tetrahydrodipicolinate|(S)-2,3,4,5-Tetrahydropyridine-2,6-dicarboxylate|L-2,3,4,5-Tetrahydrodipicolinate|delta1-Piperidine-2,6-dicarboxylate|2,3,4,5-Tetrahydrodipicolinate	C7H7NO4
cpd02498	23dhmb	R-2-3-Dihydroxy-3-methylbutanoate|(2R)-2,3-Dihydroxy-3-methylbutanoate|(R)-2,3-Dihydroxy-isovaleric acid|(R)-2,3-Dihydroxy-isovalerate|(R)-2,3-Dihydroxy-3-methylbutanoate|2,3-Dihydroxy-isovaleric acid|2,3-Dihydroxy-isovalerate|2,3-Dihydroxy-3-methylbutanoate	C5H9O4
cpd02506	C04051	5-Amino-4-imidazolecarboxyamide	C4H6N4O
cpd02522	L2aadp6sa	2-Aminoadipate 6-semialdehyde|L-2-Aminoadipate 6-semialdehyde	C6H11NO3
cpd02524	ptcys	N-Pantothenoylcysteine|D-Pantothenoyl-L-cysteine|N-((R)-Pantothenoyl)-L-cysteine	C12H21N2O6S
cpd02535	23dhmp	R-2-3-Dihydroxy-3-methylpentanoate|(2R,3R)-2,3-Dihydroxy-3-methylpentanoate|(R)-2,3-Dihydroxy-3-methylvalerate|(R)-2,3-Dihydroxy-3-methylpentanoate|2,3-Dihydroxy-3-methylvalerate|2,3-Dihydroxy-3-methylpentanoate	C6H11O4
cpd02547	applp	(R)-1-Aminopropan-2-yl phosphate|D-1-Aminopropan-2-ol O-phosphate	C3H10NO4P
cpd02552	acg5p	n-acetylglutamyl-phosphate|N-acetyl-5-glutamyl phosphate|N-acetyl-glutamyl-phosphate|N-Acetyl-L-glutamyl 5-phosphate|N-Acetyl-L-glutamate 5-phosphate	C7H10NO8P
cpd02557	octdp	all-trans-Octaprenyldiphosphate|Farnesylfarnesylgeraniol|all-trans-Octaprenyl diphosphate	C40H66O7P2
cpd02566	23ddhb	2,3-Dihydroxy-2,3-dihydrobenzoate|2,3-Dihydro-2,3-dihydroxybenzoate	C7H7O4
cpd02569		2-Oxo-3-hydroxyisovalerate|3-Hydroxy-3-methyl-2-oxobutanoate|3-Hydroxy-3-methyl-2-oxobutanoic acid	C5H7O4
cpd02590	hepdp	all-trans-Heptaprenyl diphosphate	C35H58O7P2
cpd02591	pendp	pendp|all-trans-Pentaprenyl diphosphate	C25H42O7P2
cpd02601		1-Acylglycerophosphocholine|2-Lysophosphatidylcholine|2-Lysolecithin|alpha-Acylglycerophosphocholine|1-Acyl-sn-glycerol-3-phosphocholine|1-Acyl-sn-glycero-3-phosphocholine	C9H19NO7PR
cpd02603		3-Lysolecithin|1-Lysolecithin|1-Lysophosphatidylcholine|2-Acylglycero-3-phosphocholine|2-Acyl-sn-glycero-3-phosphocholine	C9H19NO7PR
cpd02605	3c4mop	2-isopropyl-3-oxosuccinate|2-Oxo-4-methyl-3-carboxypentanoate|3-Carboxy-4-methyl-2-oxopentanoate|(2S)-2-Isopropyl-3-oxosuccinate	C7H8O5
cpd02611	acgam1p	N-Acetyl-D-glucosamine1-phosphate|N-Acetyl-alpha-D-glucosamine 1-phosphate|N-Acetyl-D-glucosamine 1-phosphate	C8H15NO9P
cpd02612	acmanap	N-Acetylmannosamine 6-phosphate|N-Acetyl-D-mannosamine 6-phosphate	C8H15NO9P
cpd02625	1p3h5c	(3R,5S)-1-Pyrroline-3-hydroxy-5-carboxylate|3-Hydroxy-L-1-pyrroline-5-carboxylate|L-1-Pyrroline-3-hydroxy-5-carboxylate	C5H6NO3
cpd02636	4mhetz	4-Methyl-5--2-hydroxyethyl-thiazole|4-Methyl-5-(2-hydroxyethyl)-thiazole|4-Methyl-5-(2'-hydroxyethyl)-thiazole|5-(2-Hydroxyethyl)-4-methylthiazole	C6H9NOS
cpd02642	pran	N-(5-phospho-beta-D-ribosyl)-anthranilate|N-5-phosphoribosyl-anthranilate|N--5-Phospho-D-ribosylanthranilate|N-(5-Phosphoribosyl)anthranilic acid|N-(5-Phospho-beta-D-ribosyl)anthranilate|N-(5-Phospho-D-ribosyl)anthranilate	C12H14NO9P
cpd02654	4mpetz	4-methyl-5-(2- phosphoethyl)-thiazole|4-Methyl-5--2-phosphoethyl-thiazole|4-Methyl-5-(2-phosphono-oxyethyl)-thiazole|4-Methyl-5-(2-phosphoethyl)-thiazole	C6H9NO4PS
cpd02656	dmlz	6-7-Dimethyl-8--1-D-ribityllumazine|6,7-Dimethyl-8-(1-D-ribityl)lumazine	C13H18N4O6
cpd02663	46dh25dohxn	2,5-Diketo-3-deoxy-D-gluconate|3-Deoxy-D-glycero-2,5-hexodiulosonate|(4S)-4,6-Dihydroxy-2,5-dioxohexanoate	C6H7O6
cpd02666	4ppcys	N-(-R-4-Phosphopantothenoyl)-L-cysteine|N-[(R)-4'-Phosphopantothenoyl]-L-cysteine|N-((R)-4-Phosphopantothenoyl)-L-cysteine|(R)-4'-Phosphopantothenoyl-L-cysteine	C12H21N2O9PS
cpd02678	fgam	5'-phosphoribosylformylglycinamide|N2-Formyl-N1--5-phospho-D-ribosylglycinamide|N2-Formyl-N1-(5-phospho-D-ribosyl)glycinamide|N-Formylglycinamide ribonucleotide|N-Formyl-GAR|5'-Phosphoribosyl-N-formylglycinamide	C8H14N2O9P
cpd02685	26dapime	N-acetyl-LL-2,6-diaminopimelate|N-Acetyl-LL-2,6-diaminoheptanedioate|N6-Acetyl-L-2,6-diaminopimelate|N6-Acetyl-L-2,6-diaminoheptanedioate|N2-Acetyl-LL-2,6-diaminopimelate|N6-Acetyl-LL-2,6-diaminopimelate|N2-Acetyl-LL-2,6-diaminoheptanedioate|N6-Acetyl-LL-2,6-diaminoheptanedioate	C9H15N2O5
cpd02691	3hmbcoa	2-methyl-3-hydroxy-butyryl-CoA|M_3_Hydroxy_2_methyl_butyryl_CoA|(S)-3-Hydroxy-2-methylbutyryl-CoA|(2S,3S)-3-Hydroxy-2-methylbutanoyl-CoA	C26H41N7O18P3S
cpd02693	3c2hmp	2-D-threo-Hydroxy-3-carboxy-isocaproate|3-Carboxy-2-hydroxy-4-methylpentanoate|3-Isopropylmalate|(2R,3S)-3-Isopropylmalate	C7H10O5
cpd02698	sl26da	N-Succinyl-LL-2-6-diaminoheptanedioate|N-Succinyl-L-2,6-diaminopimelate|N-Succinyl-L-2,6-diaminoheptanedioate|N-Succinyl-LL-2,6-diaminopimelate|N-Succinyl-LL-2,6-diaminoheptanedioate	C11H16N2O7
cpd02701	amob	S-Adenosyl-4-methylthio-2-oxobutanoate	C15H19N5O6S
cpd02711	2ddg6p	2-keto-3-deoxy-6-phospho-gluconate|2-Dehydro-3-deoxy-D-gluconate6-phosphate|2-Dehydro-3-deoxy-D-gluconate 6-phosphate|2-Keto-3-deoxy-6-phosphogluconate|6-Phospho-2-dehydro-3-deoxy-D-gluconate|2-Dehydro-3-deoxy-6-phospho-D-gluconate	C6H9O9P
cpd02720	5aprbu	5-Amino-6--5-phosphoribitylaminouracil|5-Amino-6-(5-phosphoribitylamino)uracil|5-Amino-2,6-dioxy-4-(5'-phosphoribitylamino)pyrimidine|5-Amino-6-(5'-phosphoribitylamino)uracil	C9H16N4O9P
cpd02724	sl2a6o	(S)-2-(Succinylamino)-6-oxoheptanedioate|N-Succinyl-epsilon-keto-L-aminopimelic acid|N-Succinyl-2-amino-6-oxo-L-pimelic acid|N-Succinyl-L-2-amino-6-oxopimelate|N-Succinyl-L-2-amino-6-oxoheptanedioate|N-Succinyl-2-L-amino-6-oxoheptanedioate	C11H12NO8
cpd02740	gdptp	Guanosine 5'-triphosphate,3'-diphosphate|Guanosine 3'-diphosphate 5'-triphosphate	C10H13N5O20P5
cpd02760	6pgg	cellobiose 6-phoshate|6-phospho-beta-D-glucoside-(1,4)-D-glucose|cellobiose-6-phoshate|6-Phospho-beta-D-glucosyl-(1,4)-D-glucose	C12H22O14P
cpd02775	4ampm	4-Amino-5-phosphomethyl-2-methylpyrimidine|4-Amino-2-methyl-5-phosphomethylpyrimidine	C6H9N3O4P
cpd02820	uaccg	UDP-N-acetyl-3-O--1-carboxyvinyl-D-glucosamine|UDP-N-acetylglucosamine enolpyruvate|UDP-N-acetylglucosamine-3-O-pyruvateether|UDP-N-acetyl-3-O-(1-carboxyvinyl)-D-glucosamine|UDP-N-acetyl-3-(1-carboxyvinyl)-D-glucosamine	C20H26N3O19P2
cpd02826	fpram	2--Formamido-N1-(5-phospho-D-ribosyl)acetamidine|2-(Formamido)-N1-(5-phospho-D-ribosyl)acetamidine|5'-Phosphoribosylformylglycinamidine|5'-Phosphoribosyl-N-formylglycinamidine|1-(5'-Phosphoribosyl)-N-formylglycinamidine|2-(Formamido)-N1-(5'-phosphoribosyl)acetamidine	C8H16N3O8P
cpd02843	eig3p	d-erythro-imidazole-glycerol-phosphate|D-erythro-imidazol-glycerol-phosphate|D-erythro-Imidazole-glycerol phosphate|D-erythro-Imidazole-glycerol 3-phosphate|D-erythro-1-(Imidazol-4-yl)glycerol 3-phosphate	C6H10N2O6P
cpd02851	aicar	5-Amino-1--5-Phospho-D-ribosylimidazole-4-carboxamide|5-Amino-1-(5-phospho-D-ribosyl)imidazole-4-carboxamide|5-Phosphoribosyl-4-carbamoyl-5-aminoimidazole|5-Aminoimidazole-4-carboxamide ribotide|AICAR|5'-Phospho-ribosyl-5-amino-4-imidazole carboxamide|5'-Phosphoribosyl-5-amino-4-imidazolecarboxamide|1-(5'-Phosphoribosyl)-5-amino-4-imidazolecarboxamide	C9H14N4O8P
cpd02857	2dda7p	3-deoxy-d-arabino-heptulosonate-7-phosphate|2-Dehydro-3-deoxy-D-arabino-heptonate7-phosphate|2-Dahp|DAHP|3-Deoxy-D-arabino-heptulosonic acid 7-phosphate|3-Deoxy-arabino-heptulonate 7-phosphate|3-Deoxy-D-arabino-hept-2-ulosonate 7-phosphate|2-Dehydro-3-deoxy-D-arabino-heptonate 7-phosphate	C7H11O10P
cpd02862	uGgla	UDP-N-acetylmuramoyl-L-alanyl-gamma-D-glutamyl-L-lysyl-D-alanyl-D-alanine	C40H62N9O26P2
cpd02882	4r5au	4--1-D-Ribitylamino-5-aminouracil|4-(1-D-Ribitylamino)-5-aminouracil|4-(1-D-Ribitylamino)-5-amino-2,6-dihydroxypyrimidine	C9H16N4O6
cpd02884	fprica	FAICAR|5-Formamido-1--5-phospho-D-ribosylimidazole-4-carboxamide|5-Formamido-1-(5-phospho-D-ribosyl)imidazole-4-carboxamide|5-Formamido-1-(5-phosphoribosyl)imidazole-4-carboxamide|5'-Phosphoribosyl-5-formamido-4-imidazolecarboxamide|1-(5'-Phosphoribosyl)-5-formamido-4-imidazolecarboxamide	C10H14N4O9P
cpd02890	15(S)-HETE	15(S)-HETE|(5Z,8Z,11Z,13E)-(15S)-15-Hydroxyicosa-5,8,11,13-tetraenoic acid|(15S)-15-Hydroxy-5,8,11-cis-13-trans-icosatetraenoate|(15S)-15-Hydroxy-5,8,11-cis-13-trans-eicosatetraenoate	C20H31O3
cpd02893	5aizc	1-(5-phosphoribosyl)-5-amino-4-imidazolecarboxylate|5-amino-1--5-phospho-D-ribosylimidazole-4-carboxylate|5-Amino-1-(5-phospho-D-ribosyl)imidazole-4-carboxylate|5'-Phosphoribosyl-4-carboxy-5-aminoimidazole|1-(5'-Phosphoribosyl)-4-carboxy-5-aminoimidazole|5'-Phosphoribosyl-5-amino-4-imidazolecarboxylate|1-(5'-Phosphoribosyl)-5-amino-4-carboxyimidazole|1-(5'-Phosphoribosyl)-5-amino-4-imidazolecarbo…	C9H13N3O9P
cpd02894	2mahmp	2-Methyl-4-amino-5-hydroxymethylpyrimidinediphosphate|4-Amino-2-methyl-5-diphosphomethylpyrimidine|2-Methyl-4-amino-5-hydroxymethylpyrimidine diphosphate	C6H9N3O7P2
cpd02904	5prdmbz	alpha-Ribazole 5'-phosphate|N1-(5-Phospho-alpha-D-ribosyl)-5,6-dimethylbenzimidazole	C14H18N2O7P
cpd02918		(6E,8Z,11Z,14Z)-(5S)-5-Hydroxyicosa-6,8,11,14-tetraenoic acid|5-HETE|5-Hydroxyeicosatetraenoate	C20H31O3
cpd02920	6hmhptpp	6-hydroxymethyl-dihydropterin pyrophosphate|2-Amino-4-hydroxy-6-hydroxymethyl-7-8-dihydropteridinediphosphate|7,8-Dihydropterin pyrophosphate|2-Amino-4-hydroxy-6-hydroxymethyl-7,8-dihydropteridine diphosphate|2-Amino-7,8-dihydro-4-hydroxy-6-(diphosphooxymethyl)pteridine	C7H9N5O8P2
cpd02921	25aics	5-phosphoribosyl-4-(N-succino-carboxamide)- 5-aminoimidazole|S-2-5-Amino-1-(5-phospho-D-ribosyl)imidazole-4-carboxamido-succinate|(S)-2-[5-Amino-1-(5-phospho-D-ribosyl)imidazole-4-carboxamido]succinate|SAICAR|(S)-2-[5-Amino-1-(5-phospho-D-ribosyl)imidazole-4- carboxamido]succinate|5'-Phosphoribosyl-4-(N-succinocarboxamide)-5-aminoimidazole|1-(5'-Phosphoribosyl)-4-(N-succinocarboxamide)-5-aminoimi…	C13H16N4O12P
cpd02948	uaGgla	Undecaprenyl-diphospho-N-acetylmuramoyl-L-alanyl-gamma-D-glutamyl-L-lysyl-D-alanyl-D-alanine|Undecaprenyl-diphospho-N-acetylmuramoyl-L-alanyl-gamma-D-glutamyl-L- lysyl-D-alanyl-D-alanine|MurAc(oyl-L-Ala-D-gamma-Glu-L-Lys-D-Ala-D-Ala)-diphospho- undecaprenol	C86H140N7O21P2
cpd02961	dhnpt	dihydro-neo-pterin|2-amino-4-hydroxy-6-(erythro-1,2,3-trihydroxypropyl)dihydropteridine|2-Amino-4-hydroxy-6-(D-erythro-1,2,3-trihydroxypropyl)-7,8-dihydropteridine|Dihydroneopterin|2-Amino-4-hydroxy-6-(D-erythro-1,2,3-trihydroxypropyl)-7,8- dihydropteridine|7,8-dihydroneopterin	C9H13N5O4
cpd02964	ugmd	UDP-N-acetylmuramoyl-L-alanyl-D-gamma-glutamyl-meso-2-6-diaminopimelate|UDP-N-acetylmuramoyl-L-alanyl-D-gamma-glutamyl-meso-2,6-diaminopimelate|UDP-N-acetylmuramoyl-L-alanyl-D-gamma-glutamyl-meso-2,6-diamino- heptanedioate|UDP-N-acetylmuramoyl-L-alanyl-D-gamma-glutamyl-meso-2,6- diaminopimelate	C35H51N7O26P2
cpd02967	unagamu	N-Acetyl-beta-D-mannosaminyl-1,4-N-acetyl-D- glucosaminyldiphosphoundecaprenol	C71H116N2O17P2
[truncated: 568 more rows]

## Sheet: iJL680 Reactions
Reaction ID	Reaction Name	SEED Formula	BiGG Formula	SubSystem	GPR	Lower Bound	Upper Bound
[truncated: 794 more rows]

## Sheet: iJL680 Metabolites
Model SEED ID	BiGG ID	NAME	FORMULA
#REF!	10fthf	10-Formyltetrahydrofolate	C20H21N7O7
#REF!	12dgr120	1,2-Diacyl-sn-glycerol (didodecanoyl, n-C12:0)	C27H52O5
#REF!	12dgr140	1,2-Diacyl-sn-glycerol (ditetradecanoyl, n-C14:0)	C31H60O5
[truncated: 695 more rows]

## Sheet: iCAC802 FVA
Reaction	Steady-state flux (mmol/gDW/h)	FVA lower bound	FVA upper bound
[truncated: 1,475 more rows]

[truncated: 3 more sheets: iJL680 FVA, Hybrid Cac FVA, Hybrid Clj FVA]
