# Supplementary material for: Modeling Growth Kinetics, Interspecies Cell Fusion, and Metabolism of a Clostridium acetobutylicum/Clostridium ljungdahlii Syntrophic Coculture
Source: mSystems. 2021 Feb 23;6(1):e01325-20. doi: 10.1128/mSystems.01325-20 (PMC8573953; doi:10.1128/mSystems.01325-20)
Supplement: DATA SET S3 [file msystems.01325-20-sd003.xlsx]

## Sheet: Summary
Sheet	Description	Citation
Absolute Abundance	Absolute cell abundance predicted by cell fusion model
Relative Abundance	Relative cell abundance predicted by cell fusion model

## Sheet: Absolute Abundance
Time (hr)	Non-hybrid Cac	Non-Hybrid Clj	Cac Hybrid State 1	Clj Hybrid State 1	Cac Hybrid State 2	Clj Hybrid State 2	Cac Hybrid State 3	Clj Hybrid State 3	Cac Hybrid State 4	Clj Hybrid State 4	Cac Hybrid State 5	Clj Hybrid State 5
0	10	90	0	0	0	0	0	0	0	0	0	0
0.1	12.8302	90.0652	0.501382	0.57478	0.0683489	0.00196121	0.00651068	4.55913e-06	0.000474252	8.01907e-09	2.79081e-05	1.13338e-11
0.2	16.4615	89.9672	1.01457	1.30801	0.249765	0.00853255	0.0450835	3.87641e-05	0.00635698	1.34481e-07	0.000732154	3.76642e-10
0.3	21.1233	89.7296	1.57526	2.24167	0.522861	0.0222877	0.133435	0.000155027	0.0272175	8.25959e-07	0.00459035	3.56203e-09
0.4	27.1125	89.2917	2.22001	3.42885	0.881125	0.0462877	0.281263	0.000441593	0.0734983	3.24011e-06	0.0160935	1.92834e-08
0.5	33.0397	88.6192	3.07055	4.89437	1.27066	0.084374	0.455287	0.00103522	0.137983	9.81256e-06	0.0355587	7.56287e-08
0.6	38.3233	87.7318	4.13021	6.60827	1.69142	0.14071	0.638758	0.00213383	0.21124	2.50649e-05	0.0604082	2.39898e-07
0.7	43.0254	86.6636	5.34829	8.52592	2.1565	0.219337	0.833237	0.00400416	0.290731	5.66471e-05	0.0892615	6.53719e-07
0.8	47.2042	85.4458	6.68816	10.6063	2.6663	0.32399	1.04016	0.00698472	0.375482	0.000116562	0.121253	1.58707e-06
0.9	50.9134	84.1058	8.12069	12.8122	3.21722	0.457997	1.26006	0.0114849	0.465083	0.000222501	0.155844	3.51526e-06
1	54.2025	82.6681	9.62173	15.1103	3.80437	0.624205	1.49274	0.0179811	0.559305	0.000399221	0.192691	7.22156e-06
1.1	57.1165	81.1541	11.171	17.4708	4.42261	0.824944	1.73762	0.0270092	0.657961	0.000679867	0.231557	1.39268e-05
1.2	59.6964	79.5822	12.7512	19.868	5.06695	1.062	1.99385	0.0391557	0.760864	0.00110718	0.272272	2.54449e-05
1.3	61.9789	77.9683	14.3479	22.2793	5.73274	1.33663	2.26048	0.0550464	0.867809	0.00173448	0.314701	4.43615e-05
1.4	63.9973	76.3258	15.9491	24.6854	6.41575	1.64956	2.53651	0.075334	0.978576	0.00262645	0.358733	7.42314e-05
1.5	65.7811	74.6664	17.5444	27.0699	7.11212	2.00103	2.82091	0.100686	1.09293	0.00385953	0.40427	0.000119787
1.6	67.357	72.9993	19.1256	29.4189	7.81841	2.39082	3.1127	0.13177	1.21064	0.00552209	0.451225	0.000187151
1.7	68.7486	71.3328	20.6857	31.7212	8.53157	2.81829	3.41093	0.169245	1.33147	0.00771419	0.499513	0.000284047
1.8	69.977	69.6732	22.2192	33.9673	9.24889	3.28246	3.71472	0.213747	1.45516	0.0105471	0.549057	0.000419993
1.9	71.0611	68.0259	23.7217	36.1498	9.96797	3.78201	4.02322	0.265879	1.58149	0.0141422	0.599782	0.00060648
2	72.0175	66.3953	25.1896	38.2629	10.6867	4.31535	4.33565	0.326203	1.71023	0.0186305	0.651615	0.000857117
2.1	72.8611	64.7847	26.6203	40.302	11.4033	4.88069	4.6513	0.395232	1.84115	0.0241505	0.704487	0.00118774
2.2	73.6051	63.197	28.0118	42.2641	12.1162	5.47604	4.96948	0.473423	1.97404	0.0308474	0.758329	0.0016165
2.3	74.2613	61.6341	29.3626	44.1468	12.824	6.09929	5.28959	0.561174	2.10869	0.038871	0.813076	0.00216386
2.4	74.8401	60.0976	30.6717	45.9488	13.5254	6.74822	5.61106	0.658819	2.24492	0.048374	0.868665	0.00285263
2.5	75.3508	58.5887	31.9388	47.6697	14.2195	7.42058	5.93337	0.766629	2.38252	0.0595107	0.925035	0.00370787
2.6	75.8017	57.1082	33.1634	49.3095	14.9055	8.11404	6.25607	0.884806	2.52133	0.0724347	0.982126	0.0047568
2.7	76.2002	55.6565	34.3457	50.8689	15.5825	8.82631	6.57871	1.01349	2.66118	0.0872974	1.03988	0.00602865
2.8	76.5528	54.2339	35.486	52.3488	16.2499	9.55509	6.90091	1.15276	2.8019	0.104246	1.09825	0.00755452
2.9	76.8654	52.8404	36.5847	53.7507	16.9073	10.2981	7.22231	1.30262	2.94336	0.123424	1.15717	0.0093671
3	77.1432	51.4759	37.6424	55.0763	17.5542	11.0533	7.5426	1.46303	3.08541	0.144967	1.21659	0.0115005
3.1	77.3909	50.1402	38.6599	56.3275	18.1903	11.8183	7.86147	1.6339	3.22791	0.169002	1.27648	0.01399
3.2	77.6126	48.833	39.6379	57.5064	18.8153	12.5913	8.17867	1.81506	3.37075	0.195648	1.33677	0.0168716
3.3	77.812	47.5538	40.5773	58.6152	19.4289	13.3703	8.49396	2.00633	3.5138	0.225015	1.39742	0.020182
3.4	77.9925	46.3023	41.4791	59.6563	20.0311	14.1533	8.80712	2.20745	3.65696	0.2572	1.4584	0.0239582
3.5	78.1571	45.078	42.3442	60.632	20.6218	14.9388	9.11797	2.41815	3.80013	0.292292	1.51965	0.0282371
3.6	78.3083	43.8802	43.1736	61.5448	21.2007	15.7249	9.42633	2.63812	3.9432	0.330365	1.58115	0.0330553
3.7	78.4487	42.7086	43.9682	62.3971	21.7681	16.5103	9.73204	2.86701	4.08608	0.371483	1.64284	0.0384488
3.8	78.5802	41.5625	44.7291	63.1914	22.3237	17.2933	10.035	3.10444	4.2287	0.415699	1.7047	0.0444529
3.9	78.7049	40.4414	45.4572	63.9299	22.8677	18.0728	10.335	3.35003	4.37097	0.463052	1.76668	0.0511017
4	78.8243	39.3448	46.1536	64.6151	23.4002	18.8474	10.632	3.60337	4.51282	0.51357	1.82876	0.0584279
4.1	78.9401	38.2721	46.8192	65.2494	23.9211	19.6161	10.926	3.86404	4.65418	0.567268	1.8909	0.0664628
4.2	79.0536	37.2228	47.4549	65.8349	24.4306	20.3778	11.2167	4.1316	4.79498	0.624152	1.95308	0.0752359
4.3	79.166	36.1965	48.0618	66.3739	24.9288	21.1315	11.5042	4.4056	4.93516	0.684216	2.01525	0.0847747
4.4	79.2784	35.1926	48.6407	66.8686	25.4158	21.8765	11.7883	4.68561	5.07468	0.747442	2.0774	0.0951047
4.5	79.3918	34.2106	49.1925	67.321	25.8918	22.6119	12.0691	4.97117	5.21346	0.813803	2.13949	0.106249
4.6	79.507	33.2501	49.7181	67.7332	26.3568	23.3371	12.3464	5.26185	5.35147	0.883264	2.20151	0.11823
4.7	79.6249	32.3107	50.2184	68.107	26.8111	24.0515	12.6203	5.55718	5.48866	0.955778	2.26342	0.131064
4.8	79.7459	31.3919	50.6941	68.4443	27.2548	24.7544	12.8907	5.85674	5.62498	1.03129	2.3252	0.144769
4.9	79.8709	30.4932	51.1461	68.747	27.6879	25.4456	13.1575	6.16009	5.7604	1.10974	2.38683	0.159358
5	80.0003	29.6144	51.5752	69.0168	28.1108	26.1244	13.4208	6.4668	5.89487	1.19106	2.44829	0.174843
5.1	80.1345	28.7551	51.9821	69.2553	28.5236	26.7907	13.6806	6.77646	6.02837	1.27518	2.50955	0.191232
5.2	80.274	27.9148	52.3675	69.4641	28.9264	27.4441	13.9368	7.08866	6.16086	1.362	2.5706	0.208531
5.3	80.4192	27.0932	52.7322	69.6447	29.3195	28.0843	14.1894	7.40301	6.29232	1.45145	2.63141	0.226744
5.4	80.5702	26.29	53.0768	69.7987	29.7029	28.7112	14.4385	7.71912	6.4227	1.54343	2.69198	0.245873
5.5	80.7274	25.5049	53.402	69.9272	30.0768	29.3247	14.684	8.03661	6.552	1.63786	2.75227	0.265915
5.6	80.891	24.7376	53.7084	70.0318	30.4415	29.9245	14.9259	8.35514	6.68018	1.73461	2.81228	0.286869
5.7	81.0612	23.9878	53.9968	70.1137	30.7971	30.5108	15.1642	8.67436	6.80722	1.83361	2.87199	0.308727
5.8	81.238	23.2551	54.2676	70.174	31.1438	31.0833	15.399	8.99394	6.9331	1.93473	2.93138	0.331481
5.9	81.4216	22.5393	54.5215	70.214	31.4817	31.6421	15.6303	9.31355	7.0578	2.03787	2.99044	0.355123
6	81.6122	21.8402	54.759	70.2348	31.8111	32.1873	15.858	9.63291	7.18131	2.14293	3.04915	0.379639
6.1	81.8095	21.1609	54.9808	70.2266	32.132	32.7246	16.0822	9.95524	7.30361	2.25098	3.1075	0.405302
6.2	82.0135	20.5064	55.1877	70.1718	32.4446	33.2637	16.303	10.2867	7.42469	2.36419	3.16548	0.432663
6.3	82.2237	19.8755	55.3806	70.0733	32.7492	33.803	16.5202	10.6268	7.54453	2.4826	3.22307	0.461789
6.4	82.4397	19.2669	55.5603	69.934	33.0459	34.3409	16.7341	10.9752	7.66311	2.60619	3.28027	0.492729
6.5	82.6612	18.6793	55.7275	69.7571	33.3349	34.8757	16.9445	11.3312	7.78043	2.73494	3.33705	0.525533
6.6	82.8879	18.1117	55.883	69.5454	33.6163	35.4061	17.1515	11.6943	7.89648	2.86881	3.39342	0.560247
6.7	83.1195	17.5629	56.0273	69.3016	33.8903	35.9306	17.3551	12.064	8.01125	3.00774	3.44936	0.596911
6.8	83.3558	17.032	56.1612	69.0282	34.1571	36.4481	17.5554	12.4396	8.12473	3.15167	3.50485	0.635564
6.9	83.5964	16.5181	56.2851	68.7278	34.4169	36.9573	17.7524	12.8206	8.23691	3.30051	3.5599	0.676239
7	83.8412	16.0205	56.3995	68.4025	34.6698	37.4573	17.9461	13.2065	8.34778	3.45417	3.61449	0.718967
7.1	84.0898	15.5385	56.505	68.0547	34.916	37.9472	18.1365	13.5965	8.45735	3.61254	3.6686	0.763773
7.2	84.342	15.0713	56.6019	67.6864	35.1557	38.4263	18.3237	13.9901	8.56559	3.77552	3.72224	0.810677
7.3	84.5977	14.6183	56.6908	67.2994	35.389	38.8936	18.5077	14.3868	8.67252	3.94296	3.7754	0.859695
7.4	84.8567	14.1789	56.7719	66.8957	35.6161	39.3488	18.6885	14.786	8.77812	4.11474	3.82806	0.91084
7.5	85.1186	13.7527	56.8458	66.4769	35.8371	39.7913	18.8661	15.1872	8.88239	4.29071	3.88023	0.964118
7.6	85.3833	13.3392	56.9126	66.0446	36.0522	40.2206	19.0407	15.5898	8.98533	4.47071	3.93188	1.01953
7.7	85.6506	12.9379	56.9729	65.6004	36.2615	40.6364	19.2122	15.9932	9.08693	4.65458	3.98302	1.07707
7.8	85.9203	12.5483	57.0268	65.1456	36.4652	41.0385	19.3806	16.397	9.1872	4.84217	4.03364	1.13674
7.9	86.1923	12.1702	57.0747	64.6816	36.6634	41.4266	19.5461	16.8008	9.28613	5.03328	4.08373	1.19853
8	86.4662	11.8031	57.1169	64.2095	36.8562	41.8005	19.7085	17.2039	9.38372	5.22775	4.13328	1.26241
8.1	86.7419	11.4467	57.1536	63.7305	37.0438	42.1603	19.868	17.6061	9.47997	5.42539	4.1823	1.32837
8.2	87.0193	11.1008	57.1852	63.2457	37.2263	42.5059	20.0246	18.0067	9.57488	5.62601	4.23077	1.39638
8.3	87.298	10.7649	57.2119	62.7561	37.4039	42.8373	20.1783	18.4056	9.66844	5.82944	4.27868	1.46642
8.4	87.578	10.439	57.2339	62.2624	37.5766	43.1546	20.3291	18.8022	9.76067	6.03548	4.32604	1.53845
8.5	87.859	10.1226	57.2516	61.7657	37.7445	43.4578	20.4771	19.1963	9.85155	6.24395	4.37284	1.61244
8.6	88.1409	9.81553	57.265	61.2667	37.9078	43.7472	20.6223	19.5874	9.94109	6.45464	4.41907	1.68834
8.7	88.4233	9.5176	57.2746	60.7661	38.0667	44.0229	20.7648	19.9753	10.0293	6.66739	4.46473	1.76613
8.8	88.7062	9.22857	57.2804	60.2645	38.2211	44.285	20.9045	20.3596	10.1162	6.882	4.50981	1.84574
8.9	88.9893	8.94823	57.2828	59.7627	38.3713	44.5339	21.0415	20.7402	10.2017	7.09828	4.55431	1.92714
9	89.2725	8.67637	57.2818	59.2612	38.5172	44.7697	21.1758	21.1167	10.2859	7.31605	4.59822	2.01028
9.1	89.5554	8.4128	57.2779	58.7604	38.6591	44.9928	21.3075	21.489	10.3687	7.53513	4.64155	2.0951
9.2	89.8379	8.15733	57.2711	58.261	38.797	45.2033	21.4365	21.8567	10.4502	7.75535	4.68428	2.18155
9.3	90.1199	7.90978	57.2617	57.7633	38.9311	45.4017	21.563	22.2198	10.5304	7.97653	4.72641	2.26958
9.4	90.401	7.66997	57.2498	57.2677	39.0613	45.5881	21.6869	22.578	10.6093	8.1985	4.76794	2.35912
9.5	90.6811	7.43772	57.2357	56.7747	39.1879	45.7629	21.8083	22.9312	10.6868	8.42111	4.80886	2.45012
9.6	90.9599	7.21287	57.2195	56.2846	39.3108	45.9265	21.9271	23.2793	10.763	8.64417	4.84918	2.54251
9.7	91.2373	6.99524	57.2016	55.7977	39.4302	46.0791	22.0435	23.6221	10.8378	8.86755	4.88888	2.63625
9.8	91.5131	6.78467	57.1819	55.3143	39.5462	46.221	22.1574	23.9596	10.9114	9.09109	4.92797	2.73126
9.9	91.7869	6.58101	57.1608	54.8347	39.6588	46.3526	22.2689	24.2916	10.9836	9.31464	4.96643	2.82748
10	92.0587	6.38408	57.1384	54.359	39.7682	46.4743	22.3779	24.618	11.0545	9.53806	5.00428	2.92486
10.1	92.3281	6.19373	57.1149	53.8877	39.8744	46.5863	22.4846	24.9389	11.1241	9.76122	5.0415	3.02333
10.2	92.5951	6.00981	57.0904	53.4208	39.9774	46.6889	22.589	25.2541	11.1924	9.98398	5.07808	3.12282
10.3	92.8593	5.83216	57.0652	52.9585	40.0774	46.7826	22.691	25.5636	11.2593	10.2062	5.11404	3.22328
10.4	93.1205	5.66062	57.0395	52.501	40.1745	46.8676	22.7906	25.8674	11.325	10.4278	5.14936	3.32463
10.5	93.3786	5.49503	57.0133	52.0485	40.2687	46.9441	22.888	26.1654	11.3893	10.6487	5.18404	3.42683
10.6	93.6333	5.33526	56.9868	51.601	40.36	47.0127	22.9831	26.4577	11.4523	10.8687	5.21809	3.5298
10.7	93.8844	5.18115	56.9603	51.1588	40.4485	47.0735	23.076	26.7443	11.514	11.0877	5.25148	3.63348
10.8	94.1317	5.03255	56.9339	50.7219	40.5344	47.1268	23.1667	27.0251	11.5744	11.3056	5.28424	3.73782
10.9	94.375	4.8893	56.9077	50.2904	40.6177	47.173	23.2551	27.3002	11.6335	11.5224	5.31634	3.84275
11	94.614	4.75127	56.8819	49.8645	40.6983	47.2123	23.3413	27.5696	11.6914	11.7379	5.34779	3.94822
11.1	94.8487	4.61831	56.8567	49.4441	40.7765	47.2451	23.4254	27.8334	11.7479	11.952	5.37858	4.05416
11.2	95.0787	4.49061	56.8321	49.0274	40.8522	47.2716	23.5073	28.0923	11.8031	12.1654	5.40872	4.16084
11.3	95.3038	4.37006	56.8085	48.603	40.9255	47.2924	23.5871	28.3508	11.857	12.3818	5.4382	4.27016
11.4	95.5237	4.25666	56.7861	48.1703	40.9965	47.3073	23.6648	28.6094	11.9096	12.6014	5.46701	4.38234
11.5	95.738	4.15006	56.7652	47.7308	41.0651	47.3162	23.7404	28.8675	11.9609	12.8241	5.49516	4.49729
11.6	95.9464	4.04994	56.746	47.2856	41.1316	47.3189	23.8139	29.1246	12.0109	13.0495	5.52264	4.61491
11.7	96.1487	3.95598	56.7287	46.8361	41.1958	47.3152	23.8853	29.3804	12.0597	13.2773	5.54945	4.73509
11.8	96.3444	3.8679	56.7137	46.3834	41.2579	47.3052	23.9547	29.6344	12.1071	13.5072	5.57559	4.85775
11.9	96.5334	3.78542	56.7011	45.9285	41.3179	47.2888	24.022	29.8863	12.1533	13.7391	5.60105	4.98276
12	96.717	3.70827	56.6902	45.4725	41.3762	47.266	24.0876	30.1357	12.1983	13.9724	5.62595	5.11002
12.1	96.9006	3.6362	56.6782	45.0162	41.4334	47.2369	24.1524	30.3824	12.2429	14.2071	5.65062	5.23943
12.2	97.0841	3.56894	56.6651	44.5607	41.4898	47.2014	24.2164	30.626	12.2871	14.4429	5.6751	5.37086
12.3	97.2675	3.50625	56.6512	44.1065	41.5454	47.1598	24.2798	30.8662	12.3309	14.6795	5.69938	5.50422
12.4	97.4506	3.4479	56.6366	43.6546	41.6	47.1121	24.3424	31.1028	12.3743	14.9166	5.72348	5.63939
12.5	97.6331	3.39367	56.6215	43.2055	41.6539	47.0585	24.4043	31.3356	12.4173	15.1541	5.74738	5.77625
12.6	97.8148	3.34333	56.6062	42.76	41.7069	46.999	24.4655	31.5644	12.4599	15.3917	5.7711	5.9147
12.7	97.9956	3.29668	56.5907	42.3184	41.7591	46.934	24.5261	31.789	12.5021	15.6291	5.79462	6.05462
12.8	98.1753	3.25353	56.5754	41.8815	41.8105	46.8635	24.5859	32.0092	12.5439	15.8663	5.81795	6.1959
12.9	98.3538	3.21368	56.5602	41.4496	41.8611	46.7878	24.6451	32.2249	12.5853	16.1029	5.84109	6.33843
13	98.5308	3.17695	56.5454	41.0231	41.911	46.7071	24.7036	32.4361	12.6263	16.3388	5.86404	6.4821
13.1	98.7062	3.14316	56.5311	40.6024	41.96	46.6216	24.7614	32.6425	12.6669	16.5738	5.8868	6.6268
13.2	98.88	3.11213	56.5175	40.1879	42.0084	46.5315	24.8186	32.8441	12.7072	16.8078	5.90936	6.77243
13.3	99.052	3.08371	56.5046	39.7798	42.056	46.437	24.8751	33.0409	12.747	17.0406	5.93174	6.91887
13.4	99.222	3.05773	56.4925	39.3785	42.1029	46.3384	24.9309	33.2327	12.7865	17.2719	5.95394	7.06603
13.5	99.39	3.03403	56.4814	38.984	42.1491	46.2359	24.9861	33.4196	12.8256	17.5018	5.97594	7.21381
13.6	99.5558	3.01247	56.4714	38.5967	42.1946	46.1298	25.0407	33.6016	12.8643	17.73	5.99775	7.3621
13.7	99.7194	2.99291	56.4625	38.2166	42.2394	46.0202	25.0947	33.7785	12.9026	17.9565	6.01938	7.5108
13.8	99.8807	2.97519	56.4548	37.844	42.2835	45.9074	25.148	33.9505	12.9405	18.181	6.04081	7.65982
13.9	100.04	2.9592	56.4484	37.4789	42.3271	45.7917	25.2007	34.1176	12.9781	18.4035	6.06206	7.80907
14	100.196	2.94479	56.4434	37.1214	42.3699	45.6732	25.2527	34.2796	13.0153	18.624	6.08312	7.95846
14.1	100.35	2.93185	56.4398	36.7716	42.4122	45.5521	25.3042	34.4368	13.0521	18.8422	6.104	8.10789
14.2	100.501	2.92025	56.4377	36.4295	42.4539	45.4288	25.3551	34.5891	13.0886	19.0581	6.12469	8.25728
14.3	100.649	2.90988	56.4371	36.0952	42.4949	45.3033	25.4054	34.7366	13.1247	19.2717	6.14519	8.40656
14.4	100.795	2.90062	56.438	35.7686	42.5354	45.176	25.455	34.8793	13.1604	19.4828	6.1655	8.55563
14.5	100.938	2.89237	56.4405	35.4499	42.5753	45.0469	25.5041	35.0173	13.1958	19.6914	6.18563	8.70442
14.6	101.078	2.88503	56.4447	35.1388	42.6147	44.9164	25.5526	35.1507	13.2308	19.8974	6.20558	8.85285
14.7	101.215	2.87849	56.4504	34.8355	42.6535	44.7845	25.6006	35.2795	13.2654	20.1008	6.22534	9.00086
14.8	101.35	2.87266	56.4579	34.5399	42.6918	44.6516	25.6479	35.4038	13.2997	20.3015	6.24491	9.14837
14.9	101.481	2.86745	56.467	34.252	42.7295	44.5176	25.6947	35.5237	13.3336	20.4995	6.2643	9.29531
15	101.61	2.86277	56.4778	33.9716	42.7668	44.3829	25.7409	35.6392	13.3672	20.6948	6.28351	9.44163
15.1	101.735	2.85855	56.4903	33.6987	42.8035	44.2476	25.7866	35.7506	13.4004	20.8872	6.30253	9.58725
15.2	101.858	2.85469	56.5045	33.4332	42.8398	44.1118	25.8317	35.8577	13.4333	21.0769	6.32137	9.73212
15.3	101.978	2.85113	56.5204	33.175	42.8756	43.9756	25.8762	35.9608	13.4658	21.2637	6.34003	9.87619
15.4	102.094	2.8478	56.538	32.9242	42.9109	43.8393	25.9203	36.0599	13.4979	21.4477	6.3585	10.0194
15.5	102.208	2.84461	56.5572	32.6804	42.9457	43.703	25.9637	36.1552	13.5297	21.6287	6.37679	10.1617
15.6	102.319	2.84152	56.5781	32.4438	42.9801	43.5668	26.0067	36.2467	13.5612	21.8069	6.3949	10.303
15.7	102.427	2.83846	56.6007	32.214	43.0141	43.4307	26.0491	36.3344	13.5923	21.9823	6.41282	10.4433
15.8	102.532	2.83537	56.6248	31.9911	43.0476	43.295	26.091	36.4186	13.6231	22.1547	6.43057	10.5826
15.9	102.634	2.8322	56.6506	31.775	43.0808	43.1598	26.1323	36.4993	13.6535	22.3242	6.44813	10.7207
16	102.733	2.82889	56.6779	31.5654	43.1135	43.0251	26.1732	36.5766	13.6836	22.4908	6.46551	10.8577
16.1	102.829	2.82539	56.7068	31.3624	43.1458	42.891	26.2135	36.6506	13.7134	22.6546	6.48271	10.9935
16.2	102.923	2.82167	56.7372	31.1657	43.1777	42.7577	26.2533	36.7214	13.7428	22.8155	6.49974	11.1282
16.3	103.013	2.81768	56.7691	30.9753	43.2092	42.6253	26.2926	36.789	13.7718	22.9735	6.51658	11.2615
16.4	103.101	2.81337	56.8025	30.791	43.2403	42.4937	26.3314	36.8537	13.8006	23.1286	6.53324	11.3936
16.5	103.186	2.80872	56.8372	30.6127	43.271	42.3631	26.3697	36.9154	13.829	23.2809	6.54972	11.5244
16.6	103.268	2.80368	56.8734	30.4403	43.3014	42.2337	26.4075	36.9743	13.8571	23.4304	6.56602	11.6538
16.7	103.348	2.79823	56.9108	30.2737	43.3314	42.1053	26.4449	37.0304	13.8848	23.577	6.58215	11.7818
16.8	103.425	2.79233	56.9496	30.1127	43.361	41.9782	26.4817	37.0839	13.9122	23.7209	6.59809	11.9085
16.9	103.499	2.78596	56.9896	29.9573	43.3903	41.8523	26.5181	37.1348	13.9393	23.862	6.61386	12.0337
17	103.571	2.77909	57.0309	29.8072	43.4192	41.7278	26.5539	37.1833	13.9661	24.0003	6.62945	12.1575
17.1	103.64	2.7717	57.0733	29.6624	43.4478	41.6046	26.5893	37.2293	13.9925	24.136	6.64486	12.2798
17.2	103.707	2.76377	57.1168	29.5228	43.4761	41.4829	26.6242	37.273	14.0186	24.2689	6.6601	12.4007
17.3	103.771	2.75527	57.1614	29.3882	43.504	41.3626	26.6587	37.3145	14.0444	24.3991	6.67516	12.52
17.4	103.833	2.7462	57.2071	29.2586	43.5316	41.2439	26.6927	37.3539	14.0699	24.5267	6.69004	12.6378
17.5	103.893	2.73653	57.2537	29.1337	43.5588	41.1266	26.7262	37.3911	14.095	24.6517	6.70474	12.7541
17.6	103.95	2.72626	57.3012	29.0136	43.5857	41.011	26.7593	37.4264	14.1198	24.7741	6.71927	12.8688
17.7	104.005	2.71536	57.3497	28.898	43.6123	40.897	26.7919	37.4598	14.1443	24.8939	6.73362	12.9819
17.8	104.058	2.70384	57.399	28.7869	43.6386	40.7847	26.824	37.4913	14.1685	25.0111	6.7478	13.0935
17.9	104.109	2.69167	57.4491	28.6802	43.6646	40.674	26.8557	37.521	14.1924	25.1259	6.7618	13.2035
18	104.157	2.67886	57.4999	28.5777	43.6902	40.565	26.887	37.549	14.216	25.2381	6.77563	13.3118
18.1	104.204	2.66539	57.5514	28.4794	43.7156	40.4578	26.9178	37.5754	14.2392	25.3479	6.78928	13.4186
18.2	104.248	2.65125	57.6035	28.3851	43.7406	40.3523	26.9482	37.6003	14.2621	25.4553	6.80276	13.5237
18.3	104.291	2.63646	57.6563	28.2948	43.7654	40.2486	26.9781	37.6236	14.2847	25.5603	6.81607	13.6272
18.4	104.331	2.62099	57.7096	28.2083	43.7898	40.1466	27.0076	37.6455	14.3071	25.6629	6.8292	13.7291
18.5	104.37	2.60485	57.7634	28.1256	43.8139	40.0464	27.0366	37.6659	14.3291	25.7632	6.84215	13.8293
18.6	104.407	2.58804	57.8176	28.0465	43.8378	39.9481	27.0653	37.6851	14.3507	25.8612	6.85494	13.9278
18.7	104.442	2.57056	57.8723	27.971	43.8613	39.8515	27.0935	37.703	14.3721	25.9568	6.86755	14.0247
18.8	104.476	2.5524	57.9273	27.899	43.8845	39.7568	27.1212	37.7197	14.3932	26.0503	6.87999	14.1199
18.9	104.508	2.53357	57.9826	27.8303	43.9075	39.6639	27.1486	37.7353	14.414	26.1415	6.89225	14.2135
19	104.538	2.51406	58.0381	27.765	43.9301	39.5729	27.1755	37.7497	14.4344	26.2305	6.90434	14.3053
19.1	104.567	2.49389	58.0939	27.7029	43.9525	39.4837	27.202	37.7631	14.4546	26.3173	6.91627	14.3955
19.2	104.594	2.47305	58.1498	27.6439	43.9745	39.3963	27.2281	37.7755	14.4745	26.402	6.92802	14.484
19.3	104.62	2.45155	58.2059	27.588	43.9963	39.3108	27.2538	37.787	14.494	26.4846	6.93959	14.5708
19.4	104.644	2.42938	58.262	27.5351	44.0177	39.2272	27.279	37.7975	14.5133	26.5651	6.951	14.6559
19.5	104.667	2.40656	58.3181	27.4851	44.0389	39.1454	27.3039	37.8072	14.5323	26.6436	6.96224	14.7393
19.6	104.689	2.38309	58.3743	27.438	44.0598	39.0655	27.3283	37.8161	14.5509	26.72	6.9733	14.821
19.7	104.709	2.35897	58.4304	27.3936	44.0804	38.9874	27.3524	37.8242	14.5693	26.7944	6.98419	14.901
19.8	104.728	2.33421	58.4863	27.352	44.1007	38.9112	27.376	37.8316	14.5873	26.8668	6.99492	14.9793
19.9	104.747	2.30881	58.5422	27.313	44.1207	38.8368	27.3992	37.8383	14.6051	26.9372	7.00547	15.0559
20	104.764	2.28278	58.5978	27.2766	44.1404	38.7643	27.4221	37.8443	14.6226	27.0058	7.01586	15.1307
20.1	104.78	2.25612	58.6532	27.2427	44.1599	38.6936	27.4445	37.8498	14.6398	27.0723	7.02607	15.2039
20.2	104.794	2.22884	58.7083	27.2113	44.179	38.6248	27.4666	37.8546	14.6567	27.137	7.03612	15.2753
20.3	104.808	2.20095	58.7632	27.1823	44.1979	38.5578	27.4882	37.8589	14.6733	27.1999	7.04599	15.345
20.4	104.821	2.17246	58.8176	27.1557	44.2164	38.4927	27.5095	37.8628	14.6896	27.2609	7.0557	15.413
20.5	104.834	2.14336	58.8717	27.1315	44.2347	38.4293	27.5303	37.8661	14.7056	27.32	7.06524	15.4793
20.6	104.845	2.11366	58.9254	27.1095	44.2526	38.3679	27.5508	37.869	14.7213	27.3773	7.07461	15.5438
20.7	104.856	2.08338	58.9785	27.0897	44.2703	38.3082	27.5709	37.8715	14.7367	27.4329	7.08381	15.6066
20.8	104.865	2.05251	59.0312	27.0722	44.2877	38.2504	27.5906	37.8736	14.7519	27.4867	7.09284	15.6676
20.9	104.874	2.02107	59.0833	27.0568	44.3048	38.1944	27.6099	37.8753	14.7667	27.5387	7.10171	15.7269
21	104.883	1.98906	59.1349	27.0435	44.3215	38.1402	27.6288	37.8767	14.7813	27.5889	7.11041	15.7845
21.1	104.891	1.95648	59.1858	27.0323	44.338	38.0878	27.6474	37.8779	14.7956	27.6375	7.11894	15.8403
21.2	104.898	1.92335	59.2361	27.0232	44.3542	38.0372	27.6656	37.8787	14.8096	27.6843	7.1273	15.8944
21.3	104.905	1.88983	59.2857	27.0158	44.3701	37.9883	27.6834	37.8793	14.8233	27.7296	7.13549	15.9468
21.4	104.911	1.85804	59.3346	27.007	44.3857	37.9398	27.7008	37.8797	14.8367	27.7744	7.14352	15.999
21.5	104.916	1.82847	59.383	26.996	44.401	37.8913	27.7178	37.8798	14.8499	27.8193	7.15139	16.0513
21.6	104.921	1.80096	59.431	26.9829	44.416	37.8427	27.7345	37.8798	14.8627	27.8641	7.15908	16.1039
21.7	104.926	1.77532	59.4781	26.968	44.4308	37.7942	27.751	37.8795	14.8755	27.9088	7.16669	16.1565
21.8	104.932	1.75141	59.5237	26.9515	44.4457	37.7458	27.7674	37.879	14.8882	27.9534	7.17431	16.2091
21.9	104.94	1.72906	59.568	26.9336	44.4606	37.6974	27.7839	37.8783	14.9009	27.9978	7.18191	16.2618
22	104.948	1.70813	59.6111	26.9145	44.4754	37.6492	27.8003	37.8774	14.9136	28.042	7.18951	16.3144
22.1	104.958	1.6885	59.653	26.8944	44.4903	37.6011	27.8167	37.8763	14.9262	28.086	7.19711	16.367
22.2	104.968	1.67002	59.6939	26.8734	44.5052	37.5532	27.833	37.8749	14.9389	28.1298	7.20469	16.4194
22.3	104.98	1.65259	59.7338	26.8517	44.5201	37.5055	27.8494	37.8734	14.9515	28.1732	7.21226	16.4718
22.4	104.992	1.63608	59.7728	26.8295	44.535	37.4581	27.8656	37.8716	14.9641	28.2164	7.21982	16.5239
22.5	105.005	1.6204	59.8111	26.8068	44.5498	37.411	27.8819	37.8697	14.9766	28.2591	7.22735	16.5758
22.6	105.018	1.60544	59.8486	26.7838	44.5646	37.3641	27.898	37.8676	14.9892	28.3016	7.23487	16.6275
22.7	105.032	1.59111	59.8854	26.7606	44.5794	37.3176	27.9141	37.8653	15.0016	28.3436	7.24237	16.6788
22.8	105.046	1.57732	59.9215	26.7374	44.5941	37.2714	27.9302	37.8628	15.0141	28.3852	7.24984	16.7299
22.9	105.061	1.56399	59.9571	26.7142	44.6088	37.2257	27.9461	37.8601	15.0265	28.4263	7.25729	16.7805
23	105.076	1.55103	59.9922	26.6911	44.6235	37.1803	27.9621	37.8573	15.0388	28.4669	7.26471	16.8308
23.1	105.091	1.53838	60.0267	26.6682	44.6381	37.1354	27.9779	37.8543	15.0511	28.5071	7.2721	16.8807
23.2	105.106	1.52596	60.0608	26.6457	44.6527	37.0909	27.9936	37.8511	15.0633	28.5468	7.27945	16.9301
23.3	105.122	1.51371	60.0944	26.6236	44.6672	37.0469	28.0093	37.8478	15.0754	28.5859	7.28677	16.979
23.4	105.138	1.50157	60.1276	26.6019	44.6816	37.0035	28.0249	37.8444	15.0875	28.6245	7.29405	17.0275
23.5	105.153	1.48948	60.1604	26.5808	44.696	36.9606	28.0403	37.8409	15.0996	28.6624	7.3013	17.0753
23.6	105.169	1.47738	60.1928	26.5602	44.7102	36.9182	28.0557	37.8372	15.1115	28.6998	7.3085	17.1226
23.7	105.185	1.46523	60.2249	26.5404	44.7244	36.8765	28.071	37.8334	15.1234	28.7366	7.31565	17.1693
23.8	105.201	1.45298	60.2566	26.5212	44.7386	36.8353	28.0861	37.8295	15.1352	28.7728	7.32276	17.2154
23.9	105.217	1.44059	60.288	26.5029	44.7526	36.7948	28.1012	37.8255	15.1469	28.8083	7.32983	17.2608
24	105.233	1.428	60.319	26.4853	44.7665	36.755	28.1161	37.8215	15.1585	28.8432	7.33684	17.3055
24.1	105.248	1.41519	60.3497	26.4686	44.7804	36.7159	28.1309	37.8173	15.17	28.8774	7.3438	17.3496
24.2	105.264	1.40211	60.3801	26.4529	44.7941	36.6774	28.1456	37.8131	15.1814	28.9109	7.3507	17.3928
24.3	105.28	1.38874	60.4102	26.438	44.8077	36.6397	28.1602	37.8089	15.1928	28.9437	7.35754	17.4354
24.4	105.295	1.37504	60.4399	26.4242	44.8213	36.6027	28.1746	37.8046	15.204	28.9758	7.36433	17.4771
24.5	105.311	1.36098	60.4693	26.4113	44.8347	36.5665	28.1888	37.8002	15.2151	29.0072	7.37106	17.518
24.6	105.326	1.34653	60.4984	26.3995	44.8479	36.5311	28.203	37.7959	15.2261	29.0378	7.37772	17.5581
24.7	105.341	1.33168	60.5271	26.3888	44.8611	36.4965	28.217	37.7915	15.237	29.0677	7.38431	17.5974
24.8	105.356	1.31638	60.5555	26.3792	44.8741	36.4627	28.2308	37.7871	15.2478	29.0968	7.39084	17.6357
24.9	105.371	1.30063	60.5835	26.3707	44.887	36.4298	28.2445	37.7827	15.2585	29.1252	7.39729	17.6732
25	105.386	1.28439	60.6111	26.3634	44.8997	36.3977	28.258	37.7784	15.269	29.1528	7.40368	17.7097
25.1	105.4	1.26766	60.6383	26.3573	44.9123	36.3665	28.2713	37.774	15.2794	29.1796	7.40998	17.7453
25.2	105.415	1.25042	60.6652	26.3523	44.9248	36.3363	28.2845	37.7697	15.2897	29.2055	7.41621	17.7799
25.3	105.429	1.23264	60.6916	26.3486	44.9371	36.3069	28.2975	37.7655	15.2999	29.2307	7.42237	17.8135
25.4	105.443	1.21431	60.7176	26.346	44.9492	36.2785	28.3103	37.7613	15.3099	29.255	7.42844	17.8461
25.5	105.457	1.19543	60.7431	26.3448	44.9612	36.2511	28.3229	37.7571	15.3198	29.2785	7.43442	17.8777
25.6	105.471	1.17597	60.7682	26.3448	44.973	36.2246	28.3354	37.7531	15.3295	29.3012	7.44032	17.9082
25.7	105.485	1.15592	60.7928	26.3461	44.9847	36.1991	28.3476	37.7491	15.3391	29.323	7.44614	17.9376
25.8	105.499	1.13528	60.8168	26.3487	44.9961	36.1746	28.3597	37.7452	15.3485	29.3439	7.45186	17.9659
25.9	105.512	1.11403	60.8404	26.3526	45.0074	36.1512	28.3715	37.7415	15.3578	29.364	7.45749	17.9931
26	105.526	1.09217	60.8634	26.3579	45.0185	36.1287	28.3832	37.7378	15.3669	29.3832	7.46302	18.0192
26.1	105.539	1.06969	60.8859	26.3645	45.0294	36.1074	28.3946	37.7342	15.3759	29.4014	7.46846	18.044
26.2	105.553	1.04657	60.9077	26.3725	45.0401	36.0871	28.4059	37.7308	15.3847	29.4188	7.4738	18.0677
26.3	105.566	1.02282	60.929	26.3819	45.0506	36.0679	28.4169	37.7276	15.3933	29.4352	7.47904	18.0902
26.4	105.579	0.998422	60.9496	26.3926	45.0609	36.0498	28.4277	37.7244	15.4017	29.4507	7.48418	18.1114
26.5	105.592	0.973377	60.9696	26.4048	45.071	36.0328	28.4382	37.7215	15.41	29.4653	7.48921	18.1314
26.6	105.605	0.94768	60.9889	26.4185	45.0809	36.0169	28.4486	37.7187	15.4181	29.4789	7.49413	18.1501
26.7	105.618	0.921325	61.0075	26.4336	45.0906	36.0022	28.4587	37.7161	15.426	29.4915	7.49894	18.1675
26.8	105.631	0.894309	61.0254	26.4502	45.1	35.9887	28.4685	37.7136	15.4337	29.5032	7.50364	18.1835
26.9	105.644	0.866628	61.0426	26.4682	45.1092	35.9763	28.4782	37.7114	15.4413	29.5138	7.50823	18.1982
27	105.657	0.838279	61.059	26.4879	45.1182	35.9652	28.4875	37.7093	15.4486	29.5235	7.5127	18.2115
27.1	105.67	0.80926	61.0746	26.509	45.127	35.9552	28.4966	37.7075	15.4558	29.5321	7.51705	18.2235
27.2	105.683	0.779569	61.0894	26.5318	45.1355	35.9464	28.5055	37.7059	15.4627	29.5397	7.52128	18.2339
27.3	105.696	0.749203	61.1033	26.5561	45.1437	35.9389	28.5141	37.7045	15.4695	29.5462	7.52539	18.243
27.4	105.709	0.718161	61.1164	26.5821	45.1517	35.9327	28.5224	37.7033	15.476	29.5516	7.52938	18.2505
27.5	105.722	0.686441	61.1286	26.6097	45.1595	35.9277	28.5305	37.7023	15.4823	29.556	7.53323	18.2566
27.6	105.735	0.654043	61.1399	26.639	45.1669	35.9239	28.5383	37.7016	15.4885	29.5593	7.53696	18.2611
27.7	105.749	0.620966	61.1503	26.6701	45.1742	35.9215	28.5458	37.7011	15.4944	29.5614	7.54056	18.264
27.8	105.762	0.587244	61.1597	26.7028	45.1811	35.9204	28.5531	37.7009	15.5	29.5624	7.54402	18.2654
27.9	105.775	0.554556	61.1681	26.735	45.1878	35.9197	28.56	37.7008	15.5055	29.563	7.54735	18.2662
28	105.788	0.523744	61.1758	26.7652	45.1942	35.9191	28.5667	37.7007	15.5107	29.5635	7.55053	18.267
28.1	105.801	0.4947	61.1827	26.7937	45.2003	35.9184	28.5731	37.7005	15.5157	29.5641	7.55358	18.2678
28.2	105.814	0.467323	61.1891	26.8205	45.2062	35.9178	28.5791	37.7004	15.5205	29.5647	7.55649	18.2686
28.3	105.826	0.441518	61.195	26.8457	45.2117	35.9172	28.5849	37.7003	15.525	29.5653	7.55925	18.2694
28.4	105.838	0.417192	61.2005	26.8695	45.2169	35.9165	28.5903	37.7002	15.5293	29.5658	7.56186	18.2702
28.5	105.849	0.394262	61.2058	26.8919	45.2219	35.9159	28.5955	37.7001	15.5333	29.5664	7.56433	18.271
28.6	105.859	0.372647	61.2109	26.9129	45.2265	35.9153	28.6003	37.6999	15.5371	29.5669	7.56665	18.2718
28.7	105.868	0.352272	61.216	26.9327	45.2309	35.9147	28.6048	37.6998	15.5407	29.5675	7.56881	18.2725
28.8	105.876	0.333064	61.221	26.9514	45.2349	35.9141	28.609	37.6997	15.544	29.568	7.57081	18.2733
28.9	105.883	0.314958	61.2262	26.9689	45.2386	35.9135	28.6129	37.6996	15.547	29.5686	7.57266	18.274
29	105.889	0.297889	61.2315	26.9854	45.242	35.9129	28.6164	37.6995	15.5498	29.5691	7.57435	18.2748
29.1	105.893	0.281798	61.2371	27.001	45.245	35.9123	28.6196	37.6993	15.5523	29.5696	7.57588	18.2755
29.2	105.896	0.266628	61.243	27.0156	45.2478	35.9117	28.6224	37.6992	15.5545	29.5702	7.57724	18.2762
29.3	105.898	0.252327	61.2493	27.0294	45.2502	35.9112	28.6249	37.6991	15.5565	29.5707	7.57844	18.277
29.4	105.898	0.238845	61.2561	27.0423	45.2522	35.9106	28.627	37.699	15.5581	29.5712	7.57946	18.2777
29.5	105.896	0.226134	61.2634	27.0545	45.254	35.91	28.6288	37.6989	15.5595	29.5717	7.58032	18.2784
29.6	105.893	0.214149	61.2713	27.0659	45.2553	35.9095	28.6302	37.6988	15.5607	29.5722	7.581	18.2791
29.7	105.887	0.20285	61.2798	27.0767	45.2563	35.9089	28.6313	37.6987	15.5615	29.5727	7.58151	18.2798
29.8	105.88	0.192197	61.2891	27.0868	45.257	35.9084	28.632	37.6985	15.562	29.5732	7.58184	18.2805
29.9	105.871	0.182151	61.2991	27.0963	45.2573	35.9079	28.6323	37.6984	15.5623	29.5737	7.582	18.2812
30	105.861	0.172679	61.3097	27.1053	45.2573	35.9073	28.6323	37.6983	15.5623	29.5742	7.582	18.2819
30.1	105.851	0.163747	61.3197	27.1137	45.2573	35.9068	28.6323	37.6982	15.5623	29.5747	7.582	18.2826
30.2	105.841	0.155324	61.3292	27.1216	45.2573	35.9063	28.6323	37.6981	15.5623	29.5752	7.582	18.2832
30.3	105.832	0.14738	61.3383	27.129	45.2573	35.9058	28.6323	37.698	15.5623	29.5757	7.582	18.2839
30.4	105.823	0.139887	61.3468	27.136	45.2573	35.9052	28.6323	37.6979	15.5623	29.5762	7.582	18.2846
30.5	105.815	0.132819	61.355	27.1426	45.2573	35.9047	28.6323	37.6978	15.5623	29.5766	7.582	18.2852
30.6	105.808	0.126152	61.3627	27.1487	45.2573	35.9042	28.6323	37.6977	15.5623	29.5771	7.582	18.2859
30.7	105.8	0.119862	61.37	27.1545	45.2573	35.9037	28.6323	37.6976	15.5623	29.5776	7.582	18.2865
30.8	105.793	0.113927	61.377	27.16	45.2573	35.9032	28.6323	37.6975	15.5623	29.578	7.582	18.2872
30.9	105.787	0.108327	61.3836	27.1651	45.2573	35.9027	28.6323	37.6974	15.5623	29.5785	7.582	18.2878
31	105.78	0.103042	61.3899	27.1699	45.2573	35.9023	28.6323	37.6973	15.5623	29.5789	7.582	18.2884
31.1	105.774	0.0980549	61.3959	27.1744	45.2573	35.9018	28.6323	37.6972	15.5623	29.5794	7.582	18.289
31.2	105.769	0.0933473	61.4016	27.1786	45.2573	35.9013	28.6323	37.6971	15.5623	29.5798	7.582	18.2896
31.3	105.763	0.0889035	61.4071	27.1826	45.2573	35.9008	28.6323	37.697	15.5623	29.5802	7.582	18.2902
31.4	105.758	0.0847081	61.4122	27.1863	45.2573	35.9004	28.6323	37.6969	15.5623	29.5807	7.582	18.2909
31.5	105.753	0.0807469	61.4172	27.1898	45.2573	35.8999	28.6323	37.6968	15.5623	29.5811	7.582	18.2914
31.6	105.748	0.0770061	61.4219	27.1931	45.2573	35.8995	28.6323	37.6967	15.5623	29.5815	7.582	18.292
31.7	105.744	0.0734732	61.4264	27.1961	45.2573	35.899	28.6323	37.6966	15.5623	29.582	7.582	18.2926
31.8	105.74	0.070136	61.4307	27.199	45.2573	35.8986	28.6323	37.6965	15.5623	29.5824	7.582	18.2932
31.9	105.736	0.0669833	61.4347	27.2017	45.2573	35.8981	28.6323	37.6964	15.5623	29.5828	7.582	18.2938
32	105.732	0.0640045	61.4386	27.2043	45.2573	35.8977	28.6323	37.6963	15.5623	29.5832	7.582	18.2944
32.1	105.728	0.0611894	61.4424	27.2066	45.2573	35.8972	28.6323	37.6963	15.5623	29.5836	7.582	18.2949
32.2	105.724	0.0585287	61.4459	27.2089	45.2573	35.8968	28.6323	37.6962	15.5623	29.584	7.582	18.2955
32.3	105.721	0.0560133	61.4494	27.2109	45.2573	35.8964	28.6323	37.6961	15.5623	29.5844	7.582	18.296
32.4	105.718	0.053635	61.4526	27.2129	45.2573	35.896	28.6323	37.696	15.5623	29.5848	7.582	18.2966
32.5	105.715	0.0513859	61.4558	27.2147	45.2573	35.8955	28.6323	37.6959	15.5623	29.5852	7.582	18.2971
32.6	105.712	0.0492584	61.4588	27.2164	45.2573	35.8951	28.6323	37.6958	15.5623	29.5856	7.582	18.2977
32.7	105.709	0.0472456	61.4616	27.218	45.2573	35.8947	28.6323	37.6957	15.5623	29.5859	7.582	18.2982
32.8	105.706	0.0453408	61.4644	27.2195	45.2573	35.8943	28.6323	37.6956	15.5623	29.5863	7.582	18.2987
32.9	105.703	0.0435379	61.467	27.2209	45.2573	35.8939	28.6323	37.6956	15.5623	29.5867	7.582	18.2992
33	105.701	0.041831	61.4696	27.2222	45.2573	35.8935	28.6323	37.6955	15.5623	29.5871	7.582	18.2997
33.1	105.698	0.0402146	61.472	27.2234	45.2573	35.8931	28.6323	37.6954	15.5623	29.5874	7.582	18.3003
33.2	105.696	0.0386941	61.4744	27.2245	45.2573	35.8927	28.6323	37.6953	15.5623	29.5878	7.582	18.3008
33.3	105.694	0.0372757	61.4766	27.2256	45.2573	35.8924	28.6323	37.6952	15.5623	29.5882	7.582	18.3013
33.4	105.692	0.0359678	61.4788	27.2264	45.2573	35.892	28.6323	37.6952	15.5623	29.5885	7.582	18.3018
33.5	105.689	0.0347788	61.4808	27.2272	45.2573	35.8916	28.6323	37.6951	15.5623	29.5889	7.582	18.3023
33.6	105.688	0.033717	61.4827	27.2278	45.2573	35.8912	28.6323	37.695	15.5623	29.5893	7.582	18.3028
33.7	105.686	0.0327909	61.4845	27.2283	45.2573	35.8908	28.6323	37.6949	15.5623	29.5896	7.582	18.3033
33.8	105.684	0.0320087	61.4862	27.2286	45.2573	35.8904	28.6323	37.6948	15.5623	29.59	7.582	18.3038
33.9	105.683	0.0313789	61.4877	27.2288	45.2573	35.89	28.6323	37.6948	15.5623	29.5904	7.582	18.3043
34	105.681	0.0309098	61.4891	27.2288	45.2573	35.8896	28.6323	37.6947	15.5623	29.5907	7.582	18.3048
34.1	105.68	0.0306099	61.4904	27.2285	45.2573	35.8892	28.6323	37.6946	15.5623	29.5911	7.582	18.3054
34.2	105.679	0.0304874	61.4915	27.2281	45.2573	35.8888	28.6323	37.6945	15.5623	29.5915	7.582	18.3059
34.3	105.678	0.0305509	61.4925	27.2274	45.2573	35.8884	28.6323	37.6944	15.5623	29.5918	7.582	18.3064
34.4	105.677	0.0308085	61.4933	27.2265	45.2573	35.8881	28.6323	37.6943	15.5623	29.5922	7.582	18.3069
34.5	105.676	0.0312688	61.4939	27.2254	45.2573	35.8877	28.6323	37.6943	15.5623	29.5926	7.582	18.3074
34.6	105.676	0.0319401	61.4944	27.224	45.2573	35.8873	28.6323	37.6942	15.5623	29.5929	7.582	18.3079
34.7	105.676	0.0328308	61.4946	27.2224	45.2573	35.8869	28.6323	37.6941	15.5623	29.5933	7.582	18.3084
34.8	105.676	0.0339493	61.4947	27.2205	45.2573	35.8865	28.6323	37.694	15.5623	29.5937	7.582	18.3089
34.9	105.676	0.0353038	61.4947	27.2183	45.2573	35.8861	28.6323	37.6939	15.5623	29.594	7.582	18.3094
35	105.676	0.0369029	61.4944	27.2158	45.2573	35.8857	28.6323	37.6939	15.5623	29.5944	7.582	18.3099
35.1	105.676	0.0387549	61.4939	27.213	45.2573	35.8853	28.6323	37.6938	15.5623	29.5948	7.582	18.3105
35.2	105.677	0.0408681	61.4932	27.2098	45.2573	35.8849	28.6323	37.6937	15.5623	29.5951	7.582	18.311
35.3	105.678	0.0432509	61.4923	27.2064	45.2573	35.8845	28.6323	37.6936	15.5623	29.5955	7.582	18.3115
35.4	105.679	0.0459118	61.4912	27.2026	45.2573	35.8841	28.6323	37.6935	15.5623	29.5959	7.582	18.312
35.5	105.68	0.0488591	61.4899	27.1984	45.2573	35.8838	28.6323	37.6934	15.5623	29.5962	7.582	18.3125
35.6	105.682	0.0521011	61.4884	27.1939	45.2573	35.8834	28.6323	37.6934	15.5623	29.5966	7.582	18.313
35.7	105.684	0.0556462	61.4866	27.189	45.2573	35.883	28.6323	37.6933	15.5623	29.597	7.582	18.3135
35.8	105.686	0.0595029	61.4846	27.1837	45.2573	35.8826	28.6323	37.6932	15.5623	29.5973	7.582	18.314
35.9	105.688	0.0636795	61.4823	27.1781	45.2573	35.8822	28.6323	37.6931	15.5623	29.5977	7.582	18.3145
36	105.69	0.0681843	61.4798	27.172	45.2573	35.8818	28.6323	37.693	15.5623	29.598	7.582	18.315
36.1	105.693	0.0730258	61.4771	27.1655	45.2573	35.8814	28.6323	37.693	15.5623	29.5984	7.582	18.3156
36.2	105.696	0.0782122	61.474	27.1585	45.2573	35.881	28.6323	37.6929	15.5623	29.5988	7.582	18.3161
36.3	105.7	0.0837521	61.4708	27.1511	45.2573	35.8806	28.6323	37.6928	15.5623	29.5991	7.582	18.3166
36.4	105.703	0.0896538	61.4672	27.1433	45.2573	35.8802	28.6323	37.6927	15.5623	29.5995	7.582	18.3171
36.5	105.707	0.0959256	61.4634	27.135	45.2573	35.8799	28.6323	37.6926	15.5623	29.5999	7.582	18.3176
36.6	105.711	0.102576	61.4593	27.1262	45.2573	35.8795	28.6323	37.6925	15.5623	29.6002	7.582	18.3181
36.7	105.715	0.109613	61.4549	27.117	45.2573	35.8791	28.6323	37.6925	15.5623	29.6006	7.582	18.3186
36.8	105.72	0.117046	61.4502	27.1072	45.2573	35.8787	28.6323	37.6924	15.5623	29.601	7.582	18.3191
36.9	105.725	0.124882	61.4452	27.0969	45.2573	35.8783	28.6323	37.6923	15.5623	29.6013	7.582	18.3196
37	105.73	0.13313	61.44	27.0861	45.2573	35.8779	28.6323	37.6922	15.5623	29.6017	7.582	18.3201
37.1	105.736	0.141799	61.4344	27.0748	45.2573	35.8775	28.6323	37.6921	15.5623	29.6021	7.582	18.3206
37.2	105.742	0.150896	61.4285	27.0629	45.2573	35.8771	28.6323	37.6921	15.5623	29.6024	7.582	18.3212
37.3	105.748	0.160431	61.4222	27.0505	45.2573	35.8767	28.6323	37.692	15.5623	29.6028	7.582	18.3217
37.4	105.755	0.170411	61.4157	27.0375	45.2573	35.8764	28.6323	37.6919	15.5623	29.6032	7.582	18.3222
37.5	105.761	0.180845	61.4088	27.0239	45.2573	35.876	28.6323	37.6918	15.5623	29.6035	7.582	18.3227
37.6	105.769	0.191741	61.4016	27.0097	45.2573	35.8756	28.6323	37.6917	15.5623	29.6039	7.582	18.3232
37.7	105.776	0.203108	61.3941	26.9949	45.2573	35.8752	28.6323	37.6916	15.5623	29.6043	7.582	18.3237
37.8	105.784	0.214954	61.3862	26.9795	45.2573	35.8748	28.6323	37.6916	15.5623	29.6046	7.582	18.3242
37.9	105.792	0.227287	61.3779	26.9635	45.2573	35.8744	28.6323	37.6915	15.5623	29.605	7.582	18.3247
38	105.801	0.240117	61.3693	26.9469	45.2573	35.874	28.6323	37.6914	15.5623	29.6054	7.582	18.3252
38.1	105.81	0.25345	61.3603	26.9296	45.2573	35.8736	28.6323	37.6913	15.5623	29.6057	7.582	18.3257
38.2	105.819	0.267296	61.351	26.9116	45.2573	35.8733	28.6323	37.6912	15.5623	29.6061	7.582	18.3263
38.3	105.829	0.281663	61.3413	26.893	45.2573	35.8729	28.6323	37.6912	15.5623	29.6065	7.582	18.3268
38.4	105.839	0.296559	61.3312	26.8737	45.2573	35.8725	28.6323	37.6911	15.5623	29.6068	7.582	18.3273
38.5	105.85	0.311993	61.3207	26.8537	45.2573	35.8721	28.6323	37.691	15.5623	29.6072	7.582	18.3278
38.6	105.86	0.327972	61.3099	26.833	45.2573	35.8717	28.6323	37.6909	15.5623	29.6076	7.582	18.3283
38.7	105.872	0.344507	61.2986	26.8116	45.2573	35.8713	28.6323	37.6908	15.5623	29.6079	7.582	18.3288
38.8	105.883	0.361604	61.2869	26.7895	45.2573	35.8709	28.6323	37.6907	15.5623	29.6083	7.582	18.3293
38.9	105.895	0.379272	61.2749	26.7666	45.2573	35.8705	28.6323	37.6907	15.5623	29.6086	7.582	18.3298
39	105.908	0.39752	61.2624	26.743	45.2573	35.8702	28.6323	37.6906	15.5623	29.609	7.582	18.3303
39.1	105.921	0.416356	61.2495	26.7187	45.2573	35.8698	28.6323	37.6905	15.5623	29.6094	7.582	18.3308
39.2	105.934	0.435788	61.2362	26.6935	45.2573	35.8694	28.6323	37.6904	15.5623	29.6097	7.582	18.3314
39.3	105.948	0.455824	61.2224	26.6676	45.2573	35.869	28.6323	37.6903	15.5623	29.6101	7.582	18.3319
39.4	105.962	0.476474	61.2082	26.6409	45.2573	35.8686	28.6323	37.6902	15.5623	29.6105	7.582	18.3324
39.5	105.977	0.497745	61.1936	26.6133	45.2573	35.8682	28.6323	37.6902	15.5623	29.6108	7.582	18.3329
39.6	105.992	0.519646	61.1785	26.585	45.2573	35.8678	28.6323	37.6901	15.5623	29.6112	7.582	18.3334
39.7	106.007	0.542186	61.163	26.5558	45.2573	35.8674	28.6323	37.69	15.5623	29.6116	7.582	18.3339
39.8	106.023	0.565371	61.147	26.5258	45.2573	35.8671	28.6323	37.6899	15.5623	29.6119	7.582	18.3344
39.9	106.04	0.589212	61.1306	26.495	45.2573	35.8667	28.6323	37.6898	15.5623	29.6123	7.582	18.3349
40	106.057	0.613716	61.1137	26.4633	45.2573	35.8663	28.6323	37.6898	15.5623	29.6127	7.582	18.3354
40.1	106.074	0.638892	61.0963	26.4307	45.2573	35.8659	28.6323	37.6897	15.5623	29.613	7.582	18.3359
40.2	106.092	0.664748	61.0785	26.3972	45.2573	35.8655	28.6323	37.6896	15.5623	29.6134	7.582	18.3364
40.3	106.11	0.691292	61.0601	26.3629	45.2573	35.8651	28.6323	37.6895	15.5623	29.6138	7.582	18.337
40.4	106.129	0.718533	61.0413	26.3276	45.2573	35.8647	28.6323	37.6894	15.5623	29.6141	7.582	18.3375
40.5	106.148	0.746479	61.022	26.2914	45.2573	35.8643	28.6323	37.6893	15.5623	29.6145	7.582	18.338
40.6	106.168	0.775139	61.0021	26.2543	45.2573	35.864	28.6323	37.6893	15.5623	29.6149	7.582	18.3385
40.7	106.188	0.804521	60.9818	26.2162	45.2573	35.8636	28.6323	37.6892	15.5623	29.6152	7.582	18.339
40.8	106.209	0.834633	60.961	26.1772	45.2573	35.8632	28.6323	37.6891	15.5623	29.6156	7.582	18.3395
40.9	106.231	0.865484	60.9396	26.1373	45.2573	35.8628	28.6323	37.689	15.5623	29.6159	7.582	18.34
41	106.253	0.897082	60.9178	26.0963	45.2573	35.8624	28.6323	37.6889	15.5623	29.6163	7.582	18.3405
41.1	106.275	0.929435	60.8953	26.0544	45.2573	35.862	28.6323	37.6888	15.5623	29.6167	7.582	18.341
41.2	106.298	0.962552	60.8724	26.0115	45.2573	35.8616	28.6323	37.6888	15.5623	29.617	7.582	18.3415
41.3	106.321	0.996442	60.8489	25.9676	45.2573	35.8613	28.6323	37.6887	15.5623	29.6174	7.582	18.342
41.4	106.345	1.03111	60.8249	25.9226	45.2573	35.8609	28.6323	37.6886	15.5623	29.6178	7.582	18.3426
41.5	106.37	1.06657	60.8003	25.8766	45.2573	35.8605	28.6323	37.6885	15.5623	29.6181	7.582	18.3431
41.6	106.395	1.10283	60.7752	25.8296	45.2573	35.8601	28.6323	37.6884	15.5623	29.6185	7.582	18.3436
41.7	106.421	1.13989	60.7495	25.7816	45.2573	35.8597	28.6323	37.6883	15.5623	29.6189	7.582	18.3441
41.8	106.447	1.17776	60.7233	25.7324	45.2573	35.8593	28.6323	37.6883	15.5623	29.6192	7.582	18.3446
41.9	106.474	1.21646	60.6965	25.6822	45.2573	35.8589	28.6323	37.6882	15.5623	29.6196	7.582	18.3451
42	106.501	1.25599	60.6691	25.6309	45.2573	35.8586	28.6323	37.6881	15.5623	29.62	7.582	18.3456
42.1	106.529	1.29636	60.6411	25.5786	45.2573	35.8582	28.6323	37.688	15.5623	29.6203	7.582	18.3461
42.2	106.558	1.33758	60.6125	25.5251	45.2573	35.8578	28.6323	37.6879	15.5623	29.6207	7.582	18.3466
42.3	106.587	1.37965	60.5834	25.4704	45.2573	35.8574	28.6323	37.6879	15.5623	29.621	7.582	18.3471
42.4	106.617	1.42259	60.5536	25.4147	45.2573	35.857	28.6323	37.6878	15.5623	29.6214	7.582	18.3477
42.5	106.647	1.4664	60.5232	25.3578	45.2573	35.8566	28.6323	37.6877	15.5623	29.6218	7.582	18.3482
42.6	106.678	1.51109	60.4923	25.2998	45.2573	35.8562	28.6323	37.6876	15.5623	29.6221	7.582	18.3487
42.7	106.71	1.55667	60.4607	25.2406	45.2573	35.8559	28.6323	37.6875	15.5623	29.6225	7.582	18.3492
42.8	106.742	1.60314	60.4285	25.1802	45.2573	35.8555	28.6323	37.6874	15.5623	29.6229	7.582	18.3497
42.9	106.775	1.65053	60.3956	25.1186	45.2573	35.8551	28.6323	37.6874	15.5623	29.6232	7.582	18.3502
43	106.808	1.69883	60.3621	25.0558	45.2573	35.8547	28.6323	37.6873	15.5623	29.6236	7.582	18.3507
43.1	106.842	1.74805	60.328	24.9919	45.2573	35.8543	28.6323	37.6872	15.5623	29.624	7.582	18.3512
43.2	106.877	1.7982	60.2933	24.9267	45.2573	35.8539	28.6323	37.6871	15.5623	29.6243	7.582	18.3517
43.3	106.912	1.84929	60.2579	24.8602	45.2573	35.8536	28.6323	37.687	15.5623	29.6247	7.582	18.3522
43.4	106.948	1.90133	60.2218	24.7925	45.2573	35.8532	28.6323	37.6869	15.5623	29.6251	7.582	18.3527
43.5	106.985	1.95433	60.1851	24.7236	45.2573	35.8528	28.6323	37.6869	15.5623	29.6254	7.582	18.3533
43.6	107.023	2.00829	60.1478	24.6534	45.2573	35.8524	28.6323	37.6868	15.5623	29.6258	7.582	18.3538
43.7	107.061	2.06323	60.1097	24.5819	45.2573	35.852	28.6323	37.6867	15.5623	29.6261	7.582	18.3543
43.8	107.099	2.11914	60.071	24.5092	45.2573	35.8516	28.6323	37.6866	15.5623	29.6265	7.582	18.3548
43.9	107.139	2.17605	60.0316	24.4351	45.2573	35.8512	28.6323	37.6865	15.5623	29.6269	7.582	18.3553
44	107.179	2.23396	59.9915	24.3597	45.2573	35.8509	28.6323	37.6864	15.5623	29.6272	7.582	18.3558
44.1	107.22	2.29287	59.9507	24.283	45.2573	35.8505	28.6323	37.6864	15.5623	29.6276	7.582	18.3563
44.2	107.261	2.35279	59.9093	24.205	45.2573	35.8501	28.6323	37.6863	15.5623	29.628	7.582	18.3568
44.3	107.303	2.41375	59.8671	24.1256	45.2573	35.8497	28.6323	37.6862	15.5623	29.6283	7.582	18.3573
44.4	107.346	2.47573	59.8242	24.0449	45.2573	35.8493	28.6323	37.6861	15.5623	29.6287	7.582	18.3578
44.5	107.39	2.53875	59.7806	23.9628	45.2573	35.8489	28.6323	37.686	15.5623	29.6291	7.582	18.3583
44.6	107.434	2.60282	59.7363	23.8793	45.2573	35.8486	28.6323	37.6859	15.5623	29.6294	7.582	18.3589
44.7	107.479	2.66795	59.6912	23.7944	45.2573	35.8482	28.6323	37.6859	15.5623	29.6298	7.582	18.3594
44.8	107.525	2.73414	59.6454	23.7081	45.2573	35.8478	28.6323	37.6858	15.5623	29.6302	7.582	18.3599
44.9	107.571	2.80141	59.5989	23.6205	45.2573	35.8474	28.6323	37.6857	15.5623	29.6305	7.582	18.3604
45	107.619	2.86976	59.5517	23.5313	45.2573	35.847	28.6323	37.6856	15.5623	29.6309	7.582	18.3609
45.1	107.667	2.9392	59.5037	23.4408	45.2573	35.8466	28.6323	37.6855	15.5623	29.6312	7.582	18.3614
45.2	107.715	3.00974	59.4549	23.3488	45.2573	35.8463	28.6323	37.6854	15.5623	29.6316	7.582	18.3619
45.3	107.765	3.08139	59.4054	23.2553	45.2573	35.8459	28.6323	37.6854	15.5623	29.632	7.582	18.3624
45.4	107.815	3.15415	59.3551	23.1604	45.2573	35.8455	28.6323	37.6853	15.5623	29.6323	7.582	18.3629
45.5	107.866	3.22803	59.3041	23.064	45.2573	35.8451	28.6323	37.6852	15.5623	29.6327	7.582	18.3634
45.6	107.918	3.30305	59.2522	22.9661	45.2573	35.8447	28.6323	37.6851	15.5623	29.6331	7.582	18.3639
45.7	107.971	3.37921	59.1996	22.8667	45.2573	35.8444	28.6323	37.685	15.5623	29.6334	7.582	18.3645
45.8	108.024	3.45652	59.1463	22.7658	45.2573	35.844	28.6323	37.685	15.5623	29.6338	7.582	18.365
45.9	108.078	3.53498	59.0921	22.6634	45.2573	35.8436	28.6323	37.6849	15.5623	29.6342	7.582	18.3655
46	108.133	3.61461	59.0371	22.5594	45.2573	35.8432	28.6323	37.6848	15.5623	29.6345	7.582	18.366
46.1	108.189	3.69542	58.9813	22.4539	45.2573	35.8428	28.6323	37.6847	15.5623	29.6349	7.582	18.3665
46.2	108.246	3.77741	58.9247	22.3468	45.2573	35.8424	28.6323	37.6846	15.5623	29.6352	7.582	18.367
46.3	108.303	3.86059	58.8674	22.2382	45.2573	35.8421	28.6323	37.6845	15.5623	29.6356	7.582	18.3675
46.4	108.361	3.94497	58.8091	22.1279	45.2573	35.8417	28.6323	37.6845	15.5623	29.636	7.582	18.368
46.5	108.42	4.03055	58.7501	22.0161	45.2573	35.8413	28.6323	37.6844	15.5623	29.6363	7.582	18.3685
46.6	108.48	4.11736	58.6902	21.9027	45.2573	35.8409	28.6323	37.6843	15.5623	29.6367	7.582	18.369
46.7	108.541	4.20538	58.6295	21.7876	45.2573	35.8405	28.6323	37.6842	15.5623	29.6371	7.582	18.3695
46.8	108.602	4.29464	58.568	21.6709	45.2573	35.8401	28.6323	37.6841	15.5623	29.6374	7.582	18.3701
46.9	108.665	4.38514	58.5056	21.5526	45.2573	35.8398	28.6323	37.684	15.5623	29.6378	7.582	18.3706
47	108.728	4.4769	58.4424	21.4327	45.2573	35.8394	28.6323	37.684	15.5623	29.6382	7.582	18.3711
47.1	108.792	4.5699	58.3783	21.311	45.2573	35.839	28.6323	37.6839	15.5623	29.6385	7.582	18.3716
47.2	108.857	4.66418	58.3133	21.1877	45.2573	35.8386	28.6323	37.6838	15.5623	29.6389	7.582	18.3721
47.3	108.923	4.75973	58.2475	21.0628	45.2573	35.8382	28.6323	37.6837	15.5623	29.6392	7.582	18.3726
47.4	108.99	4.85656	58.1808	20.9361	45.2573	35.8379	28.6323	37.6836	15.5623	29.6396	7.582	18.3731
47.5	109.057	4.95469	58.1132	20.8077	45.2573	35.8375	28.6323	37.6835	15.5623	29.64	7.582	18.3736
47.6	109.126	5.05411	58.0447	20.6776	45.2573	35.8371	28.6323	37.6835	15.5623	29.6403	7.582	18.3741
47.7	109.195	5.15485	57.9754	20.5458	45.2573	35.8367	28.6323	37.6834	15.5623	29.6407	7.582	18.3746
47.8	109.265	5.2569	57.9051	20.4122	45.2573	35.8363	28.6323	37.6833	15.5623	29.6411	7.582	18.3751
47.9	109.336	5.36027	57.834	20.2769	45.2573	35.8359	28.6323	37.6832	15.5623	29.6414	7.582	18.3757
48	109.408	5.46498	57.7619	20.1398	45.2573	35.8356	28.6323	37.6831	15.5623	29.6418	7.582	18.3762
48.1	109.481	5.57103	57.689	20.001	45.2573	35.8352	28.6323	37.683	15.5623	29.6422	7.582	18.3767
48.2	109.555	5.67843	57.6151	19.8603	45.2573	35.8348	28.6323	37.683	15.5623	29.6425	7.582	18.3772
48.3	109.63	5.78719	57.5403	19.7179	45.2573	35.8344	28.6323	37.6829	15.5623	29.6429	7.582	18.3777
48.4	109.706	5.89731	57.4645	19.5736	45.2573	35.834	28.6323	37.6828	15.5623	29.6432	7.582	18.3782
48.5	109.782	6.00881	57.3879	19.4276	45.2573	35.8337	28.6323	37.6827	15.5623	29.6436	7.582	18.3787
48.6	109.86	6.1217	57.3103	19.2797	45.2573	35.8333	28.6323	37.6826	15.5623	29.644	7.582	18.3792
48.7	109.939	6.23598	57.2317	19.13	45.2573	35.8329	28.6323	37.6825	15.5623	29.6443	7.582	18.3797
48.8	110.018	6.35165	57.1522	18.9784	45.2573	35.8325	28.6323	37.6824	15.5623	29.6447	7.582	18.3802
48.9	110.099	6.46874	57.0718	18.8249	45.2573	35.8321	28.6323	37.6824	15.5623	29.6451	7.582	18.3807
49	110.18	6.58724	56.9903	18.6696	45.2573	35.8318	28.6323	37.6823	15.5623	29.6454	7.582	18.3813
49.1	110.262	6.70717	56.908	18.5124	45.2573	35.8314	28.6323	37.6822	15.5623	29.6458	7.582	18.3818
49.2	110.346	6.82853	56.8246	18.3533	45.2573	35.831	28.6323	37.6821	15.5623	29.6461	7.582	18.3823
49.3	110.43	6.95134	56.7403	18.1923	45.2573	35.8306	28.6323	37.682	15.5623	29.6465	7.582	18.3828
49.4	110.515	7.07559	56.6549	18.0293	45.2573	35.8302	28.6323	37.6819	15.5623	29.6469	7.582	18.3833
49.5	110.602	7.20131	56.5686	17.8644	45.2573	35.8299	28.6323	37.6819	15.5623	29.6472	7.582	18.3838
49.6	110.689	7.32849	56.4813	17.6976	45.2573	35.8295	28.6323	37.6818	15.5623	29.6476	7.582	18.3843
49.7	110.777	7.45715	56.393	17.5289	45.2573	35.8291	28.6323	37.6817	15.5623	29.648	7.582	18.3848
49.8	110.867	7.58729	56.3037	17.3581	45.2573	35.8287	28.6323	37.6816	15.5623	29.6483	7.582	18.3853
49.9	110.957	7.71892	56.2134	17.1854	45.2573	35.8283	28.6323	37.6815	15.5623	29.6487	7.582	18.3858
50	111.048	7.85206	56.1221	17.0107	45.2573	35.828	28.6323	37.6814	15.5623	29.6491	7.582	18.3863

## Sheet: Relative Abundance
Time (hr)	Non-hybrid Cac	Non-Hybrid Clj	Cac Hybrid State 1	Clj Hybrid State 1	Cac Hybrid State 2	Clj Hybrid State 2	Cac Hybrid State 3	Clj Hybrid State 3	Cac Hybrid State 4	Clj Hybrid State 4	Cac Hybrid State 5	Clj Hybrid State 5
0	0.1	0.9	0	0	0	0	0	0	0	0	0	0
0.1	0.123309	0.865605	0.00481872	0.00552413	0.000656892	1.88489e-05	6.25733e-05	4.38171e-08	4.55797e-06	7.70703e-11	2.68221e-07	1.08928e-13
0.2	0.150938	0.824919	0.00930268	0.0119933	0.00229013	7.82358e-05	0.000413375	3.55432e-07	5.82878e-05	1.23307e-09	6.7132e-06	3.45347e-12
0.3	0.183075	0.777685	0.0136528	0.0194285	0.00453163	0.000193167	0.00115648	1.34362e-06	0.000235894	7.15857e-09	3.97845e-05	3.08721e-11
0.4	0.219798	0.723879	0.0179974	0.0277973	0.00714319	0.00037525	0.00228017	3.57995e-06	0.000595843	2.62672e-08	0.000130469	1.56329e-10
0.5	0.251045	0.673353	0.0233309	0.0371888	0.00965481	0.000641097	0.0034594	7.86591e-06	0.00104843	7.45586e-08	0.000270185	5.74648e-10
0.6	0.274644	0.628729	0.0295992	0.0473581	0.0121216	0.00100839	0.00457765	1.52921e-05	0.00151385	1.79627e-07	0.000432915	1.71923e-09
0.7	0.292379	0.588922	0.0363443	0.0579378	0.0146545	0.0014905	0.00566225	2.72102e-05	0.00197566	3.84945e-07	0.000606576	4.44234e-09
0.8	0.305571	0.553123	0.043295	0.0686587	0.01726	0.00209731	0.00673338	4.52148e-05	0.00243064	7.54548e-07	0.000784915	1.02737e-08
0.9	0.315214	0.520715	0.0502767	0.0793228	0.0199184	0.00283554	0.00780123	7.11054e-05	0.00287942	1.37754e-06	0.000964861	2.17636e-08
1	0.32207	0.491212	0.0571721	0.0897847	0.0226055	0.00370901	0.00886981	0.000106843	0.00332337	2.37216e-06	0.00114496	4.29103e-08
1.1	0.326726	0.464229	0.0639017	0.0999392	0.0252988	0.00471896	0.00993975	0.000154502	0.00376376	3.88907e-06	0.00132459	7.96659e-08
1.2	0.329643	0.439452	0.070412	0.109711	0.0279796	0.00586437	0.01101	0.000216218	0.00420148	6.11382e-06	0.00150348	1.40506e-07
1.3	0.331184	0.416623	0.0766681	0.119049	0.0306329	0.00714228	0.0120789	0.00029414	0.00463712	9.26818e-06	0.0016816	2.37045e-07
1.4	0.331635	0.395522	0.0826484	0.12792	0.0332466	0.00854808	0.0131442	0.000390383	0.005071	1.36103e-05	0.00185896	3.84669e-07
1.5	0.331228	0.375968	0.0883414	0.136305	0.0358117	0.0100758	0.0142041	0.000506983	0.00550326	1.94339e-05	0.00203563	6.03164e-07
1.6	0.330146	0.357801	0.0937426	0.144195	0.0383214	0.0117184	0.0152567	0.000645862	0.00593389	2.70662e-05	0.00221165	9.17308e-07
1.7	0.328536	0.340886	0.098853	0.151589	0.0407707	0.0134681	0.0163002	0.000808791	0.00636282	3.68646e-05	0.00238708	1.35741e-06
1.8	0.32652	0.325102	0.103677	0.158495	0.0431562	0.0153163	0.0173333	0.000997367	0.00678993	4.92136e-05	0.00256196	1.95973e-06
1.9	0.324193	0.310346	0.108223	0.164922	0.0454757	0.0172542	0.0183546	0.00121299	0.00721505	6.45194e-05	0.00273631	2.76687e-06
2	0.321635	0.296526	0.112499	0.170885	0.0477277	0.0192726	0.0193633	0.00145685	0.007638	8.32051e-05	0.00291016	3.82794e-06
2.1	0.318909	0.283559	0.116516	0.1764	0.0499119	0.0213625	0.0203585	0.00172991	0.00805862	0.000105706	0.0030835	5.19868e-06
2.2	0.316067	0.271374	0.120285	0.181486	0.0520282	0.0235146	0.0213394	0.00203292	0.00847671	0.000132462	0.00325634	6.9414e-06
2.3	0.313152	0.259904	0.123819	0.186162	0.0540773	0.02572	0.0223056	0.00236641	0.00889213	0.000163915	0.00342865	9.12477e-06
2.4	0.310197	0.249092	0.127128	0.190448	0.0560601	0.02797	0.0232567	0.00273067	0.00930471	0.0002005	0.00360044	1.18236e-05
2.5	0.30723	0.238885	0.130225	0.194365	0.0579777	0.0302561	0.0241923	0.00312579	0.0097143	0.000242644	0.00377167	1.51182e-05
2.6	0.304273	0.229236	0.13312	0.197932	0.0598316	0.0325703	0.0251123	0.00355167	0.0101208	0.000290758	0.00394232	1.90941e-05
2.7	0.301345	0.220102	0.135825	0.201169	0.0616233	0.034905	0.0260165	0.00400801	0.010524	0.000345231	0.00411237	2.38412e-05
2.8	0.298461	0.211445	0.138351	0.204095	0.0633545	0.037253	0.026905	0.00449432	0.0109239	0.000406432	0.00428179	2.94532e-05
2.9	0.295631	0.203228	0.140708	0.20673	0.0650269	0.0396075	0.0277776	0.00500999	0.0113204	0.000474701	0.00445056	3.60267e-05
3	0.292864	0.195422	0.142905	0.20909	0.0666424	0.0419623	0.0286345	0.00555422	0.0117134	0.000550349	0.00461864	4.36602e-05
3.1	0.290169	0.187995	0.144951	0.211194	0.0682026	0.0443116	0.0294757	0.00612613	0.0121027	0.000633655	0.00478601	5.24539e-05
3.2	0.28755	0.180923	0.146856	0.213057	0.0697094	0.04665	0.0303014	0.00672469	0.0124884	0.000724864	0.00495264	6.25082e-05
3.3	0.285011	0.174181	0.148627	0.214696	0.0711645	0.0489728	0.0311118	0.0073488	0.0128704	0.000824187	0.0051185	7.3923e-05
3.4	0.282555	0.167746	0.150273	0.216126	0.0725698	0.0512754	0.0319069	0.00799726	0.0132486	0.000931798	0.00528356	8.6797e-05
3.5	0.280185	0.1616	0.151799	0.217359	0.0739268	0.0535539	0.032687	0.00866883	0.013623	0.00104783	0.00544779	0.000101227
3.6	0.277901	0.155722	0.153215	0.218411	0.0752373	0.0558047	0.0334522	0.00936218	0.0139936	0.0011724	0.00561118	0.000117307
3.7	0.275705	0.150098	0.154524	0.219292	0.076503	0.0580246	0.0342029	0.010076	0.0143604	0.00130556	0.00577369	0.000135127
3.8	0.273596	0.14471	0.155735	0.220016	0.0777253	0.0602107	0.0349392	0.0108088	0.0147232	0.00144735	0.0059353	0.000154773
3.9	0.271573	0.139544	0.156851	0.220592	0.0789058	0.0623606	0.0356613	0.0115594	0.0150822	0.00159777	0.00609598	0.000176328
4	0.269638	0.134588	0.157879	0.221032	0.0800459	0.0644721	0.0363695	0.0123262	0.0154372	0.00175679	0.00625571	0.000199867
4.1	0.267787	0.12983	0.158824	0.221344	0.0811471	0.0665433	0.0370639	0.0131079	0.0157883	0.00192433	0.00641447	0.000225461
4.2	0.266021	0.125258	0.159689	0.221539	0.0822108	0.0685727	0.037745	0.0139031	0.0161355	0.00210032	0.00657224	0.000253174
4.3	0.264338	0.120861	0.16048	0.221625	0.0832382	0.0705589	0.0384128	0.0147105	0.0164787	0.00228462	0.00672899	0.000283065
4.4	0.262737	0.116632	0.1612	0.221609	0.0842306	0.0725009	0.0390676	0.0155286	0.016818	0.0024771	0.0068847	0.000315186
4.5	0.261215	0.11256	0.161853	0.2215	0.0851891	0.0743978	0.0397097	0.0163562	0.0171533	0.00267758	0.00703936	0.000349581
4.6	0.259772	0.108637	0.162443	0.221303	0.0861151	0.0762489	0.0403392	0.0171919	0.0174847	0.00288587	0.00719294	0.000386289
4.7	0.258405	0.104857	0.162973	0.221026	0.0870095	0.0780538	0.0409564	0.0180346	0.0178122	0.00310177	0.00734542	0.00042534
4.8	0.257113	0.101212	0.163446	0.220675	0.0878734	0.0798121	0.0415615	0.018883	0.0181358	0.00332504	0.0074968	0.000466758
4.9	0.255894	0.0976957	0.163864	0.220255	0.0887079	0.0815237	0.0421547	0.019736	0.0184554	0.00355545	0.00764704	0.00051056
5	0.254747	0.0943018	0.164232	0.219772	0.089514	0.0831886	0.0427363	0.0205924	0.0187712	0.00379273	0.00779613	0.000556756
5.1	0.253668	0.0910251	0.164551	0.21923	0.0902924	0.0848068	0.0433064	0.0214511	0.019083	0.00403661	0.00794406	0.000605351
5.2	0.252658	0.0878601	0.164824	0.218634	0.0910443	0.0863786	0.0438653	0.0223111	0.019391	0.00428682	0.00809081	0.000656339
5.3	0.251713	0.0848021	0.165052	0.217989	0.0917703	0.0879043	0.0444131	0.0231715	0.019695	0.00454306	0.00823636	0.000709713
5.4	0.250832	0.0818465	0.165239	0.217298	0.0924715	0.0893842	0.0449501	0.0240313	0.0199953	0.00480504	0.00838071	0.000765455
5.5	0.250014	0.0789891	0.165387	0.216566	0.0931484	0.0908189	0.0454764	0.0248895	0.0202916	0.00507246	0.00852383	0.000823543
5.6	0.249256	0.076226	0.165496	0.215795	0.093802	0.0922089	0.0459923	0.0257454	0.0205842	0.005345	0.00866571	0.000883951
5.7	0.248557	0.0735534	0.16557	0.214989	0.0944329	0.0935547	0.0464978	0.0265981	0.0208729	0.00562236	0.00880634	0.000946644
5.8	0.247915	0.0709677	0.165609	0.214151	0.0950418	0.0948571	0.0469933	0.0274469	0.0211578	0.00590423	0.00894571	0.00101158
5.9	0.247328	0.0684659	0.165615	0.213283	0.0956294	0.0961167	0.0474788	0.028291	0.0214389	0.00619028	0.0090838	0.00107873
6	0.246795	0.0660447	0.165591	0.21239	0.0961964	0.0973342	0.0479545	0.0291298	0.0217162	0.0064802	0.00922061	0.00114803
6.1	0.246311	0.0637108	0.165536	0.211437	0.0967425	0.0985267	0.0484202	0.0299731	0.0219896	0.00677723	0.00935602	0.00122028
6.2	0.24587	0.0614766	0.165449	0.21037	0.0972665	0.0997219	0.048875	0.0308386	0.0222586	0.00708766	0.00948986	0.00129709
6.3	0.24547	0.0593363	0.165333	0.209196	0.0977693	0.100915	0.0493194	0.0317252	0.0225234	0.00741153	0.00962213	0.00137862
6.4	0.245109	0.0572842	0.165191	0.207927	0.0982517	0.102102	0.0497536	0.0326313	0.0227839	0.0077487	0.00975285	0.00146498
6.5	0.244785	0.0553152	0.165026	0.206572	0.0987145	0.103278	0.0501777	0.0335551	0.0230402	0.00809899	0.00988202	0.00155626
6.6	0.244496	0.0534244	0.164839	0.20514	0.0991586	0.104438	0.0505921	0.034495	0.0232924	0.0084622	0.0100096	0.00165257
6.7	0.244242	0.0516074	0.164633	0.203639	0.0995846	0.10558	0.050997	0.0354493	0.0235406	0.00883807	0.0101357	0.00175399
6.8	0.24402	0.0498602	0.164409	0.202077	0.0999932	0.1067	0.0513926	0.0364164	0.0237847	0.00922635	0.0102603	0.00186058
6.9	0.243829	0.0481791	0.164169	0.200461	0.100385	0.107795	0.0517791	0.0373945	0.0240249	0.00962674	0.0103833	0.00197242
7	0.243668	0.0465607	0.163914	0.198799	0.100761	0.108863	0.0521568	0.0383821	0.0242612	0.0100389	0.0105048	0.00208954
7.1	0.243536	0.0450017	0.163647	0.197096	0.101122	0.109901	0.0525259	0.0393774	0.0244937	0.0104625	0.0106248	0.002212
7.2	0.243432	0.0434993	0.163367	0.195359	0.101468	0.110907	0.0528865	0.0403789	0.0247224	0.010897	0.0107433	0.00233981
7.3	0.243353	0.0420508	0.163076	0.193593	0.1018	0.111881	0.0532389	0.041385	0.0249473	0.0113423	0.0108603	0.00247299
7.4	0.2433	0.0406536	0.162776	0.191802	0.102118	0.11282	0.0535832	0.0423943	0.0251685	0.0117977	0.0109758	0.00261154
7.5	0.24327	0.0393056	0.162466	0.189992	0.102423	0.113724	0.0539197	0.0434053	0.025386	0.0122629	0.0110897	0.00275546
7.6	0.243264	0.0380045	0.162149	0.188166	0.102716	0.114592	0.0542485	0.0444165	0.0255999	0.0127374	0.0112022	0.00290472
7.7	0.24328	0.0367483	0.161824	0.186329	0.102996	0.115422	0.0545698	0.0454267	0.0258103	0.0132207	0.0113133	0.00305929
7.8	0.243316	0.0355353	0.161493	0.184485	0.103265	0.116216	0.0548837	0.0464345	0.0260171	0.0137124	0.0114228	0.00321913
7.9	0.243373	0.0343638	0.161156	0.182635	0.103523	0.116972	0.0551904	0.0474387	0.0262204	0.014212	0.0115308	0.00338417
8	0.243449	0.033232	0.160815	0.180784	0.10377	0.117691	0.0554901	0.0484383	0.0264202	0.0147189	0.0116374	0.00355436
8.1	0.243543	0.0321386	0.160469	0.178934	0.104007	0.118372	0.0557829	0.049432	0.0266166	0.0152327	0.0117425	0.00372962
8.2	0.243654	0.0310822	0.160119	0.177088	0.104234	0.119017	0.0560689	0.0504189	0.0268097	0.0157528	0.0118462	0.00390987
8.3	0.243782	0.0300614	0.159766	0.175248	0.104451	0.119624	0.0563483	0.0513981	0.0269994	0.0162789	0.0119483	0.00409501
8.4	0.243925	0.0290749	0.15941	0.173415	0.104659	0.120196	0.0566213	0.0523686	0.0271857	0.0168102	0.012049	0.00428493
8.5	0.244083	0.0281217	0.159052	0.171593	0.104859	0.120731	0.0568879	0.0533296	0.0273688	0.0173464	0.0121483	0.00447954
8.6	0.244255	0.0272007	0.158692	0.169782	0.10505	0.121232	0.0571483	0.0542803	0.0275486	0.017887	0.0122461	0.00467871
8.7	0.24444	0.0263107	0.158331	0.167983	0.105233	0.121698	0.0574027	0.0552202	0.0277252	0.0184315	0.0123424	0.00488232
8.8	0.244637	0.0254508	0.15797	0.166199	0.105407	0.122131	0.057651	0.0561485	0.0278986	0.0189794	0.0124373	0.00509025
8.9	0.244845	0.0246202	0.157608	0.164431	0.105575	0.122531	0.0578935	0.0570646	0.0280689	0.0195302	0.0125307	0.00530234
9	0.245064	0.0238178	0.157246	0.162679	0.105735	0.122899	0.0581303	0.0579681	0.028236	0.0200835	0.0126227	0.00551848
9.1	0.245293	0.0230428	0.156885	0.160945	0.105888	0.123236	0.0583614	0.0588585	0.0284	0.0206388	0.0127132	0.0057385
9.2	0.245531	0.0222944	0.156524	0.15923	0.106034	0.123543	0.058587	0.0597354	0.0285609	0.0211957	0.0128023	0.00596228
9.3	0.245777	0.0215718	0.156165	0.157533	0.106174	0.123821	0.0588071	0.0605984	0.0287188	0.0217538	0.01289	0.00618964
9.4	0.246031	0.0208742	0.155808	0.155857	0.106307	0.12407	0.059022	0.0614472	0.0288736	0.0223126	0.0129762	0.00642045
9.5	0.246291	0.020201	0.155453	0.154201	0.106435	0.124293	0.0592316	0.0622816	0.0290255	0.0228719	0.013061	0.00665455
9.6	0.246558	0.0195513	0.1551	0.152566	0.106557	0.124489	0.059436	0.0631013	0.0291743	0.0234311	0.0131443	0.00689178
9.7	0.246829	0.0189246	0.154751	0.150953	0.106673	0.12466	0.0596355	0.0639062	0.0293202	0.0239899	0.0132262	0.00713199
9.8	0.247106	0.0183201	0.154404	0.149361	0.106784	0.124807	0.0598299	0.0646962	0.0294632	0.024548	0.0133066	0.00737501
9.9	0.247386	0.0177373	0.154061	0.147791	0.106889	0.12493	0.0600195	0.0654711	0.0296032	0.025105	0.0133856	0.00762069
10	0.247669	0.0171753	0.153722	0.146244	0.10699	0.125032	0.0602043	0.0662308	0.0297404	0.0256606	0.0134632	0.00786887
10.1	0.247955	0.0166338	0.153387	0.14472	0.107086	0.125111	0.0603843	0.0669754	0.0298747	0.0262146	0.0135394	0.0081194
10.2	0.248242	0.016112	0.153056	0.143218	0.107177	0.12517	0.0605598	0.0677048	0.0300061	0.0267665	0.0136141	0.00837211
10.3	0.248531	0.0156093	0.152731	0.141739	0.107264	0.12521	0.0607307	0.068419	0.0301347	0.0273162	0.0136874	0.00862686
10.4	0.24882	0.0151253	0.152411	0.140284	0.107347	0.125231	0.0608971	0.0691182	0.0302605	0.0278634	0.0137592	0.00888349
10.5	0.249109	0.0146593	0.152096	0.138851	0.107426	0.125234	0.0610591	0.0698023	0.0303835	0.0284078	0.0138296	0.00914185
10.6	0.249397	0.0142107	0.151787	0.137442	0.107501	0.125221	0.0612168	0.0704715	0.0305038	0.0289492	0.0138986	0.00940179
10.7	0.249683	0.0137792	0.151485	0.136056	0.107572	0.125191	0.0613701	0.0711258	0.0306213	0.0294874	0.0139662	0.00966317
10.8	0.249968	0.013364	0.151189	0.134693	0.10764	0.125146	0.0615193	0.0717655	0.0307361	0.0300221	0.0140324	0.00992583
10.9	0.25025	0.0129647	0.150899	0.133353	0.107704	0.125086	0.0616644	0.0723907	0.0308481	0.0305533	0.0140971	0.0101896
11	0.250528	0.0125809	0.150617	0.132036	0.107765	0.125013	0.0618054	0.0730015	0.0309575	0.0310806	0.0141604	0.0104545
11.1	0.250803	0.0122119	0.150343	0.130742	0.107823	0.124927	0.0619424	0.0735981	0.0310641	0.031604	0.0142223	0.0107202
11.2	0.251073	0.0118583	0.150075	0.129466	0.107878	0.124829	0.0620753	0.0741827	0.0311681	0.032125	0.0142827	0.0109875
11.3	0.251336	0.0115248	0.149816	0.128176	0.107929	0.12472	0.0622042	0.0747671	0.0312694	0.0326534	0.0143417	0.0112613
11.4	0.251593	0.0112113	0.149565	0.126872	0.107978	0.124599	0.0623291	0.0753523	0.0313679	0.03319	0.0143992	0.0115423
11.5	0.251842	0.0109169	0.149323	0.125558	0.108023	0.124467	0.0624499	0.0759369	0.0314636	0.0337343	0.0144552	0.0118303
11.6	0.252083	0.0106405	0.14909	0.124235	0.108066	0.124322	0.0625668	0.0765199	0.0315567	0.0342853	0.0145098	0.0121249
11.7	0.252314	0.0103813	0.148868	0.122908	0.108106	0.124165	0.0626799	0.0771001	0.0316471	0.0348424	0.0145629	0.0124259
11.8	0.252535	0.0101384	0.148656	0.121579	0.108144	0.123995	0.0627892	0.0776767	0.0317348	0.0354048	0.0146146	0.012733
11.9	0.252745	0.00991105	0.148456	0.120251	0.108179	0.123812	0.0628947	0.0782488	0.0318199	0.0359718	0.0146648	0.0130459
12	0.252947	0.00969838	0.148264	0.118926	0.108212	0.123616	0.0629971	0.078815	0.0319027	0.0365426	0.0147137	0.0133644
12.1	0.253152	0.00949954	0.148071	0.117605	0.108244	0.123406	0.0630979	0.0793737	0.0319846	0.037116	0.0147622	0.013688
12.2	0.253359	0.00931379	0.147878	0.116289	0.108275	0.123181	0.0631972	0.079924	0.0320655	0.0376914	0.0148102	0.0140162
12.3	0.253567	0.00914046	0.147684	0.114982	0.108305	0.122941	0.0632951	0.0804652	0.0321456	0.038268	0.0148578	0.014349
12.4	0.253777	0.00897889	0.147491	0.113684	0.108333	0.122688	0.0633915	0.0809967	0.0322247	0.0388453	0.0149049	0.0146859
12.5	0.253988	0.00882845	0.147298	0.112397	0.10836	0.12242	0.0634866	0.081518	0.032303	0.0394226	0.0149515	0.0150266
12.6	0.254198	0.00868854	0.147106	0.111123	0.108387	0.12214	0.0635803	0.0820285	0.0323804	0.0399994	0.0149978	0.0153709
12.7	0.254408	0.00855859	0.146916	0.109864	0.108412	0.121846	0.0636727	0.082528	0.0324569	0.0405751	0.0150435	0.0157185
12.8	0.254618	0.00843805	0.146728	0.10862	0.108436	0.121541	0.0637637	0.0830159	0.0325326	0.0411492	0.0150889	0.0160691
12.9	0.254826	0.00832638	0.146543	0.107392	0.108459	0.121223	0.0638534	0.0834921	0.0326074	0.0417212	0.0151338	0.0164223
13	0.255033	0.00822309	0.14636	0.106182	0.108481	0.120895	0.0639417	0.0839562	0.0326814	0.0422907	0.0151782	0.016778
13.1	0.255238	0.00812768	0.14618	0.104991	0.108502	0.120556	0.0640288	0.0844079	0.0327545	0.0428571	0.0152223	0.0171358
13.2	0.25544	0.00803968	0.146003	0.103819	0.108522	0.120206	0.0641146	0.0848472	0.0328268	0.0434202	0.0152659	0.0174954
13.3	0.25564	0.00795863	0.145831	0.102666	0.108541	0.119848	0.0641991	0.0852739	0.0328983	0.0439794	0.015309	0.0178567
13.4	0.255836	0.00788411	0.145662	0.101534	0.108559	0.11948	0.0642824	0.085688	0.0329689	0.0445344	0.0153518	0.0182192
13.5	0.25603	0.00781569	0.145497	0.100423	0.108576	0.119104	0.0643645	0.0860893	0.0330387	0.0450848	0.0153941	0.0185828
13.6	0.256219	0.00775297	0.145336	0.0993334	0.108593	0.118721	0.0644454	0.0864778	0.0331078	0.0456304	0.015436	0.0189473
13.7	0.256405	0.00769556	0.14518	0.0982651	0.108609	0.11833	0.064525	0.0868536	0.033176	0.0461708	0.0154774	0.0193123
13.8	0.256587	0.00764308	0.145029	0.0972188	0.108624	0.117933	0.0646035	0.0872167	0.0332434	0.0467058	0.0155185	0.0196776
13.9	0.256765	0.00759517	0.144882	0.0961945	0.108638	0.11753	0.0646808	0.0875672	0.03331	0.0472351	0.0155591	0.020043
14	0.256938	0.00755149	0.144741	0.0951924	0.108652	0.117122	0.064757	0.0879051	0.0333759	0.0477584	0.0155993	0.0204083
14.1	0.257106	0.0075117	0.144605	0.0942125	0.108664	0.116709	0.064832	0.0882307	0.0334409	0.0482756	0.0156391	0.0207732
14.2	0.25727	0.00747548	0.144474	0.093255	0.108677	0.116292	0.0649059	0.0885439	0.0335052	0.0487864	0.0156784	0.0211376
14.3	0.257428	0.00744253	0.144348	0.0923198	0.108688	0.115871	0.0649787	0.088845	0.0335687	0.0492907	0.0157174	0.0215013
14.4	0.257582	0.00741255	0.144228	0.0914069	0.108699	0.115447	0.0650504	0.0891342	0.0336315	0.0497883	0.015756	0.0218639
14.5	0.25773	0.00738525	0.144113	0.0905161	0.10871	0.115021	0.0651211	0.0894117	0.0336935	0.050279	0.0157941	0.0222255
14.6	0.257873	0.00736037	0.144003	0.0896473	0.10872	0.114592	0.0651907	0.0896776	0.0337548	0.0507628	0.0158319	0.0225857
14.7	0.258011	0.00733765	0.1439	0.0888004	0.108729	0.114162	0.0652592	0.0899321	0.0338153	0.0512396	0.0158692	0.0229444
14.8	0.258144	0.00731683	0.143802	0.0879752	0.108738	0.11373	0.0653267	0.0901755	0.0338751	0.0517091	0.0159062	0.0233014
14.9	0.25827	0.00729769	0.143709	0.0871715	0.108747	0.113298	0.0653932	0.0904081	0.0339342	0.0521715	0.0159427	0.0236567
15	0.258392	0.00727999	0.143622	0.0863891	0.108755	0.112865	0.0654587	0.09063	0.0339926	0.0526265	0.0159789	0.0240099
15.1	0.258508	0.00726352	0.143541	0.0856277	0.108763	0.112432	0.0655232	0.0908416	0.0340502	0.0530741	0.0160146	0.024361
15.2	0.258618	0.00724808	0.143465	0.084887	0.10877	0.112	0.0655868	0.091043	0.0341071	0.0535143	0.01605	0.0247099
15.3	0.258723	0.00723347	0.143395	0.0841668	0.108778	0.111569	0.0656494	0.0912345	0.0341634	0.0539471	0.016085	0.0250564
15.4	0.258822	0.00721951	0.143331	0.0834668	0.108784	0.111138	0.065711	0.0914164	0.0342189	0.0543724	0.0161196	0.0254004
15.5	0.258915	0.00720603	0.143272	0.0827866	0.108791	0.110709	0.0657718	0.091589	0.0342737	0.0547903	0.0161538	0.0257417
15.6	0.259003	0.00719285	0.143218	0.082126	0.108797	0.110282	0.0658316	0.0917524	0.0343279	0.0552007	0.0161876	0.0260803
15.7	0.259086	0.00717982	0.14317	0.0814846	0.108803	0.109857	0.0658905	0.091907	0.0343814	0.0556036	0.0162211	0.0264161
15.8	0.259163	0.00716679	0.143127	0.080862	0.108809	0.109434	0.0659485	0.0920531	0.0344342	0.055999	0.0162541	0.0267489
15.9	0.259235	0.00715363	0.143089	0.080258	0.108814	0.109014	0.0660057	0.0921909	0.0344864	0.056387	0.0162868	0.0270786
16	0.259301	0.00714021	0.143057	0.0796722	0.10882	0.108597	0.0660619	0.0923206	0.0345379	0.0567676	0.0163192	0.0274052
16.1	0.259363	0.0071264	0.14303	0.0791042	0.108825	0.108183	0.0661174	0.0924426	0.0345887	0.0571409	0.0163511	0.0277286
16.2	0.259419	0.00711208	0.143007	0.0785538	0.10883	0.107772	0.066172	0.092557	0.0346389	0.0575068	0.0163827	0.0280488
16.3	0.25947	0.00709716	0.14299	0.0780204	0.108835	0.107364	0.0662258	0.0926642	0.0346885	0.0578655	0.0164139	0.0283655
16.4	0.259515	0.00708154	0.142977	0.0775039	0.10884	0.106961	0.0662788	0.0927643	0.0347374	0.0582169	0.0164448	0.0286788
16.5	0.259556	0.00706511	0.142969	0.0770038	0.108845	0.106561	0.0663309	0.0928577	0.0347857	0.0585612	0.0164753	0.0289886
16.6	0.259592	0.00704779	0.142966	0.0765197	0.108849	0.106165	0.0663823	0.0929446	0.0348334	0.0588984	0.0165054	0.0292949
16.7	0.259624	0.00702951	0.142967	0.0760514	0.108854	0.105774	0.0664329	0.0930253	0.0348805	0.0592285	0.0165352	0.0295975
16.8	0.25965	0.0070102	0.142973	0.0755985	0.108859	0.105387	0.0664828	0.0930998	0.0349269	0.0595517	0.0165646	0.0298965
16.9	0.259672	0.00698977	0.142983	0.0751606	0.108863	0.105004	0.0665319	0.0931686	0.0349727	0.059868	0.0165937	0.0301918
17	0.25969	0.00696818	0.142997	0.0747374	0.108868	0.104627	0.0665803	0.0932318	0.035018	0.0601775	0.0166224	0.0304833
17.1	0.259703	0.00694536	0.143015	0.0743285	0.108872	0.104253	0.0666279	0.0932897	0.0350626	0.0604802	0.0166508	0.030771
17.2	0.259713	0.00692127	0.143037	0.0739336	0.108877	0.103885	0.0666748	0.0933424	0.0351067	0.0607763	0.0166788	0.0310549
17.3	0.259718	0.00689586	0.143063	0.0735524	0.108881	0.103522	0.066721	0.0933902	0.0351501	0.0610658	0.0167065	0.0313349
17.4	0.259719	0.00686908	0.143092	0.0731846	0.108886	0.103163	0.0667665	0.0934333	0.035193	0.0613488	0.0167338	0.031611
17.5	0.259716	0.0068409	0.143125	0.0728298	0.10889	0.10281	0.0668113	0.0934719	0.0352353	0.0616253	0.0167608	0.0318832
17.6	0.259709	0.0068113	0.143162	0.0724877	0.108895	0.102462	0.0668554	0.0935063	0.035277	0.0618956	0.0167874	0.0321514
17.7	0.259699	0.00678022	0.143201	0.072158	0.108899	0.102119	0.0668989	0.0935365	0.0353182	0.0621596	0.0168138	0.0324157
17.8	0.259686	0.00674767	0.143244	0.0718403	0.108904	0.101782	0.0669417	0.0935628	0.0353588	0.0624174	0.0168397	0.032676
17.9	0.259669	0.0067136	0.14329	0.0715345	0.108909	0.10145	0.0669838	0.0935853	0.0353988	0.0626692	0.0168654	0.0329322
18	0.259649	0.006678	0.143339	0.0712402	0.108913	0.101123	0.0670253	0.0936043	0.0354383	0.062915	0.0168907	0.0331845
18.1	0.259625	0.00664086	0.14339	0.070957	0.108918	0.100801	0.0670662	0.0936199	0.0354772	0.0631549	0.0169156	0.0334327
18.2	0.259599	0.00660217	0.143445	0.0706848	0.108923	0.100486	0.0671064	0.0936324	0.0355156	0.063389	0.0169403	0.0336768
18.3	0.25957	0.00656191	0.143501	0.0704233	0.108928	0.100175	0.0671461	0.0936417	0.0355535	0.0636173	0.0169646	0.0339169
18.4	0.259538	0.00652008	0.143561	0.0701721	0.108933	0.0998702	0.0671851	0.0936482	0.0355908	0.06384	0.0169886	0.0341529
18.5	0.259504	0.00647667	0.143622	0.069931	0.108938	0.0995708	0.0672235	0.093652	0.0356275	0.0640572	0.0170122	0.0343849
18.6	0.259467	0.00643168	0.143685	0.0696998	0.108943	0.099277	0.0672612	0.0936532	0.0356638	0.0642689	0.0170356	0.0346127
18.7	0.259428	0.00638511	0.143751	0.0694783	0.108949	0.0989887	0.0672985	0.093652	0.0356995	0.0644752	0.0170586	0.0348365
18.8	0.259387	0.00633696	0.143819	0.0692661	0.108954	0.098706	0.0673351	0.0936485	0.0357346	0.0646762	0.0170813	0.0350561
18.9	0.259343	0.00628723	0.143888	0.069063	0.10896	0.0984289	0.0673711	0.0936428	0.0357693	0.064872	0.0171036	0.0352717
19	0.259298	0.00623593	0.143959	0.0688688	0.108965	0.0981573	0.0674066	0.0936351	0.0358034	0.0650626	0.0171257	0.0354832
19.1	0.25925	0.00618306	0.144031	0.0686834	0.108971	0.0978913	0.0674415	0.0936255	0.0358371	0.0652482	0.0171474	0.0356905
19.2	0.259201	0.00612864	0.144105	0.0685064	0.108976	0.0976308	0.0674758	0.0936142	0.0358702	0.0654288	0.0171688	0.0358938
19.3	0.259151	0.00607266	0.14418	0.0683376	0.108982	0.0973759	0.0675096	0.0936012	0.0359028	0.0656044	0.0171899	0.0360929
19.4	0.259098	0.00601515	0.144257	0.0681769	0.108988	0.0971265	0.0675429	0.0935867	0.0359349	0.0657753	0.0172107	0.036288
19.5	0.259045	0.0059561	0.144334	0.0680241	0.108994	0.0968826	0.0675756	0.0935708	0.0359665	0.0659414	0.0172311	0.0364789
19.6	0.25899	0.00589554	0.144413	0.067879	0.109	0.0966443	0.0676077	0.0935535	0.0359976	0.0661028	0.0172513	0.0366658
19.7	0.258934	0.00583347	0.144492	0.0677413	0.109006	0.0964115	0.0676394	0.0935351	0.0360282	0.0662595	0.0172711	0.0368485
19.8	0.258877	0.0057699	0.144572	0.067611	0.109012	0.0961841	0.0676705	0.0935155	0.0360583	0.0664117	0.0172907	0.0370272
19.9	0.258819	0.00570485	0.144652	0.0674879	0.109018	0.0959622	0.0677011	0.093495	0.0360879	0.0665595	0.0173099	0.0372017
20	0.258761	0.00563834	0.144734	0.0673717	0.109025	0.0957457	0.0677311	0.0934736	0.0361171	0.0667028	0.0173288	0.0373722
20.1	0.258701	0.00557037	0.144815	0.0672623	0.109031	0.0955347	0.0677607	0.0934513	0.0361457	0.0668418	0.0173474	0.0375385
20.2	0.258641	0.00550097	0.144897	0.0671597	0.109037	0.0953291	0.0677897	0.0934283	0.0361738	0.0669764	0.0173657	0.0377007
20.3	0.258581	0.00543014	0.144979	0.0670636	0.109044	0.0951288	0.0678182	0.0934047	0.0362015	0.0671069	0.0173837	0.0378589
20.4	0.25852	0.0053579	0.145061	0.0669739	0.10905	0.0949339	0.0678462	0.0933804	0.0362287	0.0672331	0.0174014	0.0380129
20.5	0.258459	0.00528427	0.145143	0.0668904	0.109057	0.0947444	0.0678738	0.0933558	0.0362554	0.0673552	0.0174188	0.0381629
20.6	0.258397	0.00520926	0.145225	0.0668131	0.109064	0.0945602	0.0679008	0.0933306	0.0362816	0.0674733	0.0174358	0.0383087
20.7	0.258336	0.00513289	0.145307	0.0667419	0.10907	0.0943812	0.0679273	0.0933052	0.0363074	0.0675873	0.0174526	0.0384505
20.8	0.258275	0.00505517	0.145389	0.0666766	0.109077	0.0942076	0.0679534	0.0932795	0.0363327	0.0676974	0.0174691	0.0385881
20.9	0.258213	0.00497612	0.14547	0.0666171	0.109084	0.0940392	0.0679789	0.0932536	0.0363575	0.0678035	0.0174853	0.0387216
21	0.258152	0.00489575	0.145551	0.0665633	0.10909	0.093876	0.068004	0.0932275	0.0363818	0.0679058	0.0175011	0.038851
21.1	0.258092	0.00481408	0.145631	0.0665151	0.109097	0.093718	0.0680286	0.0932014	0.0364057	0.0680042	0.0175167	0.0389763
21.2	0.258031	0.00473112	0.145711	0.0664725	0.109104	0.0935652	0.0680527	0.0931752	0.0364291	0.0680988	0.017532	0.0390975
21.3	0.257971	0.00464729	0.14579	0.0664348	0.109111	0.0934173	0.0680763	0.0931491	0.0364521	0.0681899	0.0175469	0.0392148
21.4	0.257912	0.00456778	0.145868	0.0663938	0.109117	0.0932709	0.0680994	0.0931231	0.0364745	0.0682804	0.0175616	0.0393317
21.5	0.257852	0.00449382	0.145945	0.0663478	0.109124	0.0931252	0.068122	0.093097	0.0364965	0.0683713	0.0175759	0.0394493
21.6	0.257792	0.00442497	0.146023	0.0662972	0.109131	0.09298	0.068144	0.0930711	0.036518	0.0684624	0.01759	0.0395674
21.7	0.257733	0.00436079	0.146098	0.0662425	0.109137	0.0928354	0.0681658	0.0930449	0.0365392	0.0685535	0.0176038	0.0396857
21.8	0.257678	0.00430087	0.14617	0.0661839	0.109144	0.092691	0.0681876	0.0930182	0.0365604	0.0686442	0.0176177	0.0398042
21.9	0.257626	0.00424483	0.146239	0.0661219	0.10915	0.0925469	0.0682093	0.0929911	0.0365816	0.0687345	0.0176316	0.0399226
22	0.257577	0.00419232	0.146305	0.066057	0.109157	0.0924034	0.068231	0.0929635	0.0366027	0.0688243	0.0176454	0.0400409
22.1	0.257531	0.004143	0.146368	0.0659897	0.109164	0.0922603	0.0682527	0.0929354	0.0366239	0.0689136	0.0176593	0.040159
22.2	0.257487	0.00409655	0.146429	0.0659204	0.109171	0.0921178	0.0682743	0.092907	0.036645	0.0690022	0.0176731	0.0402768
22.3	0.257446	0.0040527	0.146487	0.0658494	0.109178	0.091976	0.0682959	0.0928781	0.036666	0.0690901	0.0176869	0.0403942
22.4	0.257406	0.00401114	0.146543	0.0657771	0.109185	0.091835	0.0683174	0.0928488	0.036687	0.0691773	0.0177006	0.0405111
22.5	0.257368	0.00397163	0.146598	0.0657038	0.109192	0.0916948	0.0683388	0.0928192	0.0367079	0.0692636	0.0177144	0.0406275
22.6	0.257332	0.00393392	0.146651	0.0656299	0.109199	0.0915555	0.0683602	0.0927892	0.0367288	0.069349	0.017728	0.0407432
22.7	0.257298	0.00389776	0.146702	0.0655557	0.109207	0.0914172	0.0683815	0.0927588	0.0367496	0.0694335	0.0177417	0.0408582
22.8	0.257265	0.00386296	0.146751	0.0654814	0.109214	0.09128	0.0684027	0.0927282	0.0367703	0.0695169	0.0177553	0.0409724
22.9	0.257233	0.00382929	0.1468	0.0654073	0.109221	0.0911439	0.0684238	0.0926972	0.036791	0.0695993	0.0177689	0.0410857
23	0.257202	0.00379657	0.146847	0.0653337	0.109228	0.091009	0.0684448	0.092666	0.0368115	0.0696806	0.0177824	0.0411981
23.1	0.257172	0.00376462	0.146894	0.0652608	0.109236	0.0908753	0.0684657	0.0926346	0.036832	0.0697608	0.0177958	0.0413094
23.2	0.257143	0.00373326	0.146939	0.0651888	0.109243	0.090743	0.0684865	0.0926029	0.0368524	0.0698397	0.0178092	0.0414196
23.3	0.257115	0.00370234	0.146983	0.0651179	0.10925	0.0906121	0.0685071	0.092571	0.0368726	0.0699174	0.0178225	0.0415286
23.4	0.257088	0.0036717	0.147027	0.0650482	0.109258	0.0904827	0.0685277	0.092539	0.0368927	0.0699939	0.0178358	0.0416364
23.5	0.257061	0.00364121	0.14707	0.0649801	0.109265	0.0903548	0.0685481	0.0925068	0.0369128	0.070069	0.0178489	0.0417428
23.6	0.257035	0.00361073	0.147112	0.0649135	0.109272	0.0902286	0.0685684	0.0924745	0.0369327	0.0701427	0.017862	0.0418479
23.7	0.257009	0.00358015	0.147153	0.0648487	0.10928	0.090104	0.0685886	0.0924421	0.0369524	0.070215	0.0178751	0.0419515
23.8	0.256984	0.00354933	0.147194	0.0647859	0.109287	0.0899811	0.0686086	0.0924097	0.0369721	0.070286	0.017888	0.0420536
23.9	0.25696	0.00351818	0.147235	0.0647251	0.109294	0.0898601	0.0686285	0.0923772	0.0369915	0.0703554	0.0179008	0.0421542
24	0.256936	0.0034866	0.147275	0.0646664	0.109302	0.0897409	0.0686482	0.0923448	0.0370109	0.0704234	0.0179136	0.0422531
24.1	0.256912	0.00345448	0.147314	0.0646101	0.109309	0.0896236	0.0686677	0.0923123	0.0370301	0.0704898	0.0179262	0.0423504
24.2	0.256889	0.00342175	0.147353	0.0645561	0.109316	0.0895083	0.0686871	0.09228	0.0370491	0.0705548	0.0179388	0.0424459
24.3	0.256866	0.00338831	0.147391	0.0645046	0.109324	0.0893951	0.0687063	0.0922477	0.037068	0.0706181	0.0179513	0.0425396
24.4	0.256843	0.0033541	0.147429	0.0644557	0.109331	0.0892839	0.0687254	0.0922156	0.0370867	0.0706798	0.0179636	0.0426314
24.5	0.256821	0.00331903	0.147467	0.0644094	0.109338	0.0891749	0.0687442	0.0921836	0.0371052	0.0707399	0.0179758	0.0427213
24.6	0.2568	0.00328304	0.147504	0.0643659	0.109346	0.0890681	0.0687629	0.0921518	0.0371235	0.0707984	0.0179879	0.0428093
24.7	0.256778	0.00324608	0.14754	0.0643252	0.109353	0.0889635	0.0687814	0.0921202	0.0371417	0.0708552	0.0179999	0.0428952
24.8	0.256757	0.00320808	0.147576	0.0642874	0.10936	0.0888612	0.0687997	0.0920889	0.0371596	0.0709103	0.0180118	0.0429791
24.9	0.256737	0.00316898	0.147612	0.0642525	0.109367	0.0887614	0.0688178	0.0920579	0.0371774	0.0709637	0.0180235	0.0430608
25	0.256716	0.00312875	0.147647	0.0642206	0.109375	0.0886639	0.0688356	0.0920271	0.037195	0.0710154	0.0180352	0.0431404
25.1	0.256697	0.00308733	0.147682	0.0641918	0.109382	0.0885688	0.0688533	0.0919967	0.0372123	0.0710653	0.0180466	0.0432178
25.2	0.256677	0.00304468	0.147716	0.064166	0.109389	0.0884763	0.0688708	0.0919667	0.0372295	0.0711135	0.018058	0.0432929
25.3	0.256658	0.00300076	0.147749	0.0641435	0.109396	0.0883864	0.068888	0.0919371	0.0372464	0.0711599	0.0180692	0.0433657
25.4	0.25664	0.00295554	0.147782	0.0641242	0.109403	0.088299	0.068905	0.0919079	0.0372631	0.0712044	0.0180802	0.0434361
25.5	0.256622	0.00290899	0.147814	0.0641081	0.10941	0.0882143	0.0689217	0.0918792	0.0372795	0.0712472	0.0180911	0.0435041
25.6	0.256605	0.00286106	0.147845	0.0640953	0.109417	0.0881322	0.0689383	0.091851	0.0372958	0.0712881	0.0181019	0.0435696
25.7	0.256588	0.00281174	0.147876	0.0640859	0.109424	0.0880529	0.0689545	0.0918233	0.0373117	0.0713271	0.0181124	0.0436326
25.8	0.256572	0.002761	0.147906	0.0640799	0.10943	0.0879764	0.0689706	0.0917961	0.0373275	0.0713642	0.0181229	0.043693
25.9	0.256557	0.00270881	0.147935	0.0640773	0.109437	0.0879027	0.0689863	0.0917696	0.037343	0.0713995	0.0181331	0.0437509
26	0.256542	0.00265516	0.147964	0.0640782	0.109444	0.0878319	0.0690018	0.0917436	0.0373582	0.0714328	0.0181432	0.0438061
26.1	0.256527	0.00260002	0.147991	0.0640826	0.10945	0.087764	0.0690171	0.0917183	0.0373731	0.0714642	0.0181531	0.0438585
26.2	0.256514	0.00254338	0.148018	0.0640905	0.109457	0.087699	0.0690321	0.0916936	0.0373878	0.0714936	0.0181629	0.0439083
26.3	0.256501	0.00248522	0.148044	0.0641021	0.109463	0.087637	0.0690467	0.0916696	0.0374022	0.0715211	0.0181724	0.0439552
26.4	0.25649	0.00242553	0.148069	0.0641173	0.109469	0.087578	0.0690612	0.0916464	0.0374164	0.0715465	0.0181818	0.0439992
26.5	0.256479	0.00236429	0.148093	0.0641362	0.109476	0.0875221	0.0690753	0.0916239	0.0374302	0.0715699	0.018191	0.0440404
26.6	0.256468	0.0023015	0.148115	0.0641589	0.109482	0.0874693	0.0690891	0.0916021	0.0374438	0.0715913	0.0181999	0.0440786
26.7	0.256459	0.00223714	0.148137	0.0641853	0.109488	0.0874197	0.0691026	0.0915812	0.037457	0.0716105	0.0182087	0.0441138
26.8	0.256451	0.0021712	0.148157	0.0642156	0.109494	0.0873733	0.0691158	0.091561	0.03747	0.0716277	0.0182173	0.0441459
26.9	0.256444	0.00210368	0.148177	0.0642498	0.1095	0.08733	0.0691288	0.0915418	0.0374826	0.0716428	0.0182257	0.0441749
27	0.256438	0.00203457	0.148195	0.064288	0.109505	0.0872901	0.0691413	0.0915233	0.0374949	0.0716556	0.0182339	0.0442007
27.1	0.256432	0.00196385	0.148211	0.0643302	0.109511	0.0872534	0.0691536	0.0915058	0.0375069	0.0716663	0.0182418	0.0442234
27.2	0.256428	0.00189154	0.148227	0.0643764	0.109516	0.0872201	0.0691655	0.0914892	0.0375186	0.0716748	0.0182496	0.0442427
27.3	0.256426	0.00181762	0.148241	0.0644268	0.109522	0.0871902	0.0691771	0.0914735	0.03753	0.071681	0.0182571	0.0442587
27.4	0.256424	0.00174208	0.148253	0.0644815	0.109527	0.0871637	0.0691884	0.0914588	0.0375409	0.0716849	0.0182644	0.0442713
27.5	0.256424	0.00166493	0.148264	0.0645404	0.109532	0.0871407	0.0691993	0.091445	0.0375516	0.0716865	0.0182715	0.0442804
27.6	0.256425	0.00158616	0.148274	0.0646037	0.109537	0.0871211	0.0692098	0.0914322	0.0375619	0.0716858	0.0182783	0.044286
27.7	0.256427	0.00150576	0.148282	0.0646715	0.109542	0.0871051	0.06922	0.0914205	0.0375718	0.0716826	0.0182849	0.044288
27.8	0.25643	0.00142383	0.148288	0.0647437	0.109546	0.0870926	0.0692298	0.0914097	0.0375814	0.071677	0.0182912	0.0442864
27.9	0.256435	0.00134443	0.148292	0.0648147	0.109551	0.0870817	0.0692392	0.0913996	0.0375906	0.0716707	0.0182973	0.0442836
28	0.256441	0.0012696	0.148296	0.0648813	0.109555	0.0870712	0.0692483	0.0913899	0.0375994	0.0716647	0.0183032	0.044281
28.1	0.256447	0.00119908	0.148298	0.064944	0.109559	0.087061	0.0692569	0.0913806	0.0376078	0.0716591	0.0183088	0.0442786
28.2	0.256454	0.00113262	0.1483	0.0650028	0.109563	0.0870513	0.0692651	0.0913717	0.0376159	0.0716538	0.0183141	0.0442764
28.3	0.256461	0.00106998	0.148301	0.0650582	0.109567	0.087042	0.0692729	0.0913633	0.0376235	0.0716488	0.0183192	0.0442743
28.4	0.256467	0.00101094	0.148302	0.0651103	0.10957	0.0870332	0.0692803	0.0913553	0.0376307	0.0716441	0.018324	0.0442725
28.5	0.256473	0.000955303	0.148303	0.0651593	0.109573	0.0870248	0.0692873	0.0913478	0.0376375	0.0716398	0.0183285	0.0442709
28.6	0.256478	0.000902862	0.148304	0.0652055	0.109576	0.0870168	0.0692938	0.0913406	0.0376439	0.0716358	0.0183327	0.0442694
28.7	0.256483	0.000853436	0.148306	0.065249	0.109579	0.0870093	0.0692999	0.091334	0.0376499	0.0716321	0.0183367	0.0442682
28.8	0.256486	0.000806851	0.148308	0.0652899	0.109582	0.0870022	0.0693056	0.0913278	0.0376554	0.0716288	0.0183404	0.0442672
28.9	0.256487	0.000762942	0.148312	0.0653286	0.109584	0.0869956	0.0693108	0.0913221	0.0376605	0.0716259	0.0183437	0.0442664
29	0.256487	0.000721556	0.148317	0.065365	0.109587	0.0869894	0.0693155	0.0913168	0.0376652	0.0716233	0.0183468	0.0442658
29.1	0.256485	0.000682546	0.148323	0.0653994	0.109589	0.0869837	0.0693198	0.0913121	0.0376694	0.071621	0.0183496	0.0442654
29.2	0.256481	0.000645776	0.148331	0.065432	0.10959	0.0869785	0.0693237	0.0913078	0.0376731	0.0716192	0.0183521	0.0442652
29.3	0.256475	0.000611115	0.148341	0.0654628	0.109592	0.0869738	0.069327	0.091304	0.0376764	0.0716177	0.0183543	0.0442653
29.4	0.256467	0.000578442	0.148352	0.0654919	0.109593	0.0869695	0.0693299	0.0913007	0.0376792	0.0716166	0.0183562	0.0442655
29.5	0.256455	0.000547643	0.148366	0.0655196	0.109595	0.0869658	0.0693323	0.0912979	0.0376816	0.0716158	0.0183578	0.044266
29.6	0.256441	0.000518609	0.148381	0.0655459	0.109595	0.0869625	0.0693343	0.0912956	0.0376835	0.0716155	0.018359	0.0442668
29.7	0.256425	0.000491237	0.1484	0.0655709	0.109596	0.0869597	0.0693357	0.0912939	0.0376849	0.0716155	0.01836	0.0442678
29.8	0.256405	0.000465433	0.148421	0.0655947	0.109597	0.0869575	0.0693366	0.0912926	0.0376858	0.071616	0.0183606	0.044269
29.9	0.256382	0.000441104	0.148444	0.0656174	0.109597	0.0869558	0.0693371	0.0912919	0.0376862	0.0716168	0.0183608	0.0442704
30	0.256356	0.000418167	0.14847	0.0656391	0.109597	0.0869545	0.0693371	0.0912916	0.0376862	0.071618	0.0183608	0.0442721
30.1	0.256332	0.000396536	0.148494	0.0656595	0.109597	0.0869532	0.0693371	0.0912914	0.0376862	0.0716192	0.0183608	0.0442737
30.2	0.256309	0.000376138	0.148517	0.0656786	0.109597	0.0869519	0.069337	0.0912911	0.0376862	0.0716204	0.0183608	0.0442754
30.3	0.256287	0.0003569	0.148539	0.0656966	0.109597	0.0869507	0.069337	0.0912909	0.0376862	0.0716215	0.0183608	0.044277
30.4	0.256266	0.000338755	0.14856	0.0657135	0.109597	0.0869494	0.069337	0.0912906	0.0376862	0.0716227	0.0183608	0.0442786
30.5	0.256246	0.000321639	0.148579	0.0657294	0.109597	0.0869482	0.069337	0.0912903	0.0376862	0.0716238	0.0183608	0.0442802
30.6	0.256227	0.000305493	0.148598	0.0657443	0.109597	0.086947	0.069337	0.0912901	0.0376862	0.071625	0.0183608	0.0442817
30.7	0.25621	0.000290261	0.148616	0.0657584	0.109597	0.0869458	0.069337	0.0912898	0.0376862	0.0716261	0.0183608	0.0442833
30.8	0.256193	0.000275889	0.148633	0.0657715	0.109597	0.0869446	0.069337	0.0912896	0.0376862	0.0716272	0.0183608	0.0442848
30.9	0.256177	0.000262328	0.148649	0.0657839	0.109597	0.0869434	0.069337	0.0912894	0.0376862	0.0716283	0.0183608	0.0442863
31	0.256161	0.000249531	0.148664	0.0657955	0.109597	0.0869422	0.069337	0.0912891	0.0376862	0.0716294	0.0183608	0.0442879
31.1	0.256147	0.000237453	0.148679	0.0658064	0.109597	0.086941	0.069337	0.0912889	0.0376862	0.0716305	0.0183608	0.0442894
31.2	0.256133	0.000226053	0.148692	0.0658167	0.109597	0.0869399	0.069337	0.0912886	0.0376862	0.0716315	0.0183608	0.0442909
31.3	0.25612	0.000215292	0.148706	0.0658263	0.109597	0.0869388	0.069337	0.0912884	0.0376862	0.0716326	0.0183608	0.0442923
31.4	0.256107	0.000205132	0.148718	0.0658353	0.109597	0.0869376	0.069337	0.0912882	0.0376862	0.0716336	0.0183608	0.0442938
31.5	0.256095	0.000195539	0.14873	0.0658438	0.109597	0.0869365	0.069337	0.0912879	0.0376862	0.0716347	0.0183608	0.0442952
31.6	0.256084	0.000186481	0.148741	0.0658517	0.109597	0.0869354	0.069337	0.0912877	0.0376862	0.0716357	0.0183608	0.0442967
31.7	0.256073	0.000177925	0.148752	0.0658592	0.109597	0.0869343	0.069337	0.0912875	0.0376862	0.0716367	0.0183608	0.0442981
31.8	0.256063	0.000169844	0.148763	0.0658661	0.109597	0.0869332	0.069337	0.0912873	0.0376862	0.0716377	0.0183608	0.0442995
31.9	0.256053	0.000162209	0.148773	0.0658727	0.109597	0.0869322	0.069337	0.091287	0.0376862	0.0716387	0.0183608	0.0443009
32	0.256044	0.000154996	0.148782	0.0658788	0.109597	0.0869311	0.069337	0.0912868	0.0376862	0.0716397	0.0183608	0.0443023
32.1	0.256034	0.000148178	0.148791	0.0658846	0.109597	0.08693	0.069337	0.0912866	0.0376862	0.0716407	0.0183608	0.0443036
32.2	0.256026	0.000141735	0.1488	0.06589	0.109597	0.086929	0.069337	0.0912864	0.0376862	0.0716417	0.0183608	0.044305
32.3	0.256018	0.000135644	0.148808	0.065895	0.109597	0.086928	0.069337	0.0912862	0.0376862	0.0716426	0.0183608	0.0443063
32.4	0.25601	0.000129884	0.148816	0.0658997	0.109597	0.0869269	0.069337	0.091286	0.0376862	0.0716436	0.0183608	0.0443076
32.5	0.256002	0.000124438	0.148823	0.0659041	0.109597	0.0869259	0.069337	0.0912857	0.0376862	0.0716445	0.0183608	0.0443089
32.6	0.255995	0.000119286	0.148831	0.0659083	0.109597	0.0869249	0.069337	0.0912855	0.0376862	0.0716455	0.0183608	0.0443102
32.7	0.255988	0.000114412	0.148838	0.0659121	0.109597	0.0869239	0.069337	0.0912853	0.0376862	0.0716464	0.0183608	0.0443115
32.8	0.255981	0.000109799	0.148844	0.0659157	0.109597	0.086923	0.069337	0.0912851	0.0376862	0.0716473	0.0183608	0.0443128
32.9	0.255975	0.000105433	0.148851	0.0659191	0.109597	0.086922	0.069337	0.0912849	0.0376862	0.0716482	0.0183608	0.0443141
33	0.255969	0.000101299	0.148857	0.0659223	0.109597	0.086921	0.069337	0.0912847	0.0376862	0.0716491	0.0183608	0.0443153
33.1	0.255963	9.7385e-05	0.148863	0.0659252	0.109597	0.0869201	0.069337	0.0912845	0.0376862	0.07165	0.0183608	0.0443165
33.2	0.255957	9.3703e-05	0.148869	0.0659279	0.109597	0.0869191	0.069337	0.0912843	0.0376862	0.0716509	0.0183608	0.0443178
33.3	0.255952	9.02682e-05	0.148874	0.0659304	0.109597	0.0869182	0.069337	0.0912841	0.0376862	0.0716518	0.0183608	0.044319
33.4	0.255946	8.7101e-05	0.148879	0.0659325	0.109597	0.0869172	0.069337	0.0912839	0.0376862	0.0716526	0.0183608	0.0443203
33.5	0.255941	8.42216e-05	0.148884	0.0659344	0.109597	0.0869163	0.069337	0.0912837	0.0376862	0.0716535	0.0183608	0.0443215
33.6	0.255937	8.16503e-05	0.148889	0.0659359	0.109597	0.0869154	0.069337	0.0912836	0.0376862	0.0716544	0.0183608	0.0443227
33.7	0.255932	7.94075e-05	0.148893	0.0659371	0.109597	0.0869144	0.069337	0.0912834	0.0376862	0.0716553	0.0183608	0.044324
33.8	0.255928	7.75134e-05	0.148897	0.0659379	0.109597	0.0869135	0.0693371	0.0912832	0.0376862	0.0716562	0.0183608	0.0443252
33.9	0.255925	7.59882e-05	0.148901	0.0659382	0.109597	0.0869126	0.0693371	0.091283	0.0376862	0.0716571	0.0183608	0.0443265
34	0.255921	7.48524e-05	0.148904	0.0659382	0.109597	0.0869116	0.0693371	0.0912828	0.0376862	0.071658	0.0183608	0.0443277
34.1	0.255918	7.4126e-05	0.148908	0.0659376	0.109597	0.0869107	0.0693371	0.0912827	0.0376862	0.0716589	0.0183608	0.0443289
34.2	0.255916	7.38296e-05	0.14891	0.0659366	0.109597	0.0869098	0.0693371	0.0912825	0.0376863	0.0716598	0.0183609	0.0443302
34.3	0.255914	7.39832e-05	0.148913	0.065935	0.109597	0.0869089	0.0693372	0.0912823	0.0376863	0.0716608	0.0183609	0.0443315
34.4	0.255912	7.46072e-05	0.148915	0.0659329	0.109597	0.086908	0.0693372	0.0912822	0.0376863	0.0716617	0.0183609	0.0443327
34.5	0.255911	7.5722e-05	0.148916	0.0659302	0.109597	0.0869071	0.0693372	0.0912821	0.0376863	0.0716626	0.0183609	0.044334
34.6	0.25591	7.73477e-05	0.148917	0.0659269	0.109597	0.0869062	0.0693373	0.0912819	0.0376863	0.0716636	0.0183609	0.0443352
34.7	0.255909	7.95047e-05	0.148918	0.065923	0.109597	0.0869054	0.0693374	0.0912818	0.0376864	0.0716645	0.0183609	0.0443365
34.8	0.255909	8.22132e-05	0.148919	0.0659184	0.109597	0.0869045	0.0693374	0.0912817	0.0376864	0.0716655	0.0183609	0.0443378
34.9	0.25591	8.54936e-05	0.148919	0.0659132	0.109597	0.0869036	0.0693375	0.0912816	0.0376865	0.0716664	0.018361	0.0443391
35	0.255911	8.93661e-05	0.148918	0.0659072	0.109598	0.0869028	0.0693376	0.0912815	0.0376865	0.0716674	0.018361	0.0443404
35.1	0.255912	9.3851e-05	0.148917	0.0659005	0.109598	0.086902	0.0693377	0.0912814	0.0376865	0.0716684	0.018361	0.0443417
35.2	0.255914	9.89687e-05	0.148916	0.065893	0.109598	0.0869011	0.0693378	0.0912814	0.0376866	0.0716694	0.018361	0.044343
35.3	0.255917	0.000104739	0.148914	0.0658848	0.109598	0.0869003	0.0693379	0.0912813	0.0376867	0.0716704	0.0183611	0.0443443
35.4	0.25592	0.000111183	0.148911	0.0658757	0.109598	0.0868996	0.069338	0.0912813	0.0376867	0.0716714	0.0183611	0.0443456
35.5	0.255923	0.000118321	0.148909	0.0658657	0.109598	0.0868988	0.0693381	0.0912813	0.0376868	0.0716724	0.0183611	0.0443469
35.6	0.255928	0.000126172	0.148905	0.0658549	0.109599	0.086898	0.0693383	0.0912813	0.0376869	0.0716735	0.0183612	0.0443482
35.7	0.255933	0.000134758	0.148901	0.0658433	0.109599	0.0868973	0.0693385	0.0912813	0.037687	0.0716745	0.0183612	0.0443496
35.8	0.255938	0.000144098	0.148897	0.0658306	0.109599	0.0868965	0.0693386	0.0912813	0.0376871	0.0716756	0.0183613	0.0443509
35.9	0.255944	0.000154212	0.148892	0.0658171	0.1096	0.0868958	0.0693388	0.0912813	0.0376872	0.0716766	0.0183613	0.0443523
36	0.255951	0.000165122	0.148886	0.0658025	0.1096	0.0868951	0.069339	0.0912814	0.0376873	0.0716777	0.0183614	0.0443536
36.1	0.255959	0.000176847	0.14888	0.0657869	0.1096	0.0868945	0.0693392	0.0912815	0.0376874	0.0716788	0.0183614	0.044355
36.2	0.255967	0.000189408	0.148873	0.0657704	0.109601	0.0868938	0.0693394	0.0912816	0.0376875	0.07168	0.0183615	0.0443564
36.3	0.255976	0.000202825	0.148865	0.0657527	0.109601	0.0868932	0.0693397	0.0912817	0.0376876	0.0716811	0.0183615	0.0443578
36.4	0.255985	0.000217118	0.148857	0.065734	0.109601	0.0868925	0.0693399	0.0912818	0.0376878	0.0716822	0.0183616	0.0443592
36.5	0.255995	0.000232308	0.148849	0.0657141	0.109602	0.0868919	0.0693402	0.091282	0.0376879	0.0716834	0.0183617	0.0443606
36.6	0.256006	0.000248414	0.148839	0.0656931	0.109602	0.0868914	0.0693405	0.0912822	0.0376881	0.0716846	0.0183617	0.044362
36.7	0.256018	0.000265458	0.148829	0.065671	0.109603	0.0868908	0.0693408	0.0912824	0.0376883	0.0716858	0.0183618	0.0443634
36.8	0.256031	0.000283459	0.148819	0.0656476	0.109603	0.0868903	0.0693411	0.0912826	0.0376884	0.071687	0.0183619	0.0443649
36.9	0.256044	0.000302438	0.148808	0.065623	0.109604	0.0868897	0.0693415	0.0912829	0.0376886	0.0716883	0.018362	0.0443663
37	0.256058	0.000322415	0.148795	0.0655972	0.109604	0.0868893	0.0693418	0.0912831	0.0376888	0.0716895	0.0183621	0.0443678
37.1	0.256073	0.00034341	0.148783	0.0655701	0.109605	0.0868888	0.0693422	0.0912834	0.037689	0.0716908	0.0183622	0.0443693
37.2	0.256089	0.000365445	0.148769	0.0655417	0.109606	0.0868884	0.0693426	0.0912838	0.0376892	0.0716921	0.0183623	0.0443707
37.3	0.256105	0.000388538	0.148755	0.065512	0.109606	0.0868879	0.069343	0.0912841	0.0376895	0.0716934	0.0183624	0.0443722
37.4	0.256123	0.000412711	0.14874	0.0654809	0.109607	0.0868875	0.0693435	0.0912845	0.0376897	0.0716947	0.0183625	0.0443738
37.5	0.256141	0.000437984	0.148725	0.0654485	0.109608	0.0868872	0.0693439	0.0912849	0.03769	0.0716961	0.0183627	0.0443753
37.6	0.25616	0.000464376	0.148708	0.0654146	0.109608	0.0868868	0.0693444	0.0912854	0.0376902	0.0716975	0.0183628	0.0443768
37.7	0.256181	0.000491909	0.148691	0.0653793	0.109609	0.0868865	0.0693449	0.0912858	0.0376905	0.0716989	0.0183629	0.0443784
37.8	0.256202	0.000520603	0.148673	0.0653425	0.10961	0.0868863	0.0693455	0.0912863	0.0376908	0.0717003	0.0183631	0.04438
37.9	0.256224	0.000550478	0.148654	0.0653043	0.109611	0.086886	0.069346	0.0912868	0.0376911	0.0717018	0.0183632	0.0443815
38	0.256247	0.000581555	0.148635	0.0652645	0.109612	0.0868858	0.0693466	0.0912874	0.0376914	0.0717033	0.0183634	0.0443831
38.1	0.256271	0.000613853	0.148614	0.0652232	0.109613	0.0868856	0.0693472	0.091288	0.0376917	0.0717048	0.0183635	0.0443848
38.2	0.256296	0.000647394	0.148593	0.0651803	0.109614	0.0868854	0.0693478	0.0912886	0.037692	0.0717063	0.0183637	0.0443864
38.3	0.256321	0.000682197	0.148571	0.0651358	0.109615	0.0868853	0.0693484	0.0912892	0.0376924	0.0717078	0.0183639	0.044388
38.4	0.256348	0.000718282	0.148548	0.0650897	0.109616	0.0868852	0.0693491	0.0912899	0.0376928	0.0717094	0.018364	0.0443897
38.5	0.256376	0.000755672	0.148524	0.0650419	0.109617	0.0868851	0.0693498	0.0912907	0.0376931	0.071711	0.0183642	0.0443914
38.6	0.256405	0.000794384	0.148499	0.0649925	0.109618	0.0868851	0.0693505	0.0912914	0.0376935	0.0717127	0.0183644	0.0443931
38.7	0.256435	0.000834441	0.148473	0.0649414	0.109619	0.0868851	0.0693513	0.0912922	0.0376939	0.0717143	0.0183646	0.0443948
38.8	0.256466	0.000875862	0.148447	0.0648885	0.10962	0.0868851	0.0693521	0.091293	0.0376944	0.071716	0.0183648	0.0443965
38.9	0.256499	0.000918668	0.148419	0.0648339	0.109622	0.0868852	0.0693529	0.0912939	0.0376948	0.0717177	0.018365	0.0443983
39	0.256532	0.00096288	0.148391	0.0647774	0.109623	0.0868853	0.0693537	0.0912948	0.0376953	0.0717195	0.0183652	0.0444001
39.1	0.256566	0.00100852	0.148361	0.0647192	0.109624	0.0868855	0.0693546	0.0912957	0.0376957	0.0717212	0.0183655	0.0444018
39.2	0.256602	0.0010556	0.148331	0.0646591	0.109626	0.0868856	0.0693555	0.0912967	0.0376962	0.0717231	0.0183657	0.0444036
39.3	0.256639	0.00110415	0.1483	0.0645972	0.109627	0.0868858	0.0693564	0.0912977	0.0376967	0.0717249	0.018366	0.0444055
39.4	0.256677	0.00115418	0.148267	0.0645333	0.109629	0.0868861	0.0693573	0.0912988	0.0376972	0.0717268	0.0183662	0.0444073
39.5	0.256716	0.00120573	0.148234	0.0644676	0.10963	0.0868864	0.0693583	0.0912998	0.0376978	0.0717287	0.0183665	0.0444092
39.6	0.256756	0.0012588	0.1482	0.0643999	0.109632	0.0868867	0.0693593	0.091301	0.0376983	0.0717306	0.0183667	0.0444111
39.7	0.256797	0.00131342	0.148164	0.0643302	0.109634	0.0868871	0.0693604	0.0913022	0.0376989	0.0717326	0.018367	0.044413
39.8	0.25684	0.00136961	0.148128	0.0642585	0.109635	0.0868875	0.0693614	0.0913034	0.0376995	0.0717346	0.0183673	0.0444149
39.9	0.256884	0.00142738	0.148091	0.0641848	0.109637	0.086888	0.0693626	0.0913046	0.0377001	0.0717366	0.0183676	0.0444168
40	0.256929	0.00148677	0.148052	0.064109	0.109639	0.0868885	0.0693637	0.0913059	0.0377007	0.0717387	0.0183679	0.0444188
40.1	0.256976	0.00154778	0.148012	0.0640312	0.109641	0.086889	0.0693649	0.0913073	0.0377013	0.0717408	0.0183682	0.0444208
40.2	0.257023	0.00161045	0.147972	0.0639512	0.109643	0.0868896	0.0693661	0.0913087	0.037702	0.0717429	0.0183685	0.0444228
40.3	0.257072	0.00167479	0.14793	0.0638691	0.109645	0.0868902	0.0693673	0.0913101	0.0377027	0.0717451	0.0183689	0.0444248
40.4	0.257123	0.00174082	0.147887	0.0637849	0.109647	0.0868909	0.0693686	0.0913116	0.0377034	0.0717473	0.0183692	0.0444269
40.5	0.257174	0.00180856	0.147843	0.0636984	0.109649	0.0868916	0.0693699	0.0913131	0.0377041	0.0717495	0.0183695	0.044429
40.6	0.257228	0.00187803	0.147798	0.0636097	0.109651	0.0868923	0.0693713	0.0913147	0.0377048	0.0717518	0.0183699	0.0444311
40.7	0.257282	0.00194926	0.147752	0.0635188	0.109653	0.0868931	0.0693727	0.0913164	0.0377056	0.0717541	0.0183703	0.0444332
40.8	0.257338	0.00202226	0.147704	0.0634256	0.109655	0.086894	0.0693741	0.091318	0.0377063	0.0717565	0.0183706	0.0444353
40.9	0.257395	0.00209705	0.147656	0.0633301	0.109658	0.0868949	0.0693756	0.0913198	0.0377071	0.0717589	0.018371	0.0444375
41	0.257453	0.00217366	0.147606	0.0632323	0.10966	0.0868958	0.0693771	0.0913215	0.037708	0.0717613	0.0183714	0.0444397
41.1	0.257513	0.0022521	0.147555	0.0631321	0.109662	0.0868968	0.0693786	0.0913234	0.0377088	0.0717638	0.0183718	0.0444419
41.2	0.257575	0.0023324	0.147503	0.0630296	0.109665	0.0868979	0.0693802	0.0913252	0.0377096	0.0717663	0.0183723	0.0444442
41.3	0.257638	0.00241458	0.147449	0.0629246	0.109667	0.086899	0.0693818	0.0913272	0.0377105	0.0717689	0.0183727	0.0444464
41.4	0.257702	0.00249865	0.147394	0.0628172	0.10967	0.0869001	0.0693835	0.0913292	0.0377114	0.0717715	0.0183731	0.0444487
41.5	0.257768	0.00258464	0.147338	0.0627073	0.109673	0.0869013	0.0693852	0.0913312	0.0377124	0.0717741	0.0183736	0.0444511
41.6	0.257835	0.00267257	0.147281	0.062595	0.109676	0.0869025	0.0693869	0.0913333	0.0377133	0.0717768	0.018374	0.0444534
41.7	0.257904	0.00276245	0.147223	0.0624801	0.109678	0.0869038	0.0693887	0.0913354	0.0377143	0.0717795	0.0183745	0.0444558
41.8	0.257975	0.00285432	0.147163	0.0623626	0.109681	0.0869052	0.0693905	0.0913376	0.0377153	0.0717823	0.018375	0.0444582
41.9	0.258047	0.00294818	0.147102	0.0622427	0.109684	0.0869066	0.0693924	0.0913399	0.0377163	0.0717851	0.0183755	0.0444606
42	0.25812	0.00304407	0.14704	0.0621201	0.109687	0.0869081	0.0693943	0.0913422	0.0377173	0.071788	0.018376	0.0444631
42.1	0.258195	0.003142	0.146976	0.0619948	0.10969	0.0869096	0.0693962	0.0913446	0.0377184	0.0717909	0.0183765	0.0444656
42.2	0.258272	0.00324198	0.146911	0.061867	0.109693	0.0869111	0.0693982	0.091347	0.0377195	0.0717938	0.018377	0.0444681
42.3	0.25835	0.00334406	0.146845	0.0617364	0.109697	0.0869128	0.0694003	0.0913495	0.0377206	0.0717968	0.0183776	0.0444706
42.4	0.25843	0.00344823	0.146777	0.0616031	0.1097	0.0869144	0.0694024	0.091352	0.0377217	0.0717999	0.0183781	0.0444732
42.5	0.258512	0.00355453	0.146708	0.0614671	0.109703	0.0869162	0.0694045	0.0913546	0.0377229	0.0718029	0.0183787	0.0444758
42.6	0.258595	0.00366297	0.146637	0.0613283	0.109707	0.086918	0.0694067	0.0913573	0.037724	0.0718061	0.0183793	0.0444784
42.7	0.25868	0.00377358	0.146565	0.0611868	0.10971	0.0869198	0.0694089	0.09136	0.0377253	0.0718093	0.0183799	0.0444811
42.8	0.258766	0.00388638	0.146492	0.0610424	0.109714	0.0869217	0.0694112	0.0913628	0.0377265	0.0718125	0.0183805	0.0444838
42.9	0.258854	0.00400138	0.146417	0.0608952	0.109718	0.0869237	0.0694135	0.0913657	0.0377278	0.0718158	0.0183811	0.0444865
43	0.258944	0.00411861	0.146341	0.0607451	0.109721	0.0869257	0.0694159	0.0913686	0.037729	0.0718191	0.0183817	0.0444892
43.1	0.259036	0.00423809	0.146264	0.0605921	0.109725	0.0869278	0.0694183	0.0913716	0.0377304	0.0718225	0.0183823	0.044492
43.2	0.25913	0.00435984	0.146185	0.0604361	0.109729	0.08693	0.0694207	0.0913746	0.0377317	0.0718259	0.018383	0.0444948
43.3	0.259225	0.00448388	0.146104	0.0602772	0.109733	0.0869322	0.0694232	0.0913777	0.0377331	0.0718294	0.0183837	0.0444977
43.4	0.259322	0.00461023	0.146022	0.0601154	0.109737	0.0869345	0.0694258	0.0913809	0.0377345	0.0718329	0.0183843	0.0445006
43.5	0.259421	0.00473891	0.145939	0.0599505	0.109741	0.0869368	0.0694284	0.0913841	0.0377359	0.0718365	0.018385	0.0445035
43.6	0.259521	0.00486995	0.145854	0.0597826	0.109745	0.0869392	0.0694311	0.0913874	0.0377373	0.0718402	0.0183857	0.0445064
43.7	0.259624	0.00500336	0.145767	0.0596116	0.10975	0.0869417	0.0694338	0.0913908	0.0377388	0.0718439	0.0183865	0.0445094
43.8	0.259728	0.00513916	0.145679	0.0594375	0.109754	0.0869442	0.0694366	0.0913943	0.0377403	0.0718476	0.0183872	0.0445124
43.9	0.259834	0.00527738	0.145589	0.0592603	0.109759	0.0869468	0.0694394	0.0913978	0.0377418	0.0718514	0.0183879	0.0445154
44	0.259942	0.00541804	0.145498	0.0590799	0.109763	0.0869495	0.0694423	0.0914014	0.0377434	0.0718553	0.0183887	0.0445185
44.1	0.260052	0.00556115	0.145405	0.0588964	0.109768	0.0869522	0.0694452	0.091405	0.037745	0.0718592	0.0183895	0.0445216
44.2	0.260164	0.00570674	0.145311	0.0587096	0.109772	0.086955	0.0694482	0.0914087	0.0377466	0.0718632	0.0183903	0.0445248
44.3	0.260277	0.00585484	0.145215	0.0585196	0.109777	0.0869579	0.0694512	0.0914125	0.0377483	0.0718672	0.0183911	0.044528
44.4	0.260393	0.00600545	0.145117	0.0583264	0.109782	0.0869608	0.0694543	0.0914164	0.0377499	0.0718713	0.0183919	0.0445312
44.5	0.26051	0.00615861	0.145018	0.0581299	0.109787	0.0869639	0.0694575	0.0914203	0.0377516	0.0718754	0.0183927	0.0445344
44.6	0.26063	0.00631432	0.144917	0.05793	0.109792	0.0869669	0.0694607	0.0914243	0.0377534	0.0718796	0.0183936	0.0445377
44.7	0.260751	0.00647262	0.144815	0.0577268	0.109797	0.0869701	0.0694639	0.0914284	0.0377552	0.0718839	0.0183944	0.0445411
44.8	0.260875	0.00663353	0.144711	0.0575203	0.109803	0.0869733	0.0694672	0.0914326	0.037757	0.0718882	0.0183953	0.0445444
44.9	0.261	0.00679706	0.144605	0.0573103	0.109808	0.0869766	0.0694706	0.0914368	0.0377588	0.0718925	0.0183962	0.0445478
45	0.261128	0.00696324	0.144497	0.0570969	0.109813	0.08698	0.069474	0.0914411	0.0377607	0.071897	0.0183971	0.0445512
45.1	0.261258	0.00713209	0.144388	0.0568801	0.109819	0.0869834	0.0694775	0.0914455	0.0377626	0.0719015	0.018398	0.0445547
45.2	0.261389	0.00730363	0.144277	0.0566597	0.109824	0.0869869	0.0694811	0.09145	0.0377645	0.071906	0.018399	0.0445582
45.3	0.261523	0.00747788	0.144165	0.0564359	0.10983	0.0869905	0.0694847	0.0914546	0.0377664	0.0719106	0.0183999	0.0445618
45.4	0.261659	0.00765486	0.14405	0.0562085	0.109836	0.0869942	0.0694883	0.0914592	0.0377684	0.0719153	0.0184009	0.0445654
45.5	0.261797	0.0078346	0.143934	0.0559776	0.109842	0.0869979	0.0694921	0.0914639	0.0377705	0.0719201	0.0184019	0.044569
45.6	0.261937	0.00801711	0.143816	0.055743	0.109848	0.0870017	0.0694959	0.0914687	0.0377725	0.0719249	0.0184029	0.0445727
45.7	0.262079	0.00820242	0.143696	0.0555048	0.109854	0.0870056	0.0694997	0.0914735	0.0377746	0.0719297	0.0184039	0.0445764
45.8	0.262223	0.00839054	0.143575	0.055263	0.10986	0.0870096	0.0695036	0.0914785	0.0377767	0.0719347	0.0184049	0.0445801
45.9	0.26237	0.0085815	0.143452	0.0550175	0.109866	0.0870136	0.0695076	0.0914835	0.0377789	0.0719397	0.018406	0.0445839
46	0.262519	0.00877532	0.143326	0.0547682	0.109873	0.0870178	0.0695116	0.0914886	0.0377811	0.0719447	0.0184071	0.0445877
46.1	0.26267	0.00897203	0.143199	0.0545153	0.109879	0.087022	0.0695157	0.0914938	0.0377833	0.0719499	0.0184082	0.0445916
46.2	0.262823	0.00917164	0.143071	0.0542586	0.109886	0.0870263	0.0695199	0.0914991	0.0377856	0.0719551	0.0184093	0.0445955
46.3	0.262978	0.00937417	0.14294	0.053998	0.109892	0.0870306	0.0695241	0.0915045	0.0377879	0.0719603	0.0184104	0.0445995
46.4	0.263136	0.00957965	0.142807	0.0537337	0.109899	0.0870351	0.0695284	0.0915099	0.0377902	0.0719657	0.0184115	0.0446034
46.5	0.263296	0.00978809	0.142673	0.0534655	0.109906	0.0870396	0.0695328	0.0915155	0.0377926	0.071971	0.0184127	0.0446075
46.6	0.263458	0.00999953	0.142537	0.0531934	0.109913	0.0870442	0.0695372	0.0915211	0.037795	0.0719765	0.0184138	0.0446116
46.7	0.263622	0.010214	0.142399	0.0529174	0.10992	0.0870489	0.0695417	0.0915268	0.0377975	0.0719821	0.018415	0.0446157
46.8	0.263789	0.0104314	0.142258	0.0526375	0.109927	0.0870537	0.0695463	0.0915326	0.0377999	0.0719877	0.0184162	0.0446198
46.9	0.263958	0.010652	0.142116	0.0523536	0.109935	0.0870586	0.0695509	0.0915385	0.0378025	0.0719933	0.0184175	0.044624
47	0.264129	0.0108756	0.141972	0.0520657	0.109942	0.0870635	0.0695556	0.0915445	0.037805	0.0719991	0.0184187	0.0446283
47.1	0.264303	0.0111023	0.141826	0.0517738	0.10995	0.0870686	0.0695604	0.0915506	0.0378076	0.0720049	0.01842	0.0446326
47.2	0.264479	0.0113321	0.141678	0.0514778	0.109957	0.0870737	0.0695652	0.0915567	0.0378102	0.0720108	0.0184213	0.0446369
47.3	0.264658	0.0115651	0.141528	0.0511778	0.109965	0.0870789	0.0695701	0.091563	0.0378129	0.0720167	0.0184226	0.0446413
47.4	0.264839	0.0118012	0.141376	0.0508736	0.109973	0.0870842	0.0695751	0.0915693	0.0378156	0.0720228	0.0184239	0.0446457
47.5	0.265023	0.0120405	0.141222	0.0505653	0.109981	0.0870896	0.0695801	0.0915758	0.0378183	0.0720289	0.0184252	0.0446502
47.6	0.265208	0.012283	0.141066	0.0502529	0.109989	0.0870951	0.0695853	0.0915823	0.0378211	0.0720351	0.0184266	0.0446547
47.7	0.265397	0.0125288	0.140908	0.0499362	0.109997	0.0871006	0.0695905	0.0915889	0.0378239	0.0720413	0.0184279	0.0446593
47.8	0.265588	0.0127778	0.140748	0.0496153	0.110006	0.0871063	0.0695957	0.0915956	0.0378268	0.0720477	0.0184293	0.0446639
47.9	0.265781	0.0130301	0.140586	0.0492902	0.110014	0.0871121	0.0696011	0.0916025	0.0378297	0.0720541	0.0184307	0.0446686
48	0.265977	0.0132856	0.140422	0.0489608	0.110023	0.0871179	0.0696065	0.0916094	0.0378326	0.0720605	0.0184322	0.0446733
48.1	0.266175	0.0135445	0.140256	0.0486271	0.110031	0.0871238	0.0696119	0.0916164	0.0378356	0.0720671	0.0184336	0.0446781
48.2	0.266376	0.0138067	0.140087	0.048289	0.11004	0.0871299	0.0696175	0.0916235	0.0378386	0.0720737	0.0184351	0.0446829
48.3	0.266579	0.0140723	0.139917	0.0479465	0.110049	0.087136	0.0696231	0.0916307	0.0378417	0.0720805	0.0184366	0.0446877
48.4	0.266785	0.0143412	0.139744	0.0475997	0.110058	0.0871422	0.0696288	0.091638	0.0378448	0.0720872	0.0184381	0.0446926
48.5	0.266994	0.0146136	0.139569	0.0472484	0.110067	0.0871485	0.0696346	0.0916454	0.0378479	0.0720941	0.0184396	0.0446976
48.6	0.267205	0.0148894	0.139392	0.0468927	0.110076	0.0871549	0.0696405	0.0916529	0.0378511	0.0721011	0.0184412	0.0447026
48.7	0.267419	0.0151686	0.139213	0.0465325	0.110086	0.0871614	0.0696464	0.0916605	0.0378544	0.0721081	0.0184428	0.0447076
48.8	0.267636	0.0154514	0.139031	0.0461677	0.110095	0.087168	0.0696524	0.0916683	0.0378576	0.0721152	0.0184444	0.0447127
48.9	0.267855	0.0157376	0.138848	0.0457985	0.110105	0.0871747	0.0696585	0.0916761	0.0378609	0.0721224	0.018446	0.0447179
49	0.268077	0.0160273	0.138662	0.0454246	0.110115	0.0871815	0.0696647	0.091684	0.0378643	0.0721297	0.0184476	0.0447231
49.1	0.268301	0.0163205	0.138474	0.0450461	0.110125	0.0871884	0.069671	0.091692	0.0378677	0.072137	0.0184493	0.0447283
49.2	0.268528	0.0166174	0.138284	0.044663	0.110135	0.0871954	0.0696773	0.0917001	0.0378711	0.0721445	0.0184509	0.0447336
49.3	0.268758	0.0169178	0.138091	0.0442753	0.110145	0.0872025	0.0696837	0.0917084	0.0378746	0.072152	0.0184526	0.044739
49.4	0.268991	0.0172218	0.137896	0.0438828	0.110155	0.0872097	0.0696902	0.0917167	0.0378781	0.0721596	0.0184543	0.0447444
49.5	0.269226	0.0175294	0.137699	0.0434856	0.110165	0.087217	0.0696968	0.0917252	0.0378817	0.0721673	0.0184561	0.0447498
49.6	0.269465	0.0178407	0.1375	0.0430837	0.110176	0.0872244	0.0697034	0.0917337	0.0378853	0.0721751	0.0184578	0.0447553
49.7	0.269706	0.0181557	0.137298	0.042677	0.110186	0.0872319	0.0697101	0.0917424	0.037889	0.0721829	0.0184596	0.0447609
49.8	0.26995	0.0184743	0.137094	0.0422654	0.110197	0.0872395	0.069717	0.0917512	0.0378927	0.0721909	0.0184614	0.0447665
49.9	0.270196	0.0187967	0.136888	0.041849	0.110208	0.0872473	0.0697239	0.09176	0.0378965	0.0721989	0.0184633	0.0447722
50	0.270446	0.0191228	0.136679	0.0414278	0.110219	0.0872551	0.0697309	0.091769	0.0379003	0.072207	0.0184651	0.0447779
