# Supplementary material for: Modeling Growth Kinetics, Interspecies Cell Fusion, and Metabolism of a Clostridium acetobutylicum/Clostridium ljungdahlii Syntrophic Coculture
Source: mSystems. 2021 Feb 23;6(1):e01325-20. doi: 10.1128/mSystems.01325-20 (PMC8573953; doi:10.1128/mSystems.01325-20)
Supplement: DATA SET S4 [file msystems.01325-20-sd004.xlsx]

## Sheet: Summary
Sheet	Description	Citation
Cell fusion case max titer	Maximum theoretical titer for 9 fermentation products when cell fusion is active
No cell fusion case max titer	Maximum theoretical titer for 9 fermentation products when cell fusion is not active
No H2 cross-feed max titer	Maximum theoretical titer for 9 fermentation products when cell fusion is active, but H2 cross-feeding is blocked
Constrained case profile	Fermentation profile for 9 fermentation products with relaxed growth constraints, growth model-predicted cell abundances

## Sheet: Cell fusion case max titer
time (hr)	L-lactate (g/L)	acetate (g/L)	isopropanol (g/L)	acetoin (g/L)	2,3-butanediol (g/L)	butanol (g/L)	butyrate (g/L)	ethanol (g/L)	acetone (g/L)
0	0	2.14386	0	0	0	0	0.237897	0.115175	0
0.1	0.00274607	2.14935	0.00462963	0.00402902	0.00412098	0.00338934	0.241926	0.119388	0.00447402
0.2	0.00630983	2.15648	0.0100988	0.00925776	0.00946905	0.00778793	0.247155	0.124856	0.00975934
0.3	0.0106179	2.16509	0.0163314	0.0155785	0.0159341	0.0131052	0.253476	0.131466	0.0157825
0.4	0.0156105	2.17508	0.0232652	0.0229036	0.0234264	0.0192673	0.260801	0.139126	0.0224832
0.5	0.0212379	2.18633	0.0308483	0.0311602	0.0318714	0.026213	0.269057	0.14776	0.0298114
0.6	0.0274585	2.1986	0.0390366	0.0401636	0.0410803	0.0337869	0.278061	0.157176	0.0377245
0.7	0.0342366	2.21173	0.0477924	0.049791	0.0509274	0.0418858	0.287688	0.167243	0.0461861
0.8	0.0415414	2.22565	0.0570831	0.0600065	0.061376	0.0504794	0.297903	0.177926	0.0551645
0.9	0.0493462	2.24034	0.0668798	0.0707784	0.0723938	0.0595411	0.308675	0.189191	0.0646319
1	0.0576275	2.25574	0.0771572	0.0820788	0.0839521	0.0690473	0.319976	0.201008	0.0745639
1.1	0.0663642	2.27183	0.0878925	0.0938827	0.0960255	0.0789772	0.33178	0.213352	0.0849383
1.2	0.0755377	2.28858	0.0990653	0.106168	0.108591	0.0893118	0.344065	0.226199	0.0957357
1.3	0.0851312	2.30595	0.110657	0.118914	0.121628	0.100034	0.356811	0.239527	0.106938
1.4	0.0951294	2.32393	0.122651	0.132102	0.135117	0.111128	0.369999	0.253319	0.118529
1.5	0.105518	2.34248	0.135032	0.145715	0.149041	0.12258	0.383612	0.267555	0.130494
1.6	0.116286	2.3616	0.147786	0.159738	0.163384	0.134377	0.397635	0.282219	0.142818
1.7	0.127419	2.38125	0.160899	0.174156	0.178131	0.146506	0.412053	0.297297	0.155491
1.8	0.138908	2.40142	0.174359	0.188956	0.193269	0.158956	0.426853	0.312773	0.168498
1.9	0.150743	2.4221	0.188155	0.204125	0.208784	0.171717	0.442022	0.328637	0.181831
2	0.162914	2.44327	0.202276	0.219652	0.224665	0.184778	0.457549	0.344873	0.195477
2.1	0.175413	2.4649	0.216712	0.235525	0.240901	0.198132	0.473422	0.361473	0.209428
2.2	0.18823	2.487	0.231454	0.251735	0.25748	0.211767	0.489632	0.378424	0.223675
2.3	0.20136	2.50954	0.246493	0.26825	0.274373	0.225678	0.506168	0.395716	0.238208
2.4	0.214793	2.53251	0.26182	0.28497	0.291474	0.239855	0.523021	0.41334	0.25302
2.5	0.228524	2.55591	0.277428	0.301889	0.308779	0.254292	0.540182	0.431286	0.268103
2.6	0.242546	2.57971	0.293308	0.319002	0.326283	0.268981	0.557643	0.449546	0.28345
2.7	0.256852	2.60391	0.309454	0.336306	0.343981	0.283915	0.575396	0.46811	0.299053
2.8	0.271437	2.62849	0.325858	0.353795	0.36187	0.299088	0.593433	0.486972	0.314906
2.9	0.286295	2.65346	0.342514	0.371465	0.379944	0.314494	0.611747	0.506124	0.331002
3	0.30142	2.67879	0.359415	0.389314	0.398199	0.330127	0.63033	0.525557	0.347335
3.1	0.316807	2.70448	0.376555	0.407336	0.416633	0.345982	0.649176	0.545265	0.363899
3.2	0.332451	2.73052	0.393928	0.425528	0.43524	0.362051	0.668279	0.565242	0.380688
3.3	0.348348	2.7569	0.411528	0.443887	0.454018	0.378331	0.687631	0.585479	0.397697
3.4	0.364492	2.78361	0.42935	0.462408	0.472962	0.394816	0.707227	0.605971	0.414919
3.5	0.380879	2.81064	0.447388	0.481089	0.49207	0.4115	0.727061	0.626712	0.432351
3.6	0.397504	2.83799	0.465637	0.499927	0.511337	0.42838	0.747126	0.647695	0.449987
3.7	0.414363	2.86565	0.484091	0.518917	0.530761	0.44545	0.767417	0.668915	0.467821
3.8	0.431453	2.89361	0.502746	0.538057	0.550338	0.462705	0.787929	0.690365	0.485849
3.9	0.448648	2.92187	0.521597	0.557344	0.570065	0.480141	0.808656	0.71204	0.504066
4	0.465944	2.95041	0.540625	0.576763	0.589931	0.497754	0.829593	0.733934	0.522454
4.1	0.483342	2.97922	0.559801	0.596271	0.60991	0.515539	0.850734	0.756042	0.540986
4.2	0.500843	3.00831	0.579123	0.615871	0.630001	0.533491	0.872075	0.778359	0.559658
4.3	0.518447	3.03767	0.598586	0.635564	0.650203	0.551607	0.89361	0.800879	0.578467
4.4	0.536155	3.06728	0.618189	0.655349	0.670516	0.569882	0.915334	0.823597	0.597411
4.5	0.553969	3.09715	0.637927	0.675228	0.690939	0.588313	0.937243	0.846508	0.616486
4.6	0.571887	3.12725	0.657799	0.695201	0.711471	0.606894	0.959332	0.869607	0.63569
4.7	0.589912	3.1576	0.677801	0.715269	0.732112	0.625623	0.981595	0.892889	0.655019
4.8	0.608043	3.18818	0.69793	0.735433	0.75286	0.644496	1.00403	0.916349	0.674472
4.9	0.626282	3.21899	0.718183	0.755693	0.773716	0.663507	1.02663	0.939982	0.694045
5	0.644628	3.25001	0.738558	0.77605	0.794678	0.682654	1.04939	0.963784	0.713735
5.1	0.663083	3.28125	0.759052	0.796503	0.815745	0.701933	1.07231	0.98775	0.73354
5.2	0.681647	3.3127	0.779662	0.817055	0.836918	0.72134	1.09538	1.01187	0.753457
5.3	0.700319	3.34435	0.800386	0.837705	0.858195	0.740871	1.11859	1.03615	0.773484
5.4	0.719102	3.37619	0.82122	0.858453	0.879575	0.760523	1.14195	1.06058	0.793618
5.5	0.737995	3.40822	0.842161	0.879301	0.901058	0.780292	1.16545	1.08516	0.813856
5.6	0.756999	3.44044	0.863209	0.900247	0.922643	0.800174	1.18909	1.10987	0.834196
5.7	0.776113	3.47283	0.884358	0.921294	0.944328	0.820165	1.21285	1.13472	0.854634
5.8	0.795339	3.5054	0.905608	0.94244	0.966114	0.840263	1.23674	1.15971	0.87517
5.9	0.814677	3.53813	0.926955	0.963686	0.987999	0.860463	1.26076	1.18482	0.8958
6	0.834127	3.57102	0.948397	0.985033	1.00998	0.880763	1.28489	1.21005	0.916521
6.1	0.853689	3.60407	0.969931	1.00648	1.03206	0.901158	1.30913	1.23541	0.937331
6.2	0.873363	3.63727	0.991555	1.02803	1.05424	0.921645	1.33349	1.26087	0.958228
6.3	0.893151	3.67061	1.01327	1.04968	1.07652	0.942221	1.35795	1.28645	0.979209
6.4	0.913051	3.70409	1.03506	1.07143	1.09888	0.962883	1.38251	1.31214	1.00027
6.5	0.933065	3.7377	1.05694	1.09328	1.12135	0.983626	1.40716	1.33792	1.02141
6.6	0.953192	3.77144	1.0789	1.11523	1.1439	1.00445	1.43192	1.36381	1.04263
6.7	0.973433	3.8053	1.10093	1.13728	1.16655	1.02535	1.45676	1.38979	1.06393
6.8	0.993787	3.83928	1.12304	1.15944	1.18929	1.04632	1.48169	1.41585	1.08529
6.9	1.01426	3.87337	1.14522	1.18169	1.21212	1.06736	1.5067	1.44201	1.10673
7	1.03484	3.90757	1.16747	1.20405	1.23503	1.08846	1.53178	1.46824	1.12823
7.1	1.05553	3.94187	1.18979	1.2265	1.25804	1.10963	1.55695	1.49456	1.1498
7.2	1.07634	3.97627	1.21218	1.24906	1.28113	1.13085	1.58218	1.52094	1.17143
7.3	1.09727	4.01075	1.23462	1.27172	1.30431	1.15214	1.60748	1.5474	1.19313
7.4	1.1183	4.04533	1.25713	1.29444	1.32756	1.17347	1.63284	1.57392	1.21488
7.5	1.13946	4.07998	1.2797	1.31722	1.35086	1.19486	1.65827	1.60051	1.23669
7.6	1.16072	4.11471	1.30232	1.34006	1.37421	1.2163	1.68375	1.62716	1.25855
7.7	1.1821	4.14952	1.325	1.36294	1.39762	1.23778	1.70928	1.65386	1.28047
7.8	1.20359	4.18439	1.34773	1.38587	1.42107	1.2593	1.73486	1.68061	1.30243
7.9	1.2252	4.21933	1.37051	1.40885	1.44457	1.28086	1.76049	1.70741	1.32445
8	1.24692	4.25432	1.39334	1.43187	1.46812	1.30245	1.78616	1.73426	1.3465
8.1	1.26875	4.28937	1.41621	1.45493	1.49171	1.32408	1.81187	1.76114	1.36861
8.2	1.29069	4.32447	1.43912	1.47803	1.51534	1.34574	1.83762	1.78807	1.39075
8.3	1.31275	4.35961	1.46208	1.50117	1.539	1.36743	1.8634	1.81503	1.41294
8.4	1.33492	4.39479	1.48508	1.52434	1.56271	1.38914	1.88922	1.84202	1.43516
8.5	1.3572	4.43001	1.50811	1.54755	1.58644	1.41088	1.91505	1.86904	1.45742
8.6	1.37959	4.46527	1.53118	1.57079	1.61022	1.43264	1.94092	1.89609	1.47972
8.7	1.40209	4.50055	1.55429	1.59406	1.63402	1.45441	1.9668	1.92316	1.50205
8.8	1.42471	4.53586	1.57742	1.61736	1.65785	1.4762	1.99271	1.95025	1.52441
8.9	1.44743	4.57119	1.60059	1.64068	1.6817	1.49801	2.01863	1.97735	1.54679
9	1.47027	4.60654	1.62379	1.66403	1.70559	1.51982	2.04456	2.00447	1.56921
9.1	1.49321	4.64191	1.64701	1.68741	1.72949	1.54165	2.0705	2.0316	1.59165
9.2	1.51627	4.67728	1.67025	1.7108	1.75342	1.56348	2.09645	2.05874	1.61412
9.3	1.53943	4.71266	1.69352	1.73421	1.77736	1.58531	2.12241	2.08588	1.6366
9.4	1.5627	4.74805	1.71682	1.75764	1.80133	1.60715	2.14837	2.11303	1.65911
9.5	1.58608	4.78343	1.74013	1.78109	1.82531	1.62899	2.17433	2.14018	1.68164
9.6	1.60956	4.81882	1.76346	1.80455	1.84931	1.65083	2.20029	2.16732	1.70419
9.7	1.63315	4.8542	1.7868	1.82802	1.87331	1.67266	2.22624	2.19446	1.72675
9.8	1.65685	4.88957	1.81017	1.8515	1.89734	1.69449	2.25219	2.2216	1.74933
9.9	1.68065	4.92492	1.83354	1.875	1.92137	1.71631	2.27813	2.24872	1.77192
10	1.70456	4.96027	1.85693	1.8985	1.94541	1.73812	2.30406	2.27584	1.79452
10.1	1.72857	4.99559	1.88033	1.92201	1.96945	1.75992	2.32997	2.30294	1.81713
10.2	1.75268	5.0309	1.90374	1.94553	1.99351	1.78171	2.35587	2.33002	1.83976
10.3	1.77689	5.06619	1.92716	1.96905	2.01756	1.80349	2.38176	2.35709	1.86239
10.4	1.80121	5.10144	1.95059	1.99257	2.04162	1.82525	2.40763	2.38414	1.88503
10.5	1.82565	5.13671	1.97404	2.01612	2.06571	1.84701	2.4335	2.4112	1.90769
10.6	1.8503	5.17208	1.9976	2.03976	2.08989	1.86884	2.45945	2.43833	1.93046
10.7	1.87522	5.20762	2.02129	2.06353	2.1142	1.89077	2.48552	2.4656	1.95335
10.8	1.90038	5.24331	2.0451	2.08743	2.13865	1.9128	2.5117	2.49298	1.97637
10.9	1.92581	5.27916	2.06902	2.11146	2.16322	1.93492	2.538	2.52048	1.99948
11	1.95149	5.31517	2.09305	2.13561	2.18793	1.95714	2.56441	2.5481	2.0227
11.1	1.97737	5.35131	2.11716	2.15989	2.21276	1.97945	2.59093	2.57583	2.046
11.2	2.00341	5.3876	2.14137	2.18428	2.23771	2.00184	2.61755	2.60367	2.0694
11.3	2.02959	5.42402	2.16567	2.20879	2.26277	2.02432	2.64427	2.63161	2.09288
11.4	2.05592	5.46057	2.19006	2.23341	2.28796	2.04688	2.67109	2.65965	2.11645
11.5	2.08239	5.49725	2.21453	2.25814	2.31325	2.06951	2.69799	2.68779	2.1401
11.6	2.10901	5.53404	2.23908	2.28298	2.33866	2.09222	2.72499	2.71602	2.16382
11.7	2.13576	5.57096	2.26371	2.30793	2.36418	2.115	2.75207	2.74434	2.18762
11.8	2.16264	5.60798	2.28841	2.33298	2.3898	2.13785	2.77923	2.77274	2.2115
11.9	2.18964	5.64512	2.31319	2.35813	2.41552	2.16077	2.80647	2.80123	2.23544
12	2.21678	5.68236	2.33804	2.38338	2.44135	2.18375	2.83379	2.8298	2.25945
12.1	2.24403	5.7197	2.36295	2.40872	2.46727	2.2068	2.86119	2.85845	2.28353
12.2	2.27141	5.75714	2.38793	2.43417	2.49329	2.2299	2.88865	2.88717	2.30767
12.3	2.2989	5.79467	2.41297	2.4597	2.51941	2.25306	2.91618	2.91596	2.33187
12.4	2.3265	5.83229	2.43807	2.48532	2.54562	2.27628	2.94378	2.94483	2.35613
12.5	2.35421	5.87	2.46323	2.51103	2.57191	2.29955	2.97145	2.97376	2.38044
12.6	2.38202	5.9078	2.48845	2.53683	2.5983	2.32288	2.99918	3.00275	2.40481
12.7	2.40994	5.94568	2.51372	2.56271	2.62477	2.34626	3.02697	3.03181	2.42923
12.8	2.43795	5.98364	2.53905	2.58868	2.65133	2.36968	3.05481	3.06093	2.45371
12.9	2.46606	6.02168	2.56443	2.61473	2.67798	2.39316	3.08272	3.09012	2.47824
13	2.49427	6.05979	2.58986	2.64085	2.7047	2.41668	3.11068	3.11936	2.50281
13.1	2.52256	6.09798	2.61534	2.66706	2.7315	2.44025	3.1387	3.14865	2.52744
13.2	2.55094	6.13624	2.64087	2.69334	2.75839	2.46386	3.16677	3.17801	2.55211
13.3	2.5794	6.17458	2.66645	2.7197	2.78535	2.48752	3.19489	3.20742	2.57683
13.4	2.60794	6.21299	2.69207	2.74614	2.81239	2.51122	3.22307	3.23689	2.60159
13.5	2.63656	6.25147	2.71774	2.77265	2.8395	2.53497	3.2513	3.2664	2.6264
13.6	2.66526	6.29002	2.74346	2.79923	2.86669	2.55876	3.27958	3.29598	2.65125
13.7	2.69403	6.32863	2.76923	2.82588	2.89395	2.58259	3.30791	3.3256	2.67615
13.8	2.72287	6.36732	2.79504	2.85261	2.92129	2.60647	3.33629	3.35528	2.7011
13.9	2.75178	6.40608	2.8209	2.8794	2.9487	2.63039	3.36472	3.38502	2.72609
14	2.78075	6.44491	2.84681	2.90627	2.97617	2.65435	3.39321	3.4148	2.75112
14.1	2.80979	6.4838	2.87276	2.93321	3.00372	2.67836	3.42174	3.44465	2.7762
14.2	2.83889	6.52277	2.89876	2.96021	3.03135	2.7024	3.45033	3.47454	2.80133
14.3	2.86805	6.56181	2.92481	2.98728	3.05904	2.7265	3.47897	3.50449	2.8265
14.4	2.89727	6.60092	2.9509	3.01442	3.0868	2.75063	3.50766	3.53449	2.85172
14.5	2.92654	6.64011	2.97704	3.04163	3.11462	2.77482	3.53641	3.56456	2.87698
14.6	2.95587	6.67936	3.00324	3.06891	3.14252	2.79904	3.56521	3.59467	2.9023
14.7	2.98526	6.7187	3.02948	3.09625	3.17049	2.82332	3.59407	3.62485	2.92766
14.8	3.01469	6.75811	3.05578	3.12366	3.19852	2.84764	3.62298	3.65508	2.95307
14.9	3.04418	6.7976	3.08212	3.15114	3.22663	2.87201	3.65195	3.68538	2.97853
15	3.07371	6.83716	3.10852	3.17868	3.2548	2.89643	3.68097	3.71573	3.00404
15.1	3.10329	6.87681	3.13497	3.20629	3.28304	2.9209	3.71006	3.74615	3.02961
15.2	3.13292	6.91654	3.16148	3.23396	3.31135	2.94542	3.73921	3.77663	3.05522
15.3	3.1626	6.95636	3.18805	3.26171	3.33972	2.96999	3.76842	3.80718	3.0809
15.4	3.19232	6.99626	3.21467	3.28951	3.36817	2.99461	3.79769	3.83779	3.10662
15.5	3.22209	7.03625	3.24135	3.31739	3.39668	3.01929	3.82702	3.86846	3.13241
15.6	3.25189	7.07632	3.26809	3.34533	3.42525	3.04402	3.85643	3.89921	3.15825
15.7	3.28175	7.11649	3.29489	3.37334	3.4539	3.06881	3.88589	3.93002	3.18415
15.8	3.31164	7.15675	3.32175	3.40141	3.48261	3.09366	3.91543	3.96091	3.2101
15.9	3.34158	7.1971	3.34867	3.42955	3.51139	3.11856	3.94503	3.99187	3.23612
16	3.37155	7.23755	3.37566	3.45775	3.54024	3.14352	3.9747	4.0229	3.2622
16.1	3.40157	7.27809	3.40271	3.48602	3.56916	3.16854	4.00445	4.054	3.28834
16.2	3.43163	7.31873	3.42982	3.51436	3.59814	3.19362	4.03426	4.08518	3.31455
16.3	3.46172	7.35947	3.45701	3.54276	3.62719	3.21877	4.06415	4.11643	3.34081
16.4	3.49186	7.40031	3.48425	3.57122	3.6563	3.24397	4.09411	4.14776	3.36715
16.5	3.52203	7.44125	3.51157	3.59975	3.68548	3.26924	4.12414	4.17917	3.39354
16.6	3.55224	7.4823	3.53895	3.62835	3.71473	3.29456	4.15425	4.21066	3.42001
16.7	3.58249	7.52344	3.5664	3.65701	3.74404	3.31996	4.18444	4.24222	3.44654
16.8	3.61278	7.56469	3.59393	3.68573	3.77342	3.34541	4.2147	4.27387	3.47313
16.9	3.6431	7.60604	3.62152	3.71451	3.80287	3.37093	4.24503	4.30559	3.49979
17	3.67346	7.6475	3.64918	3.74336	3.83237	3.39652	4.27545	4.3374	3.52653
17.1	3.70386	7.68906	3.67691	3.77227	3.86194	3.42217	4.30594	4.36928	3.55332
17.2	3.73429	7.73073	3.70471	3.80125	3.89158	3.44788	4.33651	4.40125	3.58019
17.3	3.76476	7.7725	3.73258	3.83028	3.92127	3.47366	4.36715	4.4333	3.60712
17.4	3.79526	7.81438	3.76052	3.85937	3.95103	3.49951	4.39788	4.46542	3.63413
17.5	3.82579	7.85637	3.78853	3.88853	3.98085	3.52542	4.42868	4.49763	3.6612
17.6	3.85636	7.89846	3.81662	3.91774	4.01073	3.5514	4.45955	4.52992	3.68834
17.7	3.88697	7.94065	3.84477	3.94701	4.04067	3.57744	4.49051	4.56229	3.71554
17.8	3.9176	7.98295	3.87299	3.97633	4.07066	3.60354	4.52154	4.59474	3.74282
17.9	3.94827	8.02535	3.90128	4.00572	4.10072	3.62971	4.55265	4.62727	3.77016
18	3.97897	8.06786	3.92964	4.03516	4.13083	3.65594	4.58383	4.65988	3.79756
18.1	4.0097	8.11047	3.95807	4.06465	4.16099	3.68224	4.61509	4.69257	3.82504
18.2	4.04046	8.15318	3.98657	4.09419	4.19121	3.70859	4.64642	4.72534	3.85257
18.3	4.07125	8.19599	4.01513	4.12379	4.22148	3.73501	4.67783	4.75818	3.88018
18.4	4.10207	8.2389	4.04376	4.15344	4.25181	3.76149	4.70931	4.7911	3.90784
18.5	4.13292	8.2819	4.07245	4.18314	4.28219	3.78804	4.74086	4.82409	3.93557
18.6	4.16379	8.32501	4.10121	4.21288	4.31261	3.81464	4.77248	4.85716	3.96336
18.7	4.19469	8.3682	4.13003	4.24268	4.34308	3.8413	4.80417	4.8903	3.99122
18.8	4.22562	8.4115	4.15891	4.27252	4.3736	3.86801	4.83593	4.92351	4.01913
18.9	4.25657	8.45488	4.18786	4.3024	4.40417	3.89478	4.86775	4.95679	4.0471
19	4.28754	8.49835	4.21686	4.33232	4.43478	3.92161	4.89964	4.99014	4.07513
19.1	4.31854	8.54191	4.24593	4.36229	4.46543	3.94849	4.9316	5.02356	4.10322
19.2	4.34956	8.58555	4.27505	4.3923	4.49612	3.97543	4.96362	5.05704	4.13136
19.3	4.3806	8.62928	4.30422	4.42234	4.52685	4.00242	4.9957	5.09059	4.15955
19.4	4.41165	8.67309	4.33345	4.45242	4.55762	4.02945	5.02784	5.1242	4.1878
19.5	4.44273	8.71698	4.36273	4.48254	4.58842	4.05654	5.06003	5.15787	4.2161
19.6	4.47383	8.76095	4.39207	4.51269	4.61926	4.08367	5.09229	5.1916	4.24445
19.7	4.50494	8.80499	4.42145	4.54287	4.65013	4.11085	5.1246	5.22538	4.27284
19.8	4.53607	8.8491	4.45088	4.57308	4.68103	4.13807	5.15696	5.25923	4.30129
19.9	4.56721	8.89328	4.48036	4.60332	4.71196	4.16534	5.18937	5.29312	4.32977
20	4.59836	8.93753	4.50988	4.63359	4.74291	4.19265	5.22183	5.32707	4.3583
20.1	4.62952	8.98184	4.53945	4.66388	4.77389	4.21999	5.25434	5.36106	4.38687
20.2	4.6607	9.02621	4.56905	4.69419	4.8049	4.24738	5.28689	5.3951	4.41549
20.3	4.69188	9.07065	4.5987	4.72452	4.83593	4.2748	5.31949	5.42919	4.44413
20.4	4.72307	9.11513	4.62838	4.75488	4.86697	4.30225	5.35212	5.46332	4.47282
20.5	4.75427	9.15967	4.6581	4.78525	4.89804	4.32974	5.3848	5.49749	4.50154
20.6	4.78547	9.20427	4.68785	4.81563	4.92912	4.35726	5.41751	5.5317	4.53029
20.7	4.81667	9.2489	4.71763	4.84603	4.96021	4.38481	5.45026	5.56594	4.55907
20.8	4.8479	9.29362	4.74747	4.87647	4.99134	4.41241	5.48307	5.60025	4.5879
20.9	4.87935	9.33868	4.77753	4.90712	5.02269	4.44022	5.51612	5.63482	4.61696
21	4.91118	9.38434	4.80799	4.93816	5.05444	4.46839	5.54962	5.66984	4.64639
21.1	4.94343	9.43061	4.83887	4.9696	5.0866	4.49695	5.58356	5.70534	4.67623
21.2	4.97607	9.47748	4.87014	5.00144	5.11917	4.52588	5.61795	5.7413	4.70645
21.3	5.0091	9.52495	4.90181	5.03367	5.15213	4.55517	5.65277	5.77771	4.73705
21.4	5.04251	9.57298	4.93386	5.06626	5.18547	4.58481	5.68801	5.81456	4.76803
21.5	5.07628	9.62157	4.96627	5.09923	5.21918	4.6148	5.72365	5.85184	4.79935
21.6	5.11041	9.6707	4.99905	5.13255	5.25326	4.64511	5.75969	5.88953	4.83103
21.7	5.14488	9.72035	5.03218	5.16621	5.2877	4.67576	5.79612	5.92762	4.86305
21.8	5.17969	9.77051	5.06565	5.20022	5.32248	4.70672	5.83292	5.96611	4.89539
21.9	5.21483	9.82117	5.09945	5.23454	5.35759	4.73798	5.87008	6.00497	4.92805
22	5.25028	9.87231	5.13357	5.26919	5.39302	4.76954	5.9076	6.0442	4.96103
22.1	5.28603	9.92391	5.168	5.30414	5.42877	4.80138	5.94545	6.08379	4.9943
22.2	5.32208	9.97596	5.20272	5.33939	5.46483	4.8335	5.98364	6.12372	5.02786
22.3	5.35841	10.0284	5.23774	5.37493	5.50118	4.86589	6.02214	6.16398	5.0617
22.4	5.39502	10.0813	5.27303	5.41074	5.53781	4.89854	6.06095	6.20456	5.0958
22.5	5.43189	10.1346	5.3086	5.44683	5.57471	4.93143	6.10005	6.24545	5.13017
22.6	5.46901	10.1883	5.34442	5.48317	5.61189	4.96457	6.13944	6.28664	5.16479
22.7	5.50638	10.2424	5.38049	5.51976	5.64931	4.99793	6.1791	6.32812	5.19965
22.8	5.54397	10.2968	5.4168	5.55659	5.68698	5.03152	6.21902	6.36987	5.23474
22.9	5.5818	10.3516	5.45334	5.59365	5.72489	5.06532	6.2592	6.41188	5.27005
23	5.61983	10.4067	5.49009	5.63093	5.76302	5.09931	6.29961	6.45414	5.30557
23.1	5.65807	10.4621	5.52706	5.66842	5.80137	5.13351	6.34026	6.49665	5.34129
23.2	5.6965	10.5178	5.56422	5.70611	5.83992	5.16788	6.38112	6.53938	5.37721
23.3	5.73511	10.5738	5.60158	5.744	5.87867	5.20243	6.4222	6.58233	5.41331
23.4	5.7739	10.63	5.63911	5.78206	5.9176	5.23715	6.46347	6.62549	5.44958
23.5	5.81285	10.6865	5.67682	5.8203	5.95672	5.27203	6.50492	6.66884	5.48601
23.6	5.85195	10.7433	5.71468	5.85871	5.996	5.30705	6.54655	6.71238	5.5226
23.7	5.8912	10.8003	5.75269	5.89727	6.03544	5.34221	6.58835	6.75609	5.55934
23.8	5.93059	10.8574	5.79085	5.93597	6.07503	5.3775	6.63031	6.79996	5.59621
23.9	5.9701	10.9148	5.82914	5.97481	6.11475	5.41292	6.67241	6.84399	5.63322
24	6.00972	10.9724	5.86755	6.01378	6.15461	5.44845	6.71464	6.88815	5.67033
24.1	6.04945	11.0301	5.90607	6.05286	6.19459	5.48408	6.757	6.93245	5.70756
24.2	6.08928	11.088	5.9447	6.09206	6.23467	5.51981	6.79947	6.97686	5.74489
24.3	6.1292	11.1461	5.98342	6.13135	6.27486	5.55562	6.84205	7.02139	5.78231
24.4	6.16919	11.2042	6.02223	6.17073	6.31515	5.59152	6.88472	7.06601	5.81981
24.5	6.20925	11.2625	6.06111	6.2102	6.35551	5.62749	6.92747	7.11072	5.85739
24.6	6.24938	11.3209	6.10006	6.24974	6.39595	5.66351	6.9703	7.1555	5.89503
24.7	6.28955	11.3794	6.13907	6.28934	6.43646	5.6996	7.01319	7.20036	5.93273
24.8	6.32976	11.4379	6.17813	6.32899	6.47702	5.73572	7.05613	7.24527	5.97047
24.9	6.37	11.4965	6.21722	6.36869	6.51762	5.77189	7.09912	7.29022	6.00826
25	6.41027	11.5551	6.25635	6.40843	6.55827	5.80808	7.14215	7.33522	6.04607
25.1	6.45055	11.6138	6.29551	6.4482	6.59894	5.8443	7.1852	7.38024	6.08391
25.2	6.49084	11.6725	6.33467	6.48798	6.63963	5.88053	7.22827	7.42527	6.12176
25.3	6.53113	11.7312	6.37385	6.52778	6.68034	5.91676	7.27134	7.47031	6.15962
25.4	6.5714	11.7899	6.41302	6.56757	6.72104	5.95299	7.31441	7.51535	6.19747
25.5	6.61165	11.8486	6.45217	6.60736	6.76174	5.98921	7.35746	7.56038	6.23531
25.6	6.65187	11.9073	6.49131	6.64714	6.80242	6.02541	7.40049	7.60538	6.27313
25.7	6.69205	11.9659	6.53042	6.68689	6.84308	6.06158	7.4435	7.65035	6.31093
25.8	6.73218	12.0245	6.56949	6.72661	6.88371	6.09773	7.48646	7.69527	6.34869
25.9	6.77226	12.083	6.60852	6.76629	6.92429	6.13382	7.52937	7.74015	6.3864
26	6.81227	12.1414	6.64749	6.80591	6.96482	6.16987	7.57222	7.78496	6.42407
26.1	6.85221	12.1997	6.6864	6.84548	7.00529	6.20587	7.61501	7.8297	6.46167
26.2	6.89207	12.2579	6.72524	6.88499	7.0457	6.24179	7.65772	7.87436	6.4992
26.3	6.93184	12.316	6.76401	6.92441	7.08603	6.27765	7.70034	7.91893	6.53667
26.4	6.97152	12.374	6.80269	6.96376	7.12627	6.31342	7.74287	7.96341	6.57404
26.5	7.01108	12.4318	6.84127	7.00301	7.16642	6.34911	7.78529	8.00777	6.61133
26.6	7.05054	12.4895	6.87975	7.04217	7.20647	6.38471	7.8276	8.05202	6.64852
26.7	7.08987	12.547	6.91812	7.08121	7.2464	6.4202	7.86979	8.09614	6.6856
26.8	7.12907	12.6043	6.95638	7.12014	7.28622	6.45558	7.91186	8.14013	6.72257
26.9	7.16814	12.6615	6.99451	7.15895	7.32591	6.49085	7.95378	8.18397	6.75942
27	7.20706	12.7184	7.0325	7.19762	7.36547	6.526	7.99556	8.22766	6.79614
27.1	7.24582	12.7752	7.07036	7.23615	7.40488	6.56101	8.03718	8.27118	6.83272
27.2	7.28443	12.8317	7.10806	7.27453	7.44414	6.59589	8.07864	8.31454	6.86916
27.3	7.32286	12.888	7.14561	7.31276	7.48324	6.63062	8.11993	8.35772	6.90545
27.4	7.36112	12.944	7.183	7.35082	7.52217	6.6652	8.16104	8.40071	6.94158
27.5	7.3992	12.9998	7.22022	7.38871	7.56092	6.69963	8.20196	8.4435	6.97754
27.6	7.43708	13.0553	7.25725	7.42642	7.59949	6.73389	8.24268	8.48609	7.01333
27.7	7.47477	13.1105	7.29411	7.46394	7.63787	6.76797	8.2832	8.52846	7.04895
27.8	7.51225	13.1655	7.33076	7.50126	7.67604	6.80188	8.32351	8.57061	7.08437
27.9	7.54951	13.2201	7.36722	7.53838	7.71401	6.8356	8.3636	8.61253	7.1196
28	7.58656	13.2744	7.40347	7.57529	7.75176	6.86913	8.40345	8.65421	7.15464
28.1	7.62338	13.3285	7.43951	7.61198	7.78928	6.90246	8.44308	8.69564	7.18946
28.2	7.65996	13.3821	7.47532	7.64844	7.82658	6.93559	8.48245	8.73682	7.22407
28.3	7.6963	13.4355	7.5109	7.68466	7.86363	6.9685	8.52158	8.77774	7.25846
28.4	7.73238	13.4884	7.54625	7.72064	7.90043	7.0012	8.56044	8.81838	7.29261
28.5	7.76822	13.541	7.58135	7.75637	7.93697	7.03367	8.59904	8.85874	7.32654
28.6	7.80379	13.5933	7.6162	7.79184	7.97326	7.0659	8.63736	8.89882	7.36022
28.7	7.83908	13.6451	7.6508	7.82705	8.00926	7.0979	8.6754	8.93859	7.39365
28.8	7.8741	13.6966	7.68513	7.86198	8.04499	7.12965	8.71314	8.97807	7.42682
28.9	7.90884	13.7476	7.71918	7.89663	8.08043	7.16116	8.75059	9.01723	7.45974
29	7.94328	13.7983	7.75296	7.93099	8.11558	7.1924	8.78773	9.05607	7.49238
29.1	7.97742	13.8485	7.78645	7.96505	8.15042	7.22338	8.82456	9.09458	7.52475
29.2	8.01126	13.8982	7.81965	7.99881	8.18495	7.25409	8.86106	9.13275	7.55683
29.3	8.04479	13.9475	7.85255	8.03226	8.21916	7.28452	8.89724	9.17058	7.58862
29.4	8.07799	13.9964	7.88514	8.06539	8.25304	7.31467	8.93307	9.20805	7.62012
29.5	8.11087	14.0448	7.91742	8.09818	8.28659	7.34452	8.96857	9.24517	7.65131
29.6	8.14342	14.0927	7.94938	8.13065	8.31979	7.37408	9.0037	9.28192	7.6822
29.7	8.17562	14.1401	7.98101	8.16277	8.35265	7.40334	9.03848	9.31828	7.71276
29.8	8.20748	14.187	8.01231	8.19454	8.38515	7.43229	9.07289	9.35427	7.74301
29.9	8.23898	14.2334	8.04326	8.22596	8.41728	7.46092	9.10693	9.38986	7.77292
30	8.27012	14.2792	8.07386	8.257	8.44903	7.48922	9.14058	9.42505	7.80249
30.1	8.3009	14.3246	8.10411	8.28768	8.48041	7.5172	9.17383	9.45982	7.83172
30.2	8.33129	14.3693	8.13399	8.31797	8.51139	7.54484	9.20669	9.49419	7.8606
30.3	8.3613	14.4136	8.1635	8.34788	8.54198	7.57214	9.23914	9.52812	7.88912
30.4	8.39092	14.4572	8.19264	8.37738	8.57216	7.59909	9.27117	9.56162	7.91728
30.5	8.42015	14.5003	8.22138	8.40649	8.60193	7.62568	9.30278	9.59467	7.94506
30.6	8.44896	14.5428	8.24974	8.43518	8.63127	7.6519	9.33396	9.62728	7.97246
30.7	8.47737	14.5847	8.27769	8.46345	8.66019	7.67776	9.3647	9.65942	7.99947
30.8	8.50535	14.626	8.30524	8.49129	8.68867	7.70324	9.39499	9.69109	8.02609
30.9	8.5329	14.6667	8.33237	8.5187	8.7167	7.72834	9.42482	9.72229	8.05231
31	8.56002	14.7067	8.35907	8.54566	8.74428	7.75304	9.45418	9.753	8.07812
31.1	8.58669	14.7461	8.38535	8.57217	8.77139	7.77734	9.48307	9.78321	8.10351
31.2	8.61291	14.7848	8.41118	8.59822	8.79803	7.80124	9.51148	9.81291	8.12848
31.3	8.63867	14.8229	8.43657	8.6238	8.8242	7.82472	9.53939	9.8421	8.15301
31.4	8.66396	14.8602	8.4615	8.6489	8.84987	7.84778	9.5668	9.87077	8.17711
31.5	8.68877	14.8969	8.48597	8.67352	8.87505	7.87041	9.59371	9.8989	8.20075
31.6	8.71309	14.9329	8.50996	8.69764	8.89972	7.89261	9.62009	9.92649	8.22394
31.7	8.73692	14.9681	8.53348	8.72126	8.92388	7.91435	9.64594	9.95353	8.24666
31.8	8.76024	15.0026	8.5565	8.74436	8.94752	7.93565	9.67126	9.98	8.26891
31.9	8.78305	15.0364	8.57902	8.76695	8.97062	7.95648	9.69602	10.0059	8.29068
32	8.80534	15.0694	8.60104	8.78901	8.99318	7.97685	9.72023	10.0312	8.31195
32.1	8.82709	15.1016	8.62253	8.81053	9.01519	7.99673	9.74387	10.0559	8.33273
32.2	8.84823	15.133	8.64351	8.8315	9.03664	8.01613	9.76692	10.08	8.35299
32.3	8.86874	15.1636	8.66394	8.85192	9.05753	8.03503	9.78939	10.1035	8.37274
32.4	8.88862	15.1934	8.68383	8.87177	9.07783	8.05343	9.81126	10.1264	8.39196
32.5	8.90785	15.2224	8.70314	8.89105	9.09755	8.07131	9.83252	10.1486	8.41062
32.6	8.92643	15.2506	8.72186	8.90974	9.11666	8.08867	9.85316	10.1702	8.42871
32.7	8.94434	15.2778	8.73997	8.92784	9.13518	8.1055	9.87316	10.1911	8.44622
32.8	8.96158	15.3042	8.75748	8.94533	9.15307	8.12178	9.89252	10.2114	8.46313
32.9	8.97814	15.3297	8.77436	8.96221	9.17034	8.13752	9.91122	10.2309	8.47945
33	8.99401	15.3543	8.79062	8.97847	9.18697	8.15269	9.92926	10.2498	8.49516
33.1	9.00935	15.3782	8.80639	8.99425	9.2031	8.16743	9.94678	10.2681	8.5104

## Sheet: No cell fusion case max titer
time (hr)	L-lactate (g/L)	acetate (g/L)	isopropanol (g/L)	acetoin (g/L)	2,3-butanediol (g/L)	butanol (g/L)	butyrate (g/L)	ethanol (g/L)	acetone (g/L)
0	0	2.14386	0	0	0	0	0.237897	0.115175	0
0.1	0.000824387	2.14935	0.00206539	0.00134676	0.00153055	0.0010175	0.239107	0.119388	0.00199597
0.2	0.00165713	2.15475	0.00415172	0.00270561	0.00307484	0.00204532	0.240328	0.123533	0.00401218
0.3	0.00249827	2.16006	0.00625908	0.00407657	0.00463291	0.00308349	0.241562	0.127608	0.00604871
0.4	0.0033478	2.16528	0.00838747	0.00545964	0.00620472	0.00413203	0.242809	0.131609	0.00810557
0.5	0.00420574	2.17039	0.0105369	0.00685476	0.00779023	0.00519094	0.244068	0.135534	0.0101828
0.6	0.00507208	2.17541	0.0127074	0.00826192	0.00938943	0.00626023	0.245339	0.13938	0.0122803
0.7	0.00594684	2.18032	0.014899	0.0096811	0.0110023	0.0073399	0.246622	0.143145	0.0143983
0.8	0.00683003	2.18511	0.0171117	0.0111123	0.0126288	0.00842998	0.247918	0.146825	0.0165366
0.9	0.00772166	2.18979	0.0193456	0.0125554	0.0142689	0.00953048	0.249226	0.150417	0.0186954
1	0.00862174	2.19436	0.0216006	0.0140105	0.0159225	0.0106414	0.250547	0.153918	0.0208746
1.1	0.0095303	2.1988	0.0238769	0.0154776	0.0175898	0.0117628	0.25188	0.157324	0.0230744
1.2	0.0104473	2.20311	0.0261744	0.0169565	0.0192706	0.0128947	0.253225	0.160631	0.0252947
1.3	0.0113729	2.20729	0.0284933	0.0184474	0.0209649	0.014037	0.254583	0.163837	0.0275356
1.4	0.012307	2.21133	0.0308336	0.0199502	0.0226728	0.01519	0.255954	0.166937	0.0297972
1.5	0.0132497	2.21523	0.0331953	0.0214648	0.0243941	0.0163534	0.257337	0.169928	0.0320795
1.6	0.0142009	2.21898	0.0355784	0.0229913	0.026129	0.0175275	0.258732	0.172806	0.0343826
1.7	0.0151607	2.22258	0.0379832	0.0245297	0.0278773	0.0187122	0.260141	0.175567	0.0367065
1.8	0.0161292	2.22602	0.0404095	0.02608	0.0296392	0.0199075	0.261562	0.178207	0.0390513
1.9	0.0171063	2.2293	0.0428576	0.0276421	0.0314144	0.0211135	0.262995	0.180722	0.0414171
2	0.0180921	2.23241	0.0453273	0.029216	0.0332032	0.0223302	0.264442	0.183109	0.0438038
2.1	0.0190866	2.23535	0.0478189	0.0308018	0.0350053	0.0235576	0.265901	0.185364	0.0462116
2.2	0.0200898	2.23811	0.0503322	0.0323993	0.0368209	0.0247958	0.267373	0.187483	0.0486405
2.3	0.0211017	2.24069	0.0528674	0.0340087	0.0386499	0.0260448	0.268857	0.189464	0.0510905
2.4	0.0221223	2.24309	0.0554246	0.0356298	0.0404482	0.0273045	0.270355	0.191303	0.0535617
2.5	0.0231517	2.2453	0.0580036	0.0372495	0.0421049	0.0285751	0.271865	0.192996	0.056054
2.6	0.0241899	2.24744	0.0606045	0.0388208	0.043712	0.0298564	0.273388	0.19464	0.0585675
2.7	0.0252367	2.24959	0.0632273	0.040403	0.0453304	0.0311485	0.274924	0.196294	0.0611022
2.8	0.0262924	2.25177	0.065872	0.0419963	0.04696	0.0324514	0.276473	0.19796	0.063658
2.9	0.0273567	2.25395	0.0685386	0.0436005	0.0486009	0.0337651	0.278035	0.199638	0.066235
3	0.0284297	2.25615	0.0712269	0.0452156	0.0502529	0.0350895	0.279609	0.201327	0.068833
3.1	0.0295114	2.25837	0.073937	0.0468416	0.051916	0.0364246	0.281196	0.203027	0.0714519
3.2	0.0306017	2.2606	0.0766686	0.0484784	0.0535901	0.0377703	0.282796	0.204739	0.0740918
3.3	0.0317006	2.26285	0.0794218	0.0501259	0.0552752	0.0391266	0.284408	0.206462	0.0767524
3.4	0.0328081	2.26511	0.0821963	0.0517841	0.0569712	0.0404934	0.286033	0.208196	0.0794336
3.5	0.0339239	2.26738	0.0849919	0.0534528	0.058678	0.0418707	0.28767	0.209941	0.0821352
3.6	0.0350481	2.26967	0.0878085	0.055132	0.0603955	0.0432583	0.289319	0.211697	0.0848572
3.7	0.0361806	2.27198	0.0906458	0.0568215	0.0621236	0.044656	0.290981	0.213464	0.0875991
3.8	0.0373213	2.27429	0.0935036	0.0585213	0.0638622	0.0460639	0.292655	0.215241	0.0903609
3.9	0.03847	2.27662	0.0963816	0.0602313	0.0656112	0.0474818	0.29434	0.217029	0.0931422
4	0.0396267	2.27897	0.0992796	0.0619513	0.0673705	0.0489094	0.296037	0.218828	0.0959427
4.1	0.0407913	2.28133	0.102197	0.0636813	0.06914	0.0503468	0.297746	0.220637	0.0987623
4.2	0.0419635	2.2837	0.105134	0.065421	0.0709194	0.0517936	0.299466	0.222456	0.1016
4.3	0.0431434	2.28608	0.10809	0.0671704	0.0727087	0.0532498	0.301197	0.224286	0.104457
4.4	0.0443306	2.28848	0.111065	0.0689294	0.0745078	0.0547152	0.302939	0.226125	0.107332
4.5	0.0455252	2.29089	0.114057	0.0706977	0.0763165	0.0561896	0.304691	0.227974	0.110224
4.6	0.046727	2.29331	0.117068	0.0724753	0.0781347	0.0576729	0.306455	0.229833	0.113134
4.7	0.0479357	2.29575	0.120097	0.0742621	0.0799622	0.0591648	0.308228	0.231702	0.11606
4.8	0.0491514	2.2982	0.123142	0.0760578	0.081799	0.0606652	0.310012	0.23358	0.119003
4.9	0.0503738	2.30066	0.126205	0.0778624	0.0836447	0.062174	0.311805	0.235467	0.121963
5	0.0516028	2.30313	0.129284	0.0796757	0.0854994	0.0636909	0.313608	0.237363	0.124939
5.1	0.0528382	2.30561	0.132379	0.0814976	0.0873629	0.0652157	0.315421	0.239268	0.12793
5.2	0.05408	2.30811	0.13549	0.083328	0.0892351	0.0667484	0.317243	0.241182	0.130936
5.3	0.055328	2.31061	0.138617	0.0851667	0.0911158	0.0682888	0.319074	0.243105	0.133958
5.4	0.0565821	2.31313	0.141759	0.0870136	0.0930048	0.0698366	0.320914	0.245037	0.136994
5.5	0.0578422	2.31566	0.144916	0.0888686	0.0949022	0.0713919	0.322763	0.246977	0.140045
5.6	0.059108	2.3182	0.148087	0.0907316	0.0968077	0.0729543	0.32462	0.248925	0.14311
5.7	0.0603797	2.32075	0.151273	0.0926025	0.0987212	0.0745238	0.326486	0.250881	0.146189
5.8	0.0616569	2.32331	0.154473	0.094481	0.100643	0.0761002	0.32836	0.252846	0.149281
5.9	0.0629396	2.32588	0.157687	0.0963672	0.102572	0.0776834	0.330242	0.254818	0.152387
6	0.0642278	2.32846	0.160914	0.098261	0.104509	0.0792734	0.332132	0.256798	0.155506
6.1	0.0655213	2.33105	0.164155	0.100162	0.106453	0.0808698	0.33403	0.258787	0.158638
6.2	0.06682	2.33365	0.167409	0.102071	0.108405	0.0824728	0.335935	0.260782	0.161782
6.3	0.0681239	2.33627	0.170675	0.103986	0.110365	0.0840821	0.337848	0.262786	0.164939
6.4	0.0694328	2.33889	0.173955	0.105909	0.112332	0.0856976	0.339768	0.264796	0.168108
6.5	0.0707466	2.34152	0.177246	0.107839	0.114306	0.0873192	0.341696	0.266815	0.171289
6.6	0.0720654	2.34416	0.18055	0.109776	0.116287	0.0889469	0.343631	0.26884	0.174482
6.7	0.073389	2.34681	0.183866	0.11172	0.118275	0.0905805	0.345573	0.270873	0.177687
6.8	0.0747173	2.34947	0.187194	0.11367	0.12027	0.09222	0.347522	0.272912	0.180903
6.9	0.0760503	2.35213	0.190534	0.115627	0.122272	0.0938653	0.349478	0.274959	0.18413
7	0.0773879	2.35481	0.193885	0.117591	0.12428	0.0955163	0.35144	0.277013	0.187369
7.1	0.0787301	2.3575	0.197248	0.119561	0.126295	0.0971728	0.353409	0.279073	0.190618
7.2	0.0800767	2.36019	0.200622	0.121538	0.128317	0.0988349	0.355385	0.28114	0.193879
7.3	0.0814278	2.36289	0.204007	0.123521	0.130346	0.100502	0.357367	0.283214	0.19715
7.4	0.0827832	2.36561	0.207402	0.125511	0.132381	0.102175	0.359356	0.285295	0.200431
7.5	0.0841429	2.36833	0.210809	0.127506	0.134422	0.103854	0.361351	0.287381	0.203723
7.6	0.0855068	2.37106	0.214226	0.129508	0.136469	0.105537	0.363352	0.289475	0.207026
7.7	0.086875	2.37379	0.217654	0.131516	0.138523	0.107226	0.36536	0.291575	0.210338
7.8	0.0882473	2.37654	0.221092	0.13353	0.140583	0.108919	0.367373	0.293681	0.213661
7.9	0.0896236	2.37929	0.22454	0.13555	0.142649	0.110618	0.369392	0.295793	0.216993
8	0.091004	2.38205	0.227999	0.137575	0.144721	0.112322	0.371418	0.297911	0.220335
8.1	0.0923884	2.38482	0.231467	0.139607	0.146798	0.114031	0.373449	0.300035	0.223687
8.2	0.0937767	2.3876	0.234945	0.141644	0.148882	0.115744	0.375486	0.302166	0.227048
8.3	0.0951688	2.39038	0.238433	0.143687	0.150972	0.117462	0.377528	0.304302	0.230419
8.4	0.0965648	2.39317	0.24193	0.145735	0.153067	0.119185	0.379576	0.306444	0.233799
8.5	0.0979646	2.39597	0.245437	0.147789	0.155168	0.120913	0.38163	0.308592	0.237188
8.6	0.0993681	2.39878	0.248954	0.149849	0.157274	0.122645	0.383689	0.310746	0.240586
8.7	0.100775	2.4016	0.252479	0.151913	0.159386	0.124382	0.385754	0.312905	0.243993
8.8	0.102186	2.40442	0.256014	0.153984	0.161503	0.126123	0.387824	0.31507	0.247409
8.9	0.1036	2.40725	0.259557	0.156059	0.163626	0.127869	0.389899	0.31724	0.250833
9	0.105018	2.41008	0.26311	0.158139	0.165754	0.129619	0.39198	0.319416	0.254266
9.1	0.10644	2.41293	0.266671	0.160225	0.167887	0.131374	0.394065	0.321597	0.257708
9.2	0.107865	2.41578	0.270241	0.162316	0.170025	0.133132	0.396156	0.323783	0.261158
9.3	0.109293	2.41863	0.273819	0.164411	0.172169	0.134895	0.398251	0.325974	0.264616
9.4	0.110725	2.4215	0.277406	0.166512	0.174317	0.136662	0.400352	0.328171	0.268082
9.5	0.11216	2.42437	0.281001	0.168617	0.176471	0.138433	0.402457	0.330373	0.271556
9.6	0.113598	2.42724	0.284604	0.170727	0.178629	0.140208	0.404567	0.332579	0.275038
9.7	0.115039	2.43012	0.288215	0.172842	0.180792	0.141987	0.406682	0.334791	0.278528
9.8	0.116484	2.43301	0.291835	0.174962	0.18296	0.14377	0.408801	0.337007	0.282026
9.9	0.117931	2.43591	0.295462	0.177086	0.185133	0.145557	0.410925	0.339229	0.285531
10	0.119382	2.43881	0.299096	0.179214	0.18731	0.147348	0.413054	0.341455	0.289044
10.1	0.120836	2.44172	0.302739	0.181348	0.189492	0.149142	0.415187	0.343685	0.292564
10.2	0.122293	2.44463	0.306389	0.183485	0.191678	0.15094	0.417325	0.34592	0.296091
10.3	0.123753	2.44755	0.310046	0.185627	0.193869	0.152742	0.419466	0.34816	0.299625
10.4	0.125215	2.45048	0.31371	0.187773	0.196064	0.154547	0.421612	0.350404	0.303166
10.5	0.126682	2.45341	0.317386	0.189925	0.198265	0.156358	0.423765	0.352656	0.306719
10.6	0.128159	2.45636	0.321084	0.192091	0.200481	0.15818	0.425931	0.35492	0.310292
10.7	0.129646	2.45934	0.324812	0.194274	0.202714	0.160017	0.428114	0.357203	0.313895
10.8	0.131146	2.46234	0.32857	0.196475	0.204964	0.161868	0.430314	0.359504	0.317526
10.9	0.132658	2.46536	0.332357	0.198692	0.207233	0.163733	0.432532	0.361824	0.321186
11	0.134181	2.46841	0.336172	0.200927	0.209518	0.165613	0.434766	0.36416	0.324873
11.1	0.135715	2.47148	0.340017	0.203178	0.211821	0.167507	0.437018	0.366515	0.328588
11.2	0.137261	2.47457	0.343889	0.205446	0.214141	0.169415	0.439286	0.368886	0.332331
11.3	0.138818	2.47768	0.34779	0.20773	0.216477	0.171336	0.44157	0.371275	0.3361
11.4	0.140386	2.48082	0.351718	0.210031	0.21883	0.173271	0.44387	0.37368	0.339896
11.5	0.141964	2.48397	0.355673	0.212347	0.221199	0.17522	0.446186	0.376103	0.343718
11.6	0.143554	2.48715	0.359655	0.214679	0.223584	0.177182	0.448518	0.378541	0.347567
11.7	0.145154	2.49035	0.363663	0.217027	0.225985	0.179156	0.450866	0.380996	0.351441
11.8	0.146764	2.49357	0.367698	0.219389	0.228402	0.181144	0.453229	0.383467	0.35534
11.9	0.148385	2.49682	0.371759	0.221767	0.230834	0.183145	0.455607	0.385954	0.359264
12	0.150016	2.50008	0.375845	0.22416	0.233282	0.185158	0.458	0.388456	0.363213
12.1	0.151657	2.50336	0.379957	0.226568	0.235744	0.187183	0.460407	0.390974	0.367186
12.2	0.153308	2.50666	0.384093	0.22899	0.238222	0.189221	0.46283	0.393507	0.371183
12.3	0.154969	2.50998	0.388253	0.231427	0.240714	0.19127	0.465266	0.396055	0.375204
12.4	0.156639	2.51332	0.392438	0.233878	0.243221	0.193332	0.467717	0.398618	0.379248
12.5	0.158319	2.51668	0.396647	0.236342	0.245742	0.195405	0.470182	0.401195	0.383315
12.6	0.160008	2.52006	0.400879	0.238821	0.248277	0.19749	0.47266	0.403787	0.387405
12.7	0.161706	2.52346	0.405134	0.241313	0.250826	0.199587	0.475152	0.406393	0.391517
12.8	0.163414	2.52687	0.409412	0.243818	0.253388	0.201694	0.477657	0.409013	0.395652
12.9	0.165131	2.53031	0.413713	0.246336	0.255964	0.203813	0.480176	0.411647	0.399808
13	0.166856	2.53376	0.418035	0.248868	0.258553	0.205942	0.482707	0.414294	0.403985
13.1	0.16859	2.53722	0.42238	0.251412	0.261155	0.208083	0.485251	0.416954	0.408183
13.2	0.170332	2.54071	0.426745	0.253969	0.26377	0.210233	0.487808	0.419628	0.412402
13.3	0.172083	2.54421	0.431132	0.256538	0.266398	0.212394	0.490377	0.422314	0.416642
13.4	0.173843	2.54773	0.43554	0.259119	0.269038	0.214566	0.492958	0.425014	0.420901
13.5	0.17561	2.55126	0.439968	0.261712	0.27169	0.216747	0.495551	0.427725	0.42518
13.6	0.177385	2.55481	0.444416	0.264317	0.274355	0.218939	0.498156	0.430449	0.429479
13.7	0.179169	2.55838	0.448884	0.266933	0.277031	0.22114	0.500773	0.433186	0.433796
13.8	0.18096	2.56196	0.453371	0.269561	0.279719	0.22335	0.5034	0.435933	0.438133
13.9	0.182758	2.56556	0.457877	0.2722	0.282418	0.22557	0.506039	0.438693	0.442487
14	0.184564	2.56917	0.462402	0.27485	0.285128	0.227799	0.508689	0.441464	0.44686
14.1	0.186378	2.5728	0.466945	0.27751	0.28785	0.230037	0.51135	0.444246	0.451251
14.2	0.188198	2.57644	0.471506	0.280182	0.290582	0.232284	0.514021	0.44704	0.455659
14.3	0.190026	2.5801	0.476085	0.282863	0.293324	0.23454	0.516703	0.449844	0.460084
14.4	0.191861	2.58376	0.480682	0.285555	0.296077	0.236805	0.519394	0.452659	0.464526
14.5	0.193702	2.58745	0.485295	0.288256	0.298841	0.239077	0.522096	0.455484	0.468984
14.6	0.19555	2.59114	0.489925	0.290968	0.301614	0.241358	0.524807	0.458319	0.473458
14.7	0.197405	2.59485	0.494571	0.293689	0.304397	0.243647	0.527528	0.461165	0.477948
14.8	0.199265	2.59857	0.499233	0.296419	0.30719	0.245944	0.530258	0.46402	0.482454
14.9	0.201133	2.60231	0.503911	0.299159	0.309992	0.248248	0.532998	0.466885	0.486974
15	0.203006	2.60605	0.508604	0.301907	0.312803	0.250561	0.535746	0.469759	0.49151
15.1	0.204885	2.60981	0.513312	0.304664	0.315623	0.25288	0.538503	0.472642	0.49606
15.2	0.20677	2.61358	0.518035	0.30743	0.318452	0.255207	0.541269	0.475534	0.500624
15.3	0.208661	2.61736	0.522772	0.310204	0.321289	0.25754	0.544043	0.478435	0.505201
15.4	0.210557	2.62116	0.527523	0.312986	0.324135	0.259881	0.546825	0.481345	0.509793
15.5	0.212459	2.62496	0.532287	0.315776	0.326989	0.262228	0.549616	0.484262	0.514397
15.6	0.214366	2.62877	0.537065	0.318574	0.32985	0.264582	0.552414	0.487188	0.519014
15.7	0.216278	2.6326	0.541856	0.32138	0.33272	0.266942	0.555219	0.490122	0.523644
15.8	0.218195	2.63643	0.546659	0.324193	0.335597	0.269308	0.558032	0.493064	0.528285
15.9	0.220117	2.64028	0.551474	0.327013	0.338481	0.27168	0.560852	0.496013	0.532939
16	0.222044	2.64413	0.556302	0.32984	0.341373	0.274058	0.563679	0.498969	0.537604
16.1	0.223975	2.64799	0.561141	0.332673	0.344271	0.276442	0.566513	0.501932	0.54228
16.2	0.225911	2.65186	0.565991	0.335514	0.347176	0.278832	0.569353	0.504903	0.546967
16.3	0.227851	2.65574	0.570852	0.33836	0.350088	0.281226	0.5722	0.507879	0.551665
16.4	0.229796	2.65963	0.575723	0.341213	0.353006	0.283626	0.575052	0.510863	0.556373
16.5	0.231744	2.66353	0.580605	0.344072	0.35593	0.286031	0.577911	0.513852	0.56109
16.6	0.233697	2.66743	0.585496	0.346936	0.35886	0.288441	0.580776	0.516848	0.565817
16.7	0.235653	2.67135	0.590397	0.349806	0.361796	0.290855	0.583646	0.519849	0.570553
16.8	0.237613	2.67527	0.595307	0.352682	0.364737	0.293274	0.586521	0.522856	0.575299
16.9	0.239576	2.67919	0.600226	0.355563	0.367683	0.295697	0.589402	0.525869	0.580052
17	0.241543	2.68313	0.605154	0.358448	0.370635	0.298125	0.592288	0.528886	0.584814
17.1	0.243513	2.68707	0.610089	0.361339	0.373591	0.300556	0.595178	0.531909	0.589584
17.2	0.245486	2.69101	0.615033	0.364234	0.376552	0.302992	0.598073	0.534936	0.594361
17.3	0.247462	2.69496	0.619983	0.367133	0.379517	0.305431	0.600972	0.537968	0.599145
17.4	0.249441	2.69892	0.624941	0.370036	0.382487	0.307873	0.603876	0.541004	0.603937
17.5	0.251423	2.70289	0.629906	0.372944	0.385461	0.310319	0.606783	0.544045	0.608734
17.6	0.253407	2.70685	0.634877	0.375855	0.388439	0.312768	0.609694	0.547089	0.613539
17.7	0.255393	2.71083	0.639854	0.37877	0.39142	0.31522	0.612609	0.550137	0.618348
17.8	0.257382	2.71481	0.644837	0.381688	0.394405	0.317675	0.615527	0.553189	0.623164
17.9	0.259373	2.71879	0.649826	0.384609	0.397393	0.320132	0.618449	0.556244	0.627985
18	0.261366	2.72277	0.654819	0.387533	0.400384	0.322592	0.621373	0.559302	0.63281
18.1	0.263361	2.72676	0.659817	0.39046	0.403377	0.325055	0.6243	0.562363	0.637641
18.2	0.265358	2.73076	0.66482	0.39339	0.406374	0.327519	0.627229	0.565426	0.642475
18.3	0.267357	2.73475	0.669827	0.396322	0.409373	0.329986	0.630161	0.568492	0.647313
18.4	0.269356	2.73875	0.674837	0.399256	0.412374	0.332454	0.633096	0.571561	0.652155
18.5	0.271358	2.74276	0.679851	0.402192	0.415377	0.334924	0.636032	0.574631	0.657001
18.6	0.27336	2.74676	0.684868	0.40513	0.418382	0.337395	0.63897	0.577703	0.661849
18.7	0.275364	2.75077	0.689887	0.40807	0.421389	0.339868	0.641909	0.580777	0.666699
18.8	0.277368	2.75478	0.694909	0.411011	0.424397	0.342342	0.64485	0.583853	0.671552
18.9	0.279373	2.75879	0.699933	0.413953	0.427406	0.344817	0.647792	0.586929	0.676407
19	0.281379	2.7628	0.704958	0.416896	0.430416	0.347293	0.650735	0.590007	0.681264
19.1	0.283385	2.76681	0.709985	0.41984	0.433427	0.349769	0.653679	0.593085	0.686122
19.2	0.285392	2.77082	0.715013	0.422784	0.436439	0.352246	0.656623	0.596164	0.690981
19.3	0.287399	2.77484	0.720041	0.425729	0.439451	0.354723	0.659568	0.599244	0.69584
19.4	0.289406	2.77885	0.72507	0.428674	0.442463	0.357201	0.662513	0.602324	0.7007
19.5	0.291414	2.78287	0.730098	0.431618	0.445475	0.359678	0.665458	0.605403	0.705559
19.6	0.293421	2.78688	0.735127	0.434563	0.448487	0.362155	0.668402	0.608482	0.710419
19.7	0.295427	2.79089	0.740154	0.437507	0.451498	0.364632	0.671347	0.611561	0.715277
19.8	0.297434	2.79491	0.745181	0.440451	0.454509	0.367108	0.67429	0.61464	0.720135
19.9	0.299439	2.79892	0.750206	0.443394	0.457519	0.369584	0.677233	0.617717	0.724991
20	0.301444	2.80293	0.755229	0.446336	0.460528	0.372059	0.680175	0.620793	0.729845
20.1	0.303449	2.80694	0.760251	0.449276	0.463536	0.374532	0.683116	0.623868	0.734698
20.2	0.305452	2.81094	0.765269	0.452215	0.466542	0.377005	0.686055	0.626942	0.739548
20.3	0.307454	2.81495	0.770285	0.455153	0.469546	0.379476	0.688992	0.630014	0.744396
20.4	0.309455	2.81895	0.775298	0.458089	0.472549	0.381946	0.691928	0.633084	0.74924
20.5	0.311454	2.82295	0.780308	0.461022	0.47555	0.384414	0.694862	0.636152	0.754081
20.6	0.313452	2.82694	0.785314	0.463954	0.478548	0.38688	0.697793	0.639217	0.758919
20.7	0.315449	2.83094	0.790315	0.466883	0.481544	0.389344	0.700722	0.64228	0.763752
20.8	0.317445	2.83493	0.795317	0.469812	0.48454	0.391808	0.703651	0.645343	0.768586
20.9	0.319453	2.83894	0.800348	0.472758	0.487554	0.394286	0.706598	0.648425	0.773448
21	0.321485	2.84301	0.805439	0.475739	0.490603	0.396794	0.709579	0.651542	0.778367
21.1	0.323542	2.84712	0.810592	0.478757	0.493689	0.399333	0.712596	0.654698	0.783347
21.2	0.325623	2.85128	0.815805	0.48181	0.496812	0.401901	0.71565	0.657891	0.788386
21.3	0.327728	2.85549	0.821079	0.484898	0.499971	0.404499	0.718738	0.66112	0.793482
21.4	0.329856	2.85975	0.82641	0.48802	0.503164	0.407125	0.72186	0.664385	0.798634
21.5	0.332006	2.86405	0.831798	0.491176	0.506391	0.40978	0.725015	0.667684	0.803841
21.6	0.334179	2.86839	0.837241	0.494363	0.509652	0.412461	0.728203	0.671018	0.809101
21.7	0.336373	2.87278	0.842738	0.497583	0.512945	0.415169	0.731422	0.674384	0.814413
21.8	0.338588	2.87721	0.848288	0.500833	0.516269	0.417903	0.734672	0.677783	0.819776
21.9	0.340823	2.88168	0.853888	0.504112	0.519623	0.420662	0.737952	0.681213	0.825188
22	0.343079	2.88619	0.859538	0.507421	0.523008	0.423446	0.741261	0.684673	0.830649
22.1	0.345353	2.89074	0.865237	0.510758	0.526421	0.426253	0.744598	0.688163	0.836156
22.2	0.347646	2.89533	0.870982	0.514123	0.529862	0.429084	0.747962	0.691681	0.841708
22.3	0.349958	2.89995	0.876773	0.517514	0.533331	0.431936	0.751353	0.695227	0.847304
22.4	0.352287	2.90461	0.882607	0.520931	0.536826	0.434811	0.75477	0.698801	0.852942
22.5	0.354632	2.9093	0.888485	0.524373	0.540346	0.437706	0.758212	0.7024	0.858622
22.6	0.356995	2.91403	0.894403	0.527839	0.543891	0.440622	0.761678	0.706024	0.864342
22.7	0.359373	2.91878	0.900361	0.531328	0.54746	0.443557	0.765167	0.709673	0.8701
22.8	0.361766	2.92357	0.906358	0.53484	0.551052	0.446511	0.768679	0.713346	0.875895
22.9	0.364175	2.92839	0.912392	0.538373	0.554666	0.449484	0.772213	0.717041	0.881726
23	0.366597	2.93323	0.918461	0.541927	0.558301	0.452474	0.775767	0.720757	0.887591
23.1	0.369033	2.9381	0.924564	0.545502	0.561957	0.45548	0.779341	0.724495	0.893489
23.2	0.371482	2.943	0.9307	0.549095	0.565633	0.458503	0.782934	0.728253	0.899419
23.3	0.373944	2.94792	0.936868	0.552707	0.569327	0.461542	0.786546	0.73203	0.905379
23.4	0.376418	2.95287	0.943065	0.556336	0.573039	0.464595	0.790175	0.735825	0.911368
23.5	0.378903	2.95784	0.949291	0.559982	0.576768	0.467662	0.793821	0.739638	0.917384
23.6	0.381399	2.96283	0.955544	0.563644	0.580514	0.470742	0.797483	0.743467	0.923427
23.7	0.383905	2.96784	0.961822	0.567321	0.584275	0.473835	0.80116	0.747312	0.929495
23.8	0.38642	2.97288	0.968125	0.571012	0.58805	0.476941	0.804851	0.751172	0.935586
23.9	0.388945	2.97793	0.974451	0.574717	0.591839	0.480057	0.808556	0.755046	0.941699
24	0.391479	2.98299	0.980799	0.578434	0.595641	0.483184	0.812273	0.758934	0.947833
24.1	0.39402	2.98808	0.987166	0.582163	0.599455	0.486321	0.816002	0.762833	0.953987
24.2	0.396569	2.99317	0.993552	0.585903	0.60328	0.489467	0.819742	0.766744	0.960158
24.3	0.399125	2.99828	0.999956	0.589653	0.607116	0.492622	0.823492	0.770665	0.966347
24.4	0.401687	3.00341	1.00638	0.593412	0.610961	0.495784	0.827251	0.774597	0.97255
24.5	0.404255	3.00854	1.01281	0.59718	0.614815	0.498953	0.831019	0.778537	0.978768
24.6	0.406829	3.01369	1.01926	0.600955	0.618676	0.502129	0.834794	0.782485	0.984998
24.7	0.409406	3.01885	1.02571	0.604737	0.622545	0.505311	0.838576	0.78644	0.991239
24.8	0.411988	3.02401	1.03218	0.608525	0.626419	0.508498	0.842365	0.790401	0.99749
24.9	0.414574	3.02918	1.03866	0.612319	0.630299	0.511689	0.846158	0.794368	1.00375
25	0.417162	3.03436	1.04515	0.616116	0.634184	0.514884	0.849956	0.79834	1.01002
25.1	0.419753	3.03954	1.05164	0.619918	0.638072	0.518081	0.853757	0.802315	1.01629
25.2	0.422346	3.04472	1.05813	0.623721	0.641962	0.521281	0.857561	0.806293	1.02257
25.3	0.42494	3.04991	1.06463	0.627527	0.645855	0.524483	0.861367	0.810272	1.02885
25.4	0.427534	3.0551	1.07113	0.631334	0.649749	0.527685	0.865173	0.814253	1.03513
25.5	0.430129	3.06029	1.07763	0.635141	0.653643	0.530888	0.86898	0.818235	1.04141
25.6	0.432723	3.06548	1.08413	0.638948	0.657536	0.53409	0.872787	0.822215	1.04769
25.7	0.435317	3.07067	1.09063	0.642753	0.661428	0.537291	0.876592	0.826194	1.05397
25.8	0.437909	3.07585	1.09712	0.646555	0.665317	0.54049	0.880395	0.830171	1.06025
25.9	0.440498	3.08103	1.10361	0.650355	0.669204	0.543686	0.884194	0.834144	1.06652
26	0.443086	3.0862	1.11009	0.654151	0.673086	0.54688	0.88799	0.838114	1.07278
26.1	0.445669	3.09137	1.11657	0.657942	0.676964	0.550069	0.891781	0.842078	1.07904
26.2	0.44825	3.09653	1.12303	0.661728	0.680836	0.553253	0.895567	0.846037	1.08528
26.3	0.450825	3.10168	1.12948	0.665507	0.684701	0.556433	0.899346	0.849989	1.09152
26.4	0.453396	3.10682	1.13592	0.669279	0.688559	0.559606	0.903118	0.853934	1.09775
26.5	0.455962	3.11196	1.14235	0.673043	0.692409	0.562772	0.906882	0.85787	1.10396
26.6	0.458521	3.11707	1.14876	0.676798	0.69625	0.565931	0.910637	0.861797	1.11015
26.7	0.461074	3.12218	1.15516	0.680543	0.700081	0.569082	0.914383	0.865713	1.11633
26.8	0.46362	3.12727	1.16154	0.684278	0.703901	0.572224	0.918118	0.869619	1.1225
26.9	0.466158	3.13235	1.1679	0.688002	0.70771	0.575356	0.921841	0.873513	1.12864
27	0.468687	3.13741	1.17423	0.691714	0.711506	0.578479	0.925553	0.877395	1.13477
27.1	0.471208	3.14245	1.18055	0.695412	0.715289	0.58159	0.929251	0.881262	1.14087
27.2	0.47372	3.14747	1.18684	0.699097	0.719058	0.58469	0.932936	0.885116	1.14695
27.3	0.476221	3.15247	1.19311	0.702767	0.722812	0.587777	0.936606	0.888954	1.15301
27.4	0.478712	3.15745	1.19935	0.706422	0.72655	0.590852	0.940261	0.892776	1.15904
27.5	0.481192	3.16241	1.20556	0.71006	0.730272	0.593912	0.9439	0.89658	1.16504
27.6	0.48366	3.16735	1.21175	0.713682	0.733976	0.596959	0.947521	0.900368	1.17102
27.7	0.486116	3.17226	1.2179	0.717285	0.737662	0.59999	0.951125	0.904136	1.17697
27.8	0.488559	3.17715	1.22402	0.72087	0.741328	0.603006	0.954709	0.907885	1.18288
27.9	0.490989	3.18201	1.23011	0.724435	0.744975	0.606005	0.958275	0.911613	1.18876
28	0.493406	3.18684	1.23616	0.72798	0.748601	0.608987	0.96182	0.91532	1.19461
28.1	0.495807	3.19164	1.24218	0.731504	0.752205	0.611951	0.965343	0.919005	1.20043
28.2	0.498194	3.19642	1.24816	0.735005	0.755786	0.614897	0.968845	0.922666	1.20621
28.3	0.500565	3.20116	1.2541	0.738484	0.759344	0.617824	0.972324	0.926304	1.21195
28.4	0.50292	3.20587	1.26	0.741939	0.762878	0.62073	0.975779	0.929918	1.21765
28.5	0.505258	3.21055	1.26586	0.74537	0.766387	0.623616	0.979209	0.933505	1.22331
28.6	0.507579	3.21519	1.27167	0.748775	0.76987	0.626481	0.982615	0.937066	1.22893
28.7	0.509882	3.21979	1.27744	0.752154	0.773327	0.629323	0.985994	0.9406	1.23451
28.8	0.512167	3.22436	1.28317	0.755507	0.776755	0.632143	0.989346	0.944105	1.24004
28.9	0.514433	3.22889	1.28884	0.758831	0.780155	0.63494	0.99267	0.947582	1.24552
29	0.516679	3.23339	1.29447	0.762127	0.783526	0.637712	0.995966	0.951028	1.25096
29.1	0.518905	3.23784	1.30005	0.765393	0.786867	0.64046	0.999232	0.954444	1.25635
29.2	0.521111	3.24225	1.30557	0.768629	0.790177	0.643182	1.00247	0.957828	1.26169
29.3	0.523295	3.24662	1.31105	0.771834	0.793455	0.645878	1.00567	0.96118	1.26698
29.4	0.525458	3.25094	1.31647	0.775007	0.796701	0.648548	1.00885	0.964498	1.27222
29.5	0.527598	3.25522	1.32183	0.778147	0.799913	0.651189	1.01199	0.967782	1.2774
29.6	0.529716	3.25946	1.32713	0.781254	0.80309	0.653803	1.01509	0.97103	1.28253
29.7	0.53181	3.26365	1.33238	0.784326	0.806233	0.656387	1.01817	0.974243	1.2876
29.8	0.53388	3.26779	1.33756	0.787364	0.809339	0.658942	1.0212	0.977419	1.29261
29.9	0.535925	3.27188	1.34269	0.790365	0.812409	0.661467	1.0242	0.980558	1.29756
30	0.537945	3.27592	1.34775	0.793329	0.815441	0.663961	1.02717	0.983658	1.30245
30.1	0.53994	3.27991	1.35275	0.796255	0.818434	0.666423	1.03009	0.986718	1.30728
30.2	0.541909	3.28384	1.35768	0.799144	0.821388	0.668852	1.03298	0.989738	1.31205
30.3	0.54385	3.28773	1.36254	0.801992	0.824302	0.671249	1.03583	0.992717	1.31675
30.4	0.545764	3.29156	1.36734	0.804801	0.827175	0.673611	1.03864	0.995654	1.32138
30.5	0.547651	3.29533	1.37207	0.807568	0.830005	0.675939	1.04141	0.998548	1.32595
30.6	0.549508	3.29904	1.37672	0.810294	0.832793	0.678232	1.04413	1.0014	1.33045
30.7	0.551337	3.3027	1.3813	0.812977	0.835538	0.68049	1.04682	1.0042	1.33488
30.8	0.553136	3.3063	1.38581	0.815617	0.838238	0.68271	1.04946	1.00697	1.33923
30.9	0.554905	3.30984	1.39024	0.818212	0.840892	0.684893	1.05205	1.00968	1.34352
31	0.556644	3.31331	1.3946	0.820763	0.843501	0.687039	1.0546	1.01235	1.34772
31.1	0.55835	3.31673	1.39887	0.823267	0.846062	0.689146	1.05711	1.01497	1.35186
31.2	0.560026	3.32008	1.40307	0.825725	0.848576	0.691213	1.05956	1.01754	1.35591
31.3	0.561668	3.32336	1.40719	0.828135	0.851041	0.693241	1.06197	1.02006	1.35989
31.4	0.563278	3.32658	1.41122	0.830496	0.853457	0.695227	1.06434	1.02253	1.36379
31.5	0.564854	3.32973	1.41517	0.832809	0.855822	0.697172	1.06665	1.02494	1.3676
31.6	0.566396	3.33282	1.41903	0.835071	0.858136	0.699076	1.06891	1.02731	1.37134
31.7	0.567903	3.33583	1.42281	0.837283	0.860398	0.700936	1.07112	1.02962	1.37498
31.8	0.569375	3.33878	1.42649	0.839442	0.862607	0.702753	1.07328	1.03188	1.37855
31.9	0.570811	3.34165	1.43009	0.84155	0.864762	0.704526	1.07539	1.03408	1.38203
32	0.572211	3.34445	1.4336	0.843604	0.866863	0.706253	1.07744	1.03623	1.38542
32.1	0.573574	3.34717	1.43701	0.845603	0.868908	0.707936	1.07944	1.03832	1.38872
32.2	0.5749	3.34983	1.44034	0.847548	0.870898	0.709572	1.08139	1.04036	1.39192
32.3	0.576187	3.3524	1.44356	0.849437	0.87283	0.711161	1.08328	1.04233	1.39504
32.4	0.577436	3.3549	1.44669	0.851269	0.874704	0.712702	1.08511	1.04425	1.39807
32.5	0.578646	3.35732	1.44972	0.853044	0.876519	0.714195	1.08688	1.0461	1.40099
32.6	0.579815	3.35966	1.45265	0.85476	0.878274	0.715639	1.0886	1.0479	1.40383
32.7	0.580945	3.36192	1.45548	0.856418	0.87997	0.717033	1.09026	1.04963	1.40656
32.8	0.582034	3.36409	1.45821	0.858015	0.881603	0.718377	1.09185	1.0513	1.4092
32.9	0.583081	3.36619	1.46083	0.859552	0.883175	0.719669	1.09339	1.05291	1.41173
33	0.584086	3.3682	1.46335	0.861027	0.884684	0.72091	1.09487	1.05445	1.41417
33.1	0.585059	3.37014	1.46579	0.862454	0.886143	0.722111	1.09629	1.05594	1.41652

## Sheet: No H2 cross-feed max titer
time (hr)	L-lactate (g/L)	acetate (g/L)	isopropanol (g/L)	acetoin (g/L)	2,3-butanediol (g/L)	butanol (g/L)	butyrate (g/L)	ethanol (g/L)	acetone (g/L)
0	0	2.14386	0	0	0	0	0.237897	0.115175	0
0.1	0.00272583	2.1543	0.00383924	0.00266621	0.00462343	0.00224291	0.243135	0.119675	0.00657909
0.2	0.00572159	2.16394	0.00971532	0.00559646	0.00939764	0.00470792	0.248996	0.122739	0.0130831
0.3	0.00899168	2.17419	0.0160157	0.00857991	0.0143162	0.0072177	0.254962	0.125859	0.0195486
0.4	0.0125393	2.18462	0.0223523	0.0115826	0.0193237	0.00974363	0.260859	0.128999	0.0260025
0.5	0.0163665	2.19513	0.0287392	0.0146211	0.0243266	0.0122997	0.266672	0.132177	0.032465
0.6	0.0204748	2.20573	0.0351873	0.0177082	0.029298	0.0148967	0.272426	0.135405	0.0389522
0.7	0.024763	2.21646	0.0417054	0.020854	0.0342488	0.0175431	0.278136	0.138695	0.0454768
0.8	0.0291418	2.22731	0.0483005	0.0240663	0.039188	0.0202454	0.283818	0.142054	0.0520489
0.9	0.0335965	2.2383	0.0549781	0.0273342	0.044123	0.0229944	0.289482	0.145471	0.058638
1	0.0380451	2.24945	0.061743	0.0305978	0.0490213	0.0257398	0.295139	0.148884	0.0652183
1.1	0.0424942	2.26075	0.0685988	0.0338616	0.05385	0.0284854	0.300796	0.152297	0.0717991
1.2	0.0469488	2.27221	0.0755483	0.0371295	0.058615	0.0312345	0.30646	0.155715	0.0783882
1.3	0.0514135	2.28384	0.0825942	0.0404047	0.0633217	0.0339898	0.312138	0.15914	0.0849922
1.4	0.055892	2.29564	0.089738	0.0436902	0.0679748	0.0367536	0.317832	0.162575	0.0916166
1.5	0.0603876	2.30762	0.0969814	0.0469882	0.0725782	0.039528	0.323549	0.166024	0.0982663
1.6	0.064903	2.31977	0.104323	0.0503006	0.0771357	0.0423145	0.32929	0.169488	0.104945
1.7	0.0694158	2.3321	0.111747	0.0536112	0.0816506	0.0450995	0.33506	0.17295	0.111657
1.8	0.0738889	2.3446	0.119254	0.0568927	0.0861258	0.04786	0.34086	0.176382	0.118404
1.9	0.078325	2.35729	0.126845	0.060147	0.0905639	0.0505976	0.346693	0.179785	0.125189
2	0.0827265	2.37015	0.134522	0.0633759	0.0949674	0.0533139	0.352561	0.183162	0.132015
2.1	0.0870955	2.38319	0.142284	0.066581	0.0993384	0.0560101	0.358464	0.186513	0.138882
2.2	0.0914341	2.39641	0.150133	0.0697638	0.103679	0.0586876	0.364405	0.189842	0.145792
2.3	0.095744	2.4098	0.158068	0.0729256	0.107991	0.0613474	0.370383	0.193148	0.152747
2.4	0.100027	2.42337	0.166088	0.0760675	0.112276	0.0639905	0.376401	0.196434	0.159747
2.5	0.104285	2.43712	0.174195	0.0791909	0.116535	0.0666179	0.382458	0.1997	0.166793
2.6	0.108518	2.45104	0.182386	0.0822966	0.120771	0.0692306	0.388556	0.202948	0.173886
2.7	0.112729	2.46512	0.190663	0.0853856	0.124983	0.0718292	0.394694	0.206178	0.181026
2.8	0.116918	2.47938	0.199024	0.0884589	0.129175	0.0744145	0.40084	0.209392	0.188213
2.9	0.121087	2.49381	0.207468	0.0915172	0.133345	0.0769872	0.406957	0.21259	0.195447
3	0.125237	2.50839	0.215995	0.0945612	0.137497	0.079548	0.413045	0.215773	0.202729
3.1	0.129368	2.52315	0.224603	0.0975918	0.14163	0.0820974	0.419106	0.218942	0.210059
3.2	0.133481	2.53806	0.233292	0.100609	0.145745	0.084636	0.425141	0.222098	0.217435
3.3	0.137578	2.55313	0.242061	0.103615	0.149844	0.0871642	0.431152	0.225241	0.224858
3.4	0.141659	2.56835	0.250908	0.106609	0.153927	0.0896826	0.43714	0.228372	0.232329
3.5	0.145725	2.58373	0.259833	0.109591	0.157994	0.0921916	0.443105	0.231491	0.239845
3.6	0.149776	2.59926	0.268834	0.112563	0.162047	0.0946916	0.449048	0.234598	0.247407
3.7	0.153813	2.61493	0.27791	0.115525	0.166086	0.097183	0.454971	0.237695	0.255014
3.8	0.157836	2.63075	0.28706	0.118476	0.170111	0.0996662	0.460875	0.240782	0.262667
3.9	0.161847	2.64671	0.296282	0.121419	0.174124	0.102141	0.46676	0.243859	0.270363
4	0.165846	2.66281	0.305575	0.124352	0.178124	0.104609	0.472626	0.246927	0.278097
4.1	0.169832	2.67905	0.314929	0.127277	0.182113	0.107069	0.478475	0.249985	0.285809
4.2	0.173807	2.69542	0.324343	0.130193	0.18609	0.109522	0.484308	0.253034	0.293498
4.3	0.177772	2.71192	0.333816	0.133101	0.190056	0.111969	0.490124	0.256076	0.301165
4.4	0.181725	2.72855	0.343347	0.136001	0.194011	0.114409	0.495925	0.259108	0.308813
4.5	0.185668	2.74531	0.352935	0.138894	0.197956	0.116842	0.50171	0.262134	0.31644
4.6	0.189602	2.76219	0.362578	0.141779	0.201891	0.119269	0.507481	0.265151	0.324048
4.7	0.193525	2.77918	0.372276	0.144658	0.205817	0.121691	0.513238	0.268161	0.331637
4.8	0.197439	2.7963	0.382027	0.147529	0.209733	0.124106	0.518981	0.271164	0.339208
4.9	0.201345	2.81353	0.39183	0.150394	0.213639	0.126516	0.52471	0.27416	0.346762
5	0.205241	2.83087	0.401683	0.153252	0.217538	0.128921	0.530427	0.277149	0.354299
5.1	0.209129	2.84832	0.411587	0.156104	0.221427	0.13132	0.536131	0.280131	0.361819
5.2	0.213008	2.86588	0.421538	0.15895	0.225308	0.133714	0.541823	0.283107	0.369322
5.3	0.216879	2.88354	0.431537	0.16179	0.229181	0.136103	0.547502	0.286077	0.37681
5.4	0.220742	2.9013	0.441582	0.164624	0.233046	0.138487	0.55317	0.289041	0.384283
5.5	0.224598	2.91916	0.451673	0.167452	0.236903	0.140866	0.558827	0.291998	0.39174
5.6	0.228445	2.93712	0.461807	0.170275	0.240753	0.143241	0.564472	0.29495	0.399183
5.7	0.232286	2.95517	0.471983	0.173092	0.244595	0.145611	0.570107	0.297896	0.406611
5.8	0.236119	2.97331	0.482201	0.175904	0.248429	0.147976	0.57573	0.300836	0.414025
5.9	0.239944	2.99154	0.49246	0.17871	0.252257	0.150337	0.581343	0.303771	0.421425
6	0.243763	3.00986	0.502758	0.181512	0.256077	0.152694	0.586946	0.306701	0.428811
6.1	0.247574	3.02826	0.513094	0.184308	0.25989	0.155046	0.592538	0.309625	0.436183
6.2	0.251379	3.04674	0.523468	0.187099	0.263696	0.157394	0.59812	0.312543	0.443542
6.3	0.255177	3.0653	0.533877	0.189885	0.267496	0.159737	0.603692	0.315457	0.450888
6.4	0.258968	3.08394	0.544322	0.192666	0.271289	0.162077	0.609255	0.318365	0.458221
6.5	0.262752	3.10265	0.5548	0.195442	0.275075	0.164412	0.614807	0.321268	0.465541
6.6	0.26653	3.12143	0.565312	0.198214	0.278854	0.166744	0.62035	0.324167	0.472849
6.7	0.270301	3.14029	0.575856	0.20098	0.282627	0.169071	0.625883	0.32706	0.480143
6.8	0.274066	3.15921	0.58643	0.203742	0.286394	0.171394	0.631406	0.329948	0.487425
6.9	0.277824	3.1782	0.597035	0.206499	0.290154	0.173714	0.636921	0.332831	0.494695
7	0.281576	3.19725	0.607669	0.209252	0.293907	0.176029	0.642425	0.335709	0.501952
7.1	0.285322	3.21637	0.618331	0.211999	0.297655	0.178341	0.647921	0.338583	0.509197
7.2	0.289061	3.23554	0.62902	0.214742	0.301395	0.180648	0.653407	0.341451	0.51643
7.3	0.292793	3.25477	0.639735	0.217481	0.30513	0.182952	0.658883	0.344315	0.52365
7.4	0.29652	3.27406	0.650476	0.220214	0.308858	0.185251	0.664351	0.347173	0.530858
7.5	0.30024	3.29341	0.661242	0.222943	0.31258	0.187547	0.669809	0.350027	0.538054
7.6	0.303954	3.3128	0.672031	0.225668	0.316295	0.189839	0.675258	0.352876	0.545237
7.7	0.307661	3.33225	0.682842	0.228388	0.320004	0.192127	0.680697	0.35572	0.552408
7.8	0.311362	3.35174	0.693676	0.231103	0.323707	0.194411	0.686128	0.35856	0.559567
7.9	0.315057	3.37128	0.704531	0.233813	0.327404	0.196691	0.691549	0.361394	0.566714
8	0.318745	3.39087	0.715406	0.236519	0.331094	0.198967	0.69696	0.364224	0.573848
8.1	0.322427	3.4105	0.726301	0.23922	0.334777	0.20124	0.702362	0.367048	0.58097
8.2	0.326103	3.43017	0.737214	0.241916	0.338455	0.203508	0.707755	0.369868	0.58808
8.3	0.329772	3.44989	0.748145	0.244608	0.342125	0.205772	0.713138	0.372683	0.595177
8.4	0.333435	3.46964	0.759094	0.247295	0.34579	0.208033	0.718512	0.375493	0.602262
8.5	0.337091	3.48943	0.770058	0.249977	0.349448	0.210289	0.723877	0.378298	0.609334
8.6	0.34074	3.50925	0.781039	0.252654	0.353099	0.212541	0.729231	0.381097	0.616393
8.7	0.344383	3.52911	0.792035	0.255327	0.356743	0.214789	0.734576	0.383892	0.623439
8.8	0.34802	3.549	0.803045	0.257995	0.360381	0.217033	0.739911	0.386682	0.630473
8.9	0.351649	3.56893	0.814068	0.260657	0.364013	0.219273	0.745237	0.389466	0.637494
9	0.355272	3.58888	0.825105	0.263315	0.367637	0.221509	0.750552	0.392245	0.644502
9.1	0.358888	3.60886	0.836153	0.265968	0.371255	0.223741	0.755858	0.39502	0.651496
9.2	0.362498	3.62887	0.847213	0.268615	0.374866	0.225968	0.761153	0.397788	0.658477
9.3	0.3661	3.64891	0.858285	0.271258	0.37847	0.228191	0.766438	0.400552	0.665445
9.4	0.369695	3.66897	0.869366	0.273896	0.382067	0.23041	0.771714	0.40331	0.6724
9.5	0.373283	3.68905	0.880457	0.276528	0.385657	0.232624	0.776978	0.406063	0.67934
9.6	0.376865	3.70916	0.891558	0.279155	0.389239	0.234834	0.782232	0.40881	0.686267
9.7	0.380439	3.72929	0.902667	0.281777	0.392815	0.23704	0.787476	0.411552	0.69318
9.8	0.384005	3.74943	0.913783	0.284393	0.396383	0.239241	0.792709	0.414288	0.700079
9.9	0.387565	3.7696	0.924907	0.287005	0.399944	0.241438	0.797932	0.417019	0.706964
10	0.391117	3.78978	0.936038	0.28961	0.403498	0.24363	0.803143	0.419743	0.713835
10.1	0.394661	3.80998	0.947175	0.292211	0.407044	0.245817	0.808343	0.422463	0.720691
10.2	0.398198	3.8302	0.958317	0.294805	0.410583	0.248	0.813533	0.425176	0.727532
10.3	0.401727	3.85043	0.969465	0.297394	0.414113	0.250178	0.818711	0.427884	0.734359
10.4	0.405249	3.87067	0.980617	0.299978	0.417637	0.252351	0.823878	0.430585	0.74117
10.5	0.408765	3.89094	0.991782	0.302557	0.421154	0.254521	0.829036	0.433282	0.74797
10.6	0.412279	3.91129	1.00299	0.305135	0.42467	0.256689	0.834192	0.435978	0.754768
10.7	0.415796	3.93174	1.01424	0.307715	0.428188	0.25886	0.839352	0.438676	0.761571
10.8	0.419315	3.9523	1.02556	0.310297	0.431709	0.261032	0.844516	0.441376	0.768379
10.9	0.422838	3.97297	1.03693	0.312881	0.435233	0.263205	0.849684	0.444078	0.775192
11	0.426363	3.99374	1.04835	0.315467	0.43876	0.265381	0.854856	0.446782	0.78201
11.1	0.429891	4.01461	1.05982	0.318055	0.442289	0.267558	0.860032	0.449489	0.788834
11.2	0.433422	4.03559	1.07135	0.320645	0.445822	0.269737	0.865213	0.452198	0.795664
11.3	0.436956	4.05667	1.08293	0.323238	0.449358	0.271918	0.870398	0.454909	0.8025
11.4	0.440493	4.07784	1.09456	0.325833	0.452897	0.274101	0.875588	0.457623	0.809343
11.5	0.444034	4.09912	1.10625	0.32843	0.456439	0.276286	0.880783	0.460339	0.816192
11.6	0.447579	4.12049	1.11798	0.331031	0.459986	0.278474	0.885984	0.463058	0.823048
11.7	0.451127	4.14196	1.12976	0.333634	0.463535	0.280663	0.891189	0.46578	0.829911
11.8	0.454679	4.16353	1.1416	0.336239	0.467089	0.282855	0.896401	0.468505	0.836781
11.9	0.458235	4.18519	1.15348	0.338848	0.470646	0.28505	0.901618	0.471233	0.843659
12	0.461794	4.20694	1.16541	0.341459	0.474208	0.287247	0.906841	0.473964	0.850545
12.1	0.465359	4.22879	1.17739	0.344074	0.477774	0.289446	0.91207	0.476698	0.857439
12.2	0.468927	4.25073	1.18942	0.346692	0.481344	0.291649	0.917306	0.479436	0.864342
12.3	0.4725	4.27276	1.2015	0.349313	0.484919	0.293854	0.922549	0.482177	0.871253
12.4	0.476078	4.29488	1.21362	0.351938	0.488498	0.296061	0.927798	0.484922	0.878174
12.5	0.47966	4.31708	1.22579	0.354566	0.492082	0.298272	0.933054	0.48767	0.885103
12.6	0.483248	4.33938	1.238	0.357198	0.495671	0.300486	0.938318	0.490422	0.892042
12.7	0.486841	4.36177	1.25027	0.359833	0.499266	0.302703	0.943589	0.493178	0.898992
12.8	0.490439	4.38424	1.26257	0.362473	0.502865	0.304924	0.948868	0.495939	0.905951
12.9	0.494042	4.40679	1.27493	0.365116	0.50647	0.307148	0.954155	0.498703	0.912922
13	0.497651	4.42944	1.28732	0.367764	0.510081	0.309375	0.95945	0.501472	0.919903
13.1	0.501267	4.45216	1.29977	0.370416	0.513698	0.311606	0.964754	0.504245	0.926895
13.2	0.504888	4.47497	1.31225	0.373073	0.517321	0.313841	0.970067	0.507023	0.9339
13.3	0.508515	4.49787	1.32478	0.375734	0.52095	0.316079	0.97539	0.509806	0.940916
13.4	0.512149	4.52085	1.33736	0.378399	0.524585	0.318322	0.980721	0.512594	0.947945
13.5	0.51579	4.5439	1.34998	0.38107	0.528228	0.320569	0.986063	0.515387	0.954987
13.6	0.519437	4.56705	1.36264	0.383746	0.531877	0.32282	0.991415	0.518185	0.962043
13.7	0.523092	4.59027	1.37535	0.386427	0.535533	0.325075	0.996777	0.520989	0.969112
13.8	0.526754	4.61357	1.3881	0.389114	0.539197	0.327335	1.00215	0.523798	0.976195
13.9	0.530424	4.63696	1.40089	0.391806	0.542868	0.3296	1.00753	0.526613	0.983294
14	0.534101	4.66042	1.41373	0.394503	0.546548	0.331869	1.01293	0.529434	0.990407
14.1	0.537787	4.68396	1.42661	0.397207	0.550235	0.334144	1.01834	0.532262	0.997536
14.2	0.541481	4.70759	1.43953	0.399917	0.55393	0.336423	1.02376	0.535095	1.00468
14.3	0.545183	4.73129	1.45249	0.402633	0.557634	0.338708	1.02919	0.537936	1.01184
14.4	0.548894	4.75507	1.4655	0.405356	0.561347	0.340998	1.03463	0.540783	1.01902
14.5	0.552615	4.77894	1.47855	0.408085	0.565069	0.343294	1.04009	0.543637	1.02622
14.6	0.556344	4.80288	1.49165	0.410821	0.568801	0.345596	1.04556	0.546498	1.03343
14.7	0.560084	4.8269	1.50478	0.413564	0.572542	0.347904	1.05105	0.549367	1.04066
14.8	0.563833	4.851	1.51797	0.416314	0.576293	0.350217	1.05655	0.552243	1.04792
14.9	0.567592	4.87518	1.53119	0.419072	0.580054	0.352537	1.06207	0.555127	1.05519
15	0.571362	4.89944	1.54446	0.421838	0.583825	0.354864	1.0676	0.558019	1.06248
15.1	0.575142	4.92378	1.55777	0.424611	0.587607	0.357196	1.07314	0.560919	1.06979
15.2	0.578933	4.9482	1.57112	0.427392	0.5914	0.359536	1.07871	0.563827	1.07712
15.3	0.582735	4.97269	1.58452	0.430181	0.595204	0.361883	1.08429	0.566744	1.08448
15.4	0.586549	4.99727	1.59797	0.432979	0.599019	0.364236	1.08988	0.56967	1.09186
15.5	0.590375	5.02193	1.61145	0.435785	0.602846	0.366597	1.09549	0.572604	1.09926
15.6	0.594212	5.04667	1.62498	0.4386	0.606686	0.368965	1.10112	0.575548	1.10668
15.7	0.598061	5.07149	1.63856	0.441424	0.610537	0.371341	1.10677	0.578501	1.11412
15.8	0.601923	5.0964	1.65218	0.444258	0.6144	0.373724	1.11244	0.581464	1.12159
15.9	0.605798	5.12138	1.66585	0.4471	0.618277	0.376115	1.11812	0.584436	1.12909
16	0.609685	5.14645	1.67956	0.449952	0.622166	0.378514	1.12383	0.587419	1.13661
16.1	0.613586	5.17159	1.69332	0.452813	0.626068	0.380921	1.12955	0.590411	1.14415
16.2	0.6175	5.19683	1.70712	0.455684	0.629984	0.383337	1.13529	0.593414	1.15172
16.3	0.621427	5.22214	1.72097	0.458566	0.633913	0.38576	1.14105	0.596427	1.15932
16.4	0.625368	5.24754	1.73487	0.461457	0.637856	0.388193	1.14684	0.59945	1.16694
16.5	0.629324	5.27302	1.74881	0.464358	0.641813	0.390633	1.15264	0.602484	1.17459
16.6	0.633293	5.29859	1.7628	0.46727	0.645784	0.393083	1.15846	0.605529	1.18227
16.7	0.637277	5.32425	1.77684	0.470193	0.64977	0.395541	1.16431	0.608586	1.18998
16.8	0.641275	5.34998	1.79093	0.473126	0.65377	0.398009	1.17017	0.611653	1.19771
16.9	0.645288	5.37581	1.80506	0.47607	0.657785	0.400485	1.17606	0.614731	1.20547
17	0.649316	5.40172	1.81924	0.479025	0.661815	0.402971	1.18197	0.617821	1.21326
17.1	0.653359	5.42772	1.83347	0.481991	0.665859	0.405466	1.1879	0.620923	1.22108
17.2	0.657417	5.4538	1.84774	0.484968	0.669919	0.407971	1.19386	0.624036	1.22893
17.3	0.66149	5.47997	1.86207	0.487956	0.673995	0.410484	1.19983	0.627161	1.23681
17.4	0.665579	5.50623	1.87644	0.490956	0.678085	0.413008	1.20583	0.630298	1.24472
17.5	0.669684	5.53258	1.89086	0.493967	0.682192	0.415541	1.21186	0.633447	1.25266
17.6	0.673804	5.55902	1.90533	0.496989	0.686314	0.418084	1.2179	0.636608	1.26063
17.7	0.67794	5.58554	1.91985	0.500023	0.690452	0.420636	1.22397	0.639781	1.26863
17.8	0.682092	5.61215	1.93442	0.503069	0.694606	0.423198	1.23006	0.642966	1.27666
17.9	0.68626	5.63885	1.94904	0.506127	0.698776	0.42577	1.23618	0.646163	1.28472
18	0.690444	5.66564	1.96371	0.509196	0.702962	0.428353	1.24232	0.649373	1.29282
18.1	0.694645	5.69252	1.97842	0.512278	0.707164	0.430945	1.24848	0.652595	1.30094
18.2	0.698861	5.71949	1.99319	0.515371	0.711382	0.433547	1.25466	0.65583	1.3091
18.3	0.703094	5.74655	2.008	0.518476	0.715617	0.436159	1.26087	0.659077	1.31729
18.4	0.707343	5.77369	2.02286	0.521594	0.719868	0.438781	1.26711	0.662337	1.32551
18.5	0.711609	5.80093	2.03778	0.524723	0.724136	0.441414	1.27337	0.66561	1.33376
18.6	0.715891	5.82825	2.05274	0.527864	0.72842	0.444057	1.27965	0.668895	1.34204
18.7	0.72019	5.85567	2.06775	0.531018	0.732721	0.446709	1.28596	0.672192	1.35035
18.8	0.724505	5.88317	2.08281	0.534183	0.737038	0.449372	1.29229	0.675503	1.3587
18.9	0.728837	5.91076	2.09791	0.537361	0.741372	0.452046	1.29864	0.678826	1.36708
19	0.733185	5.93844	2.11307	0.540551	0.745722	0.454729	1.30502	0.682162	1.37549
19.1	0.73755	5.9662	2.12827	0.543753	0.750089	0.457423	1.31143	0.68551	1.38393
19.2	0.741931	5.99405	2.14352	0.546967	0.754472	0.460127	1.31786	0.688871	1.39241
19.3	0.746329	6.02199	2.15882	0.550193	0.758872	0.462841	1.32431	0.692245	1.40092
19.4	0.750744	6.05002	2.17417	0.553432	0.763289	0.465565	1.33079	0.695632	1.40945
19.5	0.755175	6.07813	2.18956	0.556683	0.767722	0.4683	1.33729	0.699031	1.41803
19.6	0.759623	6.10633	2.205	0.559945	0.772171	0.471044	1.34381	0.702443	1.42663
19.7	0.764087	6.13461	2.22048	0.56322	0.776638	0.473799	1.35036	0.705868	1.43526
19.8	0.768567	6.16297	2.23602	0.566507	0.78112	0.476564	1.35694	0.709305	1.44393
19.9	0.773064	6.19142	2.25159	0.569806	0.785619	0.47934	1.36354	0.712755	1.45263
20	0.777578	6.21995	2.26721	0.573117	0.790135	0.482125	1.37016	0.716218	1.46136
20.1	0.782108	6.24856	2.28288	0.576441	0.794667	0.484921	1.3768	0.719693	1.47012
20.2	0.786654	6.27725	2.29859	0.579776	0.799215	0.487726	1.38347	0.723181	1.47891
20.3	0.791217	6.30602	2.31434	0.583123	0.80378	0.490542	1.39017	0.726681	1.48774
20.4	0.795795	6.33487	2.33014	0.586482	0.808361	0.493367	1.39689	0.730193	1.4966
20.5	0.80039	6.36379	2.34597	0.589853	0.812958	0.496203	1.40363	0.733718	1.50548
20.6	0.805001	6.39279	2.36185	0.593235	0.817571	0.499049	1.41039	0.737256	1.5144
20.7	0.809628	6.42187	2.37777	0.59663	0.8222	0.501904	1.41718	0.740805	1.52335
20.8	0.814275	6.45104	2.39375	0.600038	0.826849	0.504772	1.424	0.74437	1.53234
20.9	0.818964	6.48048	2.40986	0.603478	0.83154	0.507666	1.43088	0.747967	1.54141
21	0.823719	6.51033	2.4262	0.606967	0.836297	0.5106	1.43786	0.751615	1.55061
21.1	0.828542	6.54062	2.44278	0.610505	0.841123	0.513576	1.44493	0.755315	1.55994
21.2	0.833432	6.57134	2.4596	0.614092	0.846015	0.516594	1.45211	0.759066	1.5694
21.3	0.838388	6.60248	2.47664	0.617728	0.850973	0.519653	1.45938	0.762868	1.57898
21.4	0.843408	6.63404	2.49391	0.62141	0.855995	0.522751	1.46674	0.76672	1.58869
21.5	0.848492	6.66601	2.51141	0.62514	0.861082	0.525888	1.4742	0.77062	1.59853
21.6	0.853638	6.69839	2.52912	0.628915	0.86623	0.529064	1.48175	0.774568	1.60848
21.7	0.858846	6.73116	2.54706	0.632735	0.87144	0.532277	1.48939	0.778562	1.61855
21.8	0.864113	6.76432	2.5652	0.636599	0.876709	0.535528	1.49712	0.782603	1.62874
21.9	0.869439	6.79787	2.58355	0.640506	0.882038	0.538815	1.50494	0.786689	1.63904
22	0.874822	6.83179	2.60211	0.644456	0.887424	0.542137	1.51283	0.790819	1.64946
22.1	0.880262	6.86609	2.62086	0.648446	0.892866	0.545494	1.52082	0.794992	1.65998
22.2	0.885757	6.90075	2.63982	0.652478	0.898363	0.548885	1.52888	0.799208	1.67061
22.3	0.891306	6.93576	2.65897	0.656548	0.903915	0.55231	1.53702	0.803464	1.68134
22.4	0.896907	6.97112	2.6783	0.660657	0.909519	0.555766	1.54524	0.807762	1.69218
22.5	0.90256	7.00682	2.69782	0.664804	0.915174	0.559255	1.55353	0.812098	1.70311
22.6	0.908263	7.04286	2.71753	0.668988	0.92088	0.562775	1.5619	0.816473	1.71414
22.7	0.914015	7.07923	2.73741	0.673208	0.926635	0.566324	1.57034	0.820886	1.72527
22.8	0.919815	7.11591	2.75746	0.677462	0.932437	0.569903	1.57885	0.825335	1.73649
22.9	0.925661	7.15291	2.77768	0.681751	0.938285	0.573511	1.58742	0.82982	1.74779
23	0.931552	7.19022	2.79807	0.686072	0.944179	0.577146	1.59607	0.834339	1.75919
23.1	0.937486	7.22782	2.81862	0.690426	0.950116	0.580809	1.60477	0.838892	1.77067
23.2	0.943464	7.26571	2.83932	0.694811	0.956096	0.584498	1.61354	0.843477	1.78223
23.3	0.949482	7.30388	2.86018	0.699226	0.962117	0.588212	1.62237	0.848094	1.79387
23.4	0.95554	7.34233	2.88119	0.70367	0.968178	0.59195	1.63126	0.852742	1.80559
23.5	0.961637	7.38105	2.90234	0.708143	0.974278	0.595713	1.64021	0.857419	1.81738
23.6	0.967771	7.42003	2.92363	0.712643	0.980414	0.599498	1.64921	0.862124	1.82925
23.7	0.97394	7.45925	2.94505	0.717169	0.986587	0.603306	1.65826	0.866858	1.84118
23.8	0.980145	7.49872	2.96661	0.72172	0.992794	0.607134	1.66736	0.871617	1.85318
23.9	0.986382	7.53843	2.98829	0.726296	0.999034	0.610984	1.67651	0.876402	1.86525
24	0.992652	7.57836	3.01009	0.730895	1.00531	0.614853	1.68571	0.881212	1.87737
24.1	0.998951	7.61851	3.03201	0.735517	1.01161	0.61874	1.69496	0.886045	1.88956
24.2	1.00528	7.65888	3.05405	0.740159	1.01794	0.622646	1.70424	0.8909	1.9018
24.3	1.01164	7.69944	3.07619	0.744823	1.0243	0.626569	1.71357	0.895776	1.91409
24.4	1.01802	7.7402	3.09843	0.749505	1.03069	0.630508	1.72293	0.900673	1.92644
24.5	1.02443	7.78115	3.12078	0.754206	1.0371	0.634463	1.73233	0.905589	1.93884
24.6	1.03086	7.82227	3.14322	0.758924	1.04353	0.638432	1.74177	0.910523	1.95128
24.7	1.03731	7.86356	3.16575	0.763659	1.04999	0.642414	1.75124	0.915474	1.96376
24.8	1.04379	7.90501	3.18836	0.768408	1.05647	0.64641	1.76074	0.920441	1.97628
24.9	1.05028	7.94661	3.21105	0.773172	1.06296	0.650418	1.77027	0.925423	1.98884
25	1.05679	7.98836	3.23382	0.77795	1.06948	0.654436	1.77982	0.930419	2.00144
25.1	1.06332	8.03024	3.25666	0.782739	1.07601	0.658465	1.7894	0.935427	2.01407
25.2	1.06987	8.07224	3.27957	0.78754	1.08256	0.662504	1.799	0.940447	2.02673
25.3	1.07642	8.11436	3.30253	0.79235	1.08912	0.666551	1.80862	0.945478	2.03941
25.4	1.08299	8.15658	3.32555	0.79717	1.09569	0.670605	1.81826	0.950518	2.05212
25.5	1.08958	8.1989	3.34863	0.801998	1.10227	0.674667	1.82792	0.955567	2.06485
25.6	1.09617	8.24131	3.37174	0.806833	1.10887	0.678734	1.83759	0.960623	2.0776
25.7	1.10276	8.2838	3.3949	0.811674	1.11547	0.682806	1.84727	0.965685	2.09036
25.8	1.10937	8.32636	3.41809	0.816519	1.12208	0.686883	1.85696	0.970752	2.10314
25.9	1.11598	8.36898	3.44132	0.821369	1.12869	0.690962	1.86666	0.975824	2.11592
26	1.1226	8.41165	3.46457	0.826221	1.13531	0.695044	1.87637	0.980898	2.12872
26.1	1.12921	8.45436	3.48783	0.831076	1.14193	0.699128	1.88607	0.985975	2.14152
26.2	1.13583	8.4971	3.51112	0.835931	1.14855	0.703212	1.89578	0.991052	2.15432
26.3	1.14245	8.53986	3.53441	0.840785	1.15517	0.707296	1.90549	0.996128	2.16712
26.4	1.14906	8.58264	3.55771	0.845638	1.16179	0.711379	1.9152	1.0012	2.17992
26.5	1.15568	8.62541	3.581	0.850489	1.1684	0.715459	1.9249	1.00628	2.19271
26.6	1.16228	8.66818	3.60429	0.855336	1.17502	0.719537	1.9346	1.01134	2.20549
26.7	1.16888	8.71094	3.62757	0.860179	1.18162	0.723611	1.94428	1.01641	2.21826
26.8	1.17548	8.75366	3.65083	0.865016	1.18822	0.72768	1.95395	1.02147	2.23101
26.9	1.18206	8.79635	3.67407	0.869847	1.1948	0.731743	1.96362	1.02652	2.24375
27	1.18864	8.83899	3.69728	0.874669	1.20138	0.7358	1.97326	1.03156	2.25646
27.1	1.1952	8.88157	3.72045	0.879483	1.20795	0.73985	1.98289	1.0366	2.26915
27.2	1.20175	8.92409	3.74359	0.884287	1.2145	0.743891	1.9925	1.04162	2.28182
27.3	1.20828	8.96653	3.76668	0.88908	1.22103	0.747923	2.00208	1.04663	2.29446
27.4	1.2148	9.00888	3.78973	0.893861	1.22755	0.751945	2.01164	1.05163	2.30706
27.5	1.2213	9.05113	3.81271	0.898629	1.23406	0.755956	2.02118	1.05662	2.31964
27.6	1.22778	9.09327	3.83564	0.903383	1.24054	0.759955	2.03069	1.06159	2.33217
27.7	1.23424	9.13529	3.8585	0.908121	1.247	0.763941	2.04016	1.06654	2.34466
27.8	1.24067	9.17719	3.88128	0.912844	1.25344	0.767914	2.04961	1.07148	2.35712
27.9	1.24709	9.21894	3.90399	0.917549	1.25986	0.771872	2.05902	1.0764	2.36952
28	1.25348	9.26055	3.92661	0.922235	1.26625	0.775814	2.06839	1.0813	2.38188
28.1	1.25984	9.30199	3.94915	0.926902	1.27261	0.77974	2.07773	1.08618	2.39418
28.2	1.26617	9.34326	3.97159	0.931549	1.27895	0.783649	2.08702	1.09104	2.40644
28.3	1.27248	9.38435	3.99393	0.936174	1.28526	0.78754	2.09627	1.09588	2.41863
28.4	1.27875	9.42524	4.01616	0.940776	1.29153	0.791411	2.10547	1.10069	2.43077
28.5	1.28499	9.46593	4.03828	0.945355	1.29778	0.795263	2.11463	1.10548	2.44284
28.6	1.2912	9.50641	4.06028	0.949908	1.30399	0.799094	2.12374	1.11024	2.45485
28.7	1.29737	9.54666	4.08215	0.954436	1.31016	0.802903	2.13279	1.11498	2.46678
28.8	1.30351	9.58667	4.1039	0.958937	1.3163	0.806689	2.1418	1.11968	2.47865
28.9	1.3096	9.62644	4.12551	0.96341	1.3224	0.810452	2.15074	1.12436	2.49045
29	1.31566	9.66595	4.14698	0.967854	1.32846	0.81419	2.15963	1.12901	2.50216
29.1	1.32168	9.70519	4.1683	0.972268	1.33448	0.817903	2.16846	1.13362	2.5138
29.2	1.32765	9.74414	4.18947	0.97665	1.34046	0.82159	2.17722	1.13821	2.52536
29.3	1.33358	9.78281	4.21048	0.981001	1.34639	0.82525	2.18592	1.14276	2.53683
29.4	1.33947	9.82118	4.23132	0.985318	1.35228	0.828881	2.19456	1.14727	2.54821
29.5	1.3453	9.85923	4.25199	0.9896	1.35812	0.832484	2.20312	1.15175	2.5595
29.6	1.35109	9.89696	4.27249	0.993847	1.36391	0.836057	2.21162	1.15619	2.5707
29.7	1.35683	9.93435	4.2928	0.998058	1.36965	0.839599	2.22004	1.16059	2.5818
29.8	1.36252	9.9714	4.3129	1.00223	1.37535	0.843109	2.22838	1.16496	2.5928
29.9	1.36816	10.0081	4.33279	1.00637	1.38098	0.846587	2.23665	1.16928	2.60371
30	1.37374	10.0444	4.35246	1.01046	1.38657	0.850032	2.24484	1.17356	2.6145
30.1	1.37927	10.0804	4.37189	1.01451	1.3921	0.853442	2.25295	1.1778	2.62519
30.2	1.38473	10.1159	4.39109	1.01853	1.39757	0.856817	2.26097	1.182	2.63577
30.3	1.39014	10.151	4.41004	1.0225	1.40298	0.860156	2.26891	1.18615	2.64624
30.4	1.3955	10.1858	4.42875	1.02642	1.40833	0.863458	2.27676	1.19025	2.65659
30.5	1.40079	10.2201	4.44721	1.0303	1.41363	0.866723	2.28452	1.19431	2.66682
30.6	1.40601	10.254	4.46541	1.03414	1.41886	0.869948	2.29219	1.19832	2.67693
30.7	1.41117	10.2874	4.48335	1.03792	1.42402	0.873134	2.29977	1.20228	2.68691
30.8	1.41627	10.3203	4.50101	1.04166	1.42912	0.87628	2.30725	1.20619	2.69677
30.9	1.4213	10.3528	4.51841	1.04535	1.43415	0.879384	2.31463	1.21005	2.7065
31	1.42626	10.3849	4.53552	1.04899	1.43912	0.882446	2.32191	1.21386	2.7161
31.1	1.43115	10.4164	4.55235	1.05258	1.44401	0.885464	2.32908	1.21761	2.72556
31.2	1.43597	10.4474	4.56888	1.05612	1.44883	0.888439	2.33615	1.22131	2.73488
31.3	1.44072	10.4779	4.58512	1.0596	1.45358	0.891369	2.34312	1.22495	2.74407
31.4	1.4454	10.5079	4.60106	1.06303	1.45826	0.894253	2.34998	1.22853	2.75311
31.5	1.44999	10.5373	4.61669	1.0664	1.46286	0.89709	2.35672	1.23206	2.762
31.6	1.45451	10.5662	4.632	1.06972	1.46738	0.89988	2.36335	1.23553	2.77074
31.7	1.45896	10.5945	4.647	1.07298	1.47182	0.902622	2.36987	1.23894	2.77934
31.8	1.46332	10.6223	4.66167	1.07618	1.47619	0.905314	2.37627	1.24228	2.78777
31.9	1.4676	10.6495	4.67601	1.07932	1.48047	0.907956	2.38255	1.24557	2.79605
32	1.4718	10.676	4.69002	1.0824	1.48467	0.910547	2.38871	1.24879	2.80418
32.1	1.47591	10.702	4.70368	1.08541	1.48879	0.913086	2.39475	1.25195	2.81214
32.2	1.47994	10.7274	4.717	1.08837	1.49282	0.915573	2.40066	1.25504	2.81993
32.3	1.48388	10.7521	4.72997	1.09126	1.49676	0.918005	2.40645	1.25806	2.82755
32.4	1.48774	10.7762	4.74258	1.09409	1.50062	0.920384	2.4121	1.26102	2.83501
32.5	1.4915	10.7996	4.75482	1.09685	1.50439	0.922707	2.41763	1.26391	2.84229
32.6	1.49518	10.8224	4.7667	1.09955	1.50806	0.924974	2.42301	1.26672	2.8494
32.7	1.49876	10.8445	4.7782	1.10217	1.51164	0.927184	2.42827	1.26947	2.85632
32.8	1.50224	10.8659	4.78932	1.10473	1.51513	0.929336	2.43339	1.27215	2.86307
32.9	1.50564	10.8866	4.80006	1.10722	1.51853	0.93143	2.43836	1.27475	2.86963
33	1.50893	10.9066	4.81041	1.10964	1.52182	0.933463	2.4432	1.27728	2.876
33.1	1.51215	10.9261	4.82045	1.112	1.52505	0.935451	2.44792	1.27975	2.88223

## Sheet: Constrained case profile
time (hr)	L-lactate (g/L)	acetate (g/L)	isopropanol (g/L)	acetoin (g/L)	2,3-butanediol (g/L)	butanol (g/L)	butyrate (g/L)	ethanol (g/L)	acetone (g/L)
0	0	2.14386	0	0	0	0	0.237897	0.115175	0
0.1	0.00389437	2.1646	0.000107121	0	7.43643e-09	8.98675e-08	0.255151	0.115175	0
0.2	0.00776913	2.1853	0.000263093	0	6.45013e-06	5.86129e-05	0.271956	0.115217	0
0.3	0.0116241	2.20594	0.00047325	0	2.25353e-05	0.000204659	0.288837	0.115322	0
0.4	0.015459	2.22653	0.000736615	0	4.75233e-05	0.00043144	0.305791	0.115485	0
0.5	0.0192734	2.24706	0.00105245	0	8.12126e-05	0.000737057	0.322801	0.115703	0
0.6	0.0230671	2.26753	0.00142012	0	0.000123509	0.00112059	0.339905	0.115977	0
0.7	0.0268395	2.28795	0.00183902	0	0.000174355	0.00158144	0.357152	0.116304	0
0.8	0.0305905	2.3083	0.00230861	0	0.000233707	0.00211915	0.374575	0.116686	0
0.9	0.0343196	2.32859	0.00282833	0	0.00030153	0.00273334	0.392199	0.11712	0
1	0.0380265	2.34882	0.00339765	0	0.000377794	0.00342366	0.410043	0.117606	0
1.1	0.0417108	2.36899	0.00401604	0	0.00046247	0.00418979	0.428119	0.118145	0
1.2	0.0453723	2.38909	0.00468298	0	0.000555531	0.00503142	0.446438	0.118735	0
1.3	0.0490105	2.40912	0.00539795	0	0.000656953	0.00594824	0.465005	0.119376	0
1.4	0.0526251	2.42909	0.00616043	0	0.000766709	0.00693997	0.483827	0.120068	0
1.5	0.0562158	2.44898	0.00696991	0	0.000884776	0.00800632	0.502905	0.120809	0
1.6	0.0597822	2.46881	0.00782588	0	0.00101113	0.009147	0.522242	0.1216	0
1.7	0.0633239	2.48856	0.00872782	0	0.00114575	0.0103617	0.541838	0.122439	0
1.8	0.0668407	2.50824	0.00967521	0	0.00128861	0.0116502	0.561692	0.123327	0
1.9	0.0703321	2.52785	0.0106676	0	0.00143968	0.0130122	0.581805	0.124263	0
2	0.0737978	2.54738	0.0117043	0	0.00159895	0.0144475	0.602175	0.125246	0
2.1	0.0772375	2.56683	0.0127851	0	0.00176639	0.0159556	0.622799	0.126277	0
2.2	0.0806508	2.5862	0.0139092	0	0.00194197	0.0175365	0.643677	0.127353	0
2.3	0.0840374	2.6055	0.0150762	0	0.00212568	0.0191897	0.664806	0.128476	0
2.4	0.0873969	2.62471	0.0162857	0	0.0023175	0.0209151	0.686183	0.129644	0
2.5	0.090729	2.64384	0.017537	0	0.00251739	0.0227123	0.707807	0.130857	0
2.6	0.0940333	2.66289	0.0188298	0	0.00272534	0.0245811	0.729674	0.132115	0
2.7	0.0973095	2.68185	0.0201634	0	0.00294133	0.0265212	0.751783	0.133416	0
2.8	0.100557	2.70073	0.0215374	0	0.00316533	0.0285323	0.77413	0.134761	0
2.9	0.103776	2.71952	0.0229512	0	0.00339732	0.0306142	0.796714	0.136149	0
3	0.106966	2.73822	0.0244044	0	0.00363727	0.0327666	0.819536	0.137579	0
3.1	0.110126	2.75683	0.0258964	0	0.00388517	0.0349892	0.842594	0.139051	0
3.2	0.113256	2.77535	0.0274268	0	0.00414099	0.0372817	0.865885	0.140565	0
3.3	0.116356	2.79377	0.028995	0	0.00440471	0.0396439	0.889407	0.14212	0
3.4	0.119426	2.8121	0.0306006	0	0.00467631	0.0420756	0.913156	0.143715	0
3.5	0.122465	2.83034	0.0322429	0	0.00495576	0.0445764	0.937132	0.145351	0
3.6	0.125472	2.84848	0.0339216	0	0.00524305	0.047146	0.961331	0.147025	0
3.7	0.128448	2.86652	0.035636	0	0.00553814	0.0497842	0.985751	0.148739	0
3.8	0.131391	2.88446	0.0373858	0	0.00584102	0.0524908	1.01039	0.150492	0
3.9	0.134303	2.9023	0.0391703	0	0.00615167	0.0552654	1.03525	0.152282	0
4	0.137182	2.92004	0.0409891	0	0.00647006	0.0581078	1.06032	0.15411	0
4.1	0.140028	2.93768	0.0428417	0	0.00679617	0.0610177	1.0856	0.155976	0
4.2	0.14284	2.95521	0.0447276	0	0.00712998	0.0639948	1.1111	0.157877	0
4.3	0.145619	2.97264	0.0466462	0	0.00747146	0.067039	1.13681	0.159815	0
4.4	0.148364	2.98996	0.0485971	0	0.0078206	0.0701498	1.16272	0.161789	0
4.5	0.151074	3.00717	0.0505797	0	0.00817737	0.0733271	1.18884	0.163797	0
4.6	0.15375	3.02427	0.0525936	0	0.00854175	0.0765705	1.21517	0.16584	0
4.7	0.15639	3.04126	0.0546381	0	0.00891371	0.0798798	1.2417	0.167918	0
4.8	0.158995	3.05814	0.0567129	0	0.00929323	0.0832547	1.26844	0.170029	0
4.9	0.161564	3.0749	0.0588175	0	0.0096803	0.086695	1.29537	0.172173	0
5	0.164097	3.09155	0.0609512	0	0.0100749	0.0902004	1.32251	0.17435	0
5.1	0.166594	3.10808	0.0631136	0	0.010477	0.0937706	1.34984	0.176558	0
5.2	0.169054	3.1245	0.0653043	0	0.0108865	0.0974053	1.37737	0.178799	0
5.3	0.171476	3.14079	0.0675226	0	0.0113035	0.101104	1.4051	0.181071	0
5.4	0.173862	3.15697	0.0697681	0	0.011728	0.104867	1.43302	0.183373	0
5.5	0.176209	3.17302	0.0720403	0	0.0121598	0.108694	1.46114	0.185706	0
5.6	0.178518	3.18896	0.0743386	0	0.0125991	0.112584	1.48945	0.188068	0
5.7	0.180788	3.20477	0.0766626	0	0.0130457	0.116538	1.51796	0.19046	0
5.8	0.183019	3.22045	0.0790118	0	0.0134996	0.120554	1.54665	0.19288	0
5.9	0.185212	3.236	0.0813856	0	0.0139608	0.124633	1.57554	0.195329	0
6	0.187364	3.25143	0.0837835	0	0.0144294	0.128774	1.60462	0.197805	0
6.1	0.189477	3.26673	0.0862051	0	0.0149052	0.132978	1.63389	0.200309	0
6.2	0.191549	3.2819	0.0886498	0	0.0153883	0.137243	1.66335	0.202839	0
6.3	0.193581	3.29694	0.0911171	0	0.0158786	0.14157	1.693	0.205396	0
6.4	0.195571	3.31184	0.0936066	0	0.0163761	0.145958	1.72284	0.207978	0
6.5	0.19752	3.32661	0.0961176	0	0.0168808	0.150408	1.75286	0.210586	0
6.6	0.199428	3.34124	0.0986498	0	0.0173926	0.154918	1.78307	0.213218	0
6.7	0.201293	3.35574	0.101203	0	0.0179116	0.159488	1.81346	0.215875	0
6.8	0.203116	3.3701	0.103775	0	0.0184378	0.164119	1.84405	0.218556	0
6.9	0.204896	3.38431	0.106368	0	0.018971	0.168809	1.87481	0.221259	0
7	0.206633	3.39839	0.108979	0	0.0195112	0.17356	1.90577	0.223986	0
7.1	0.208327	3.41232	0.111609	0	0.0200586	0.17837	1.93691	0.226735	0
7.2	0.209977	3.42612	0.114257	0	0.0206129	0.183239	1.96823	0.229506	0
7.3	0.211582	3.43976	0.116923	0	0.0211743	0.188166	1.99974	0.232299	0
7.4	0.213144	3.45326	0.119606	0	0.0217426	0.193153	2.03143	0.235112	0
7.5	0.21466	3.46661	0.122305	0	0.0223179	0.198198	2.06331	0.237945	0
7.6	0.216131	3.47982	0.12502	0	0.0229002	0.2033	2.09538	0.240799	0
7.7	0.217556	3.49287	0.127751	0	0.0234893	0.208461	2.12763	0.243672	0
7.8	0.218936	3.50577	0.130497	0	0.0240854	0.213679	2.16007	0.246564	0
7.9	0.220269	3.51852	0.133257	0	0.0246883	0.218955	2.19269	0.249474	0
8	0.221556	3.53112	0.136031	0	0.0252981	0.224287	2.2255	0.252402	0
8.1	0.222796	3.54356	0.138819	0	0.0259147	0.229676	2.25849	0.255348	0
8.2	0.223988	3.55584	0.14162	0	0.0265381	0.235122	2.29168	0.25831	0
8.3	0.225133	3.56797	0.144433	0	0.0271683	0.240623	2.32505	0.261289	0
8.4	0.22623	3.57993	0.147259	0	0.0278052	0.246181	2.35861	0.264284	0
8.5	0.227278	3.59174	0.150095	0	0.0284489	0.251794	2.39235	0.267295	0
8.6	0.228278	3.60338	0.152943	0	0.0290993	0.257463	2.42629	0.27032	0
8.7	0.229228	3.61486	0.155801	0	0.0297564	0.263187	2.46041	0.27336	0
8.8	0.23013	3.62618	0.158669	0	0.0304202	0.268966	2.49473	0.276414	0
8.9	0.230981	3.63733	0.161547	0	0.0310906	0.274799	2.52923	0.279481	0
9	0.231782	3.64831	0.164433	0	0.0317676	0.280686	2.56393	0.282562	0
9.1	0.232533	3.65913	0.167328	0	0.0324513	0.286628	2.59882	0.285655	0
9.2	0.233233	3.66977	0.170231	0	0.0331415	0.292623	2.6339	0.28876	0
9.3	0.233882	3.68025	0.173141	0	0.0338383	0.298672	2.66917	0.291876	0
9.4	0.234479	3.69055	0.176058	0	0.0345416	0.304774	2.70464	0.295004	0
9.5	0.235024	3.70068	0.178982	0	0.0352515	0.310929	2.7403	0.298142	0
9.6	0.235517	3.71063	0.181911	0	0.0359678	0.317136	2.77616	0.301291	0
9.7	0.235958	3.72041	0.184846	0	0.0366906	0.323396	2.81221	0.304448	0
9.8	0.236345	3.73001	0.187786	0	0.0374198	0.329708	2.84846	0.307615	0
9.9	0.236679	3.73943	0.19073	0	0.0381555	0.336072	2.88491	0.310791	0
10	0.236958	3.74867	0.193678	0	0.0388976	0.342488	2.92156	0.313975	0
10.1	0.237183	3.75773	0.196629	0	0.039646	0.348955	2.9584	0.317166	0
10.2	0.237353	3.76661	0.199583	0	0.0404008	0.355473	2.99545	0.320364	0
10.3	0.237466	3.7753	0.20254	0	0.041162	0.362041	3.0327	0.32357	0
10.4	0.237519	3.78381	0.205498	0	0.0419294	0.368661	3.08221	0.326781	0
10.5	0.237519	3.79216	0.208464	0	0.0427469	0.375598	3.13164	0.330027	0
10.6	0.237498	3.80043	0.211451	0	0.0437341	0.424003	3.13135	0.333392	0.000542402
10.7	0.237432	3.80867	0.214473	0	0.0449945	0.471997	3.13046	0.336931	0.00219637
10.8	0.237325	3.81689	0.217528	0	0.0465249	0.519626	3.12903	0.340642	0.00484485
10.9	0.23718	3.82507	0.220618	0	0.0483201	0.566913	3.12707	0.344523	0.00844368
11	0.236998	3.83323	0.223744	0	0.0503755	0.613875	3.12462	0.34857	0.0129642
11.1	0.236778	3.84136	0.226906	0	0.0526865	0.660523	3.12168	0.352782	0.0183826
11.2	0.236523	3.84945	0.230105	0	0.0552488	0.70687	3.11825	0.357155	0.0246771
11.3	0.236232	3.85752	0.233341	0	0.058058	0.752927	3.11435	0.361686	0.031827
11.4	0.235906	3.86555	0.236615	0	0.0611097	0.798704	3.10999	0.366373	0.039812
11.5	0.235546	3.87355	0.239927	0	0.0643999	0.844212	3.10518	0.371212	0.0486122
11.6	0.235153	3.88151	0.243279	0	0.067924	0.889463	3.09993	0.376201	0.0582079
11.7	0.234726	3.88945	0.24667	0	0.0716781	0.934466	3.09424	0.381337	0.0685795
11.8	0.234268	3.89734	0.250102	0	0.0756577	0.979232	3.08813	0.386617	0.0797074
11.9	0.233777	3.9052	0.253575	0	0.0798587	1.02377	3.08161	0.392038	0.0915723
12	0.233255	3.91303	0.257089	0	0.0842769	1.0681	3.07467	0.397597	0.104155
12.1	0.232703	3.92081	0.260646	0	0.0889081	1.11221	3.06734	0.403292	0.117436
12.2	0.232121	3.92856	0.264245	0	0.0937481	1.15614	3.05963	0.40912	0.131395
12.3	0.23151	3.93627	0.267888	0	0.0987927	1.19988	3.05153	0.415078	0.146015
12.4	0.230869	3.94394	0.271575	0	0.104038	1.24344	3.04307	0.421163	0.161274
12.5	0.230201	3.95157	0.275307	0	0.109479	1.28684	3.03424	0.427371	0.177155
12.6	0.229505	3.95916	0.279084	0	0.115112	1.33009	3.02507	0.433702	0.193638
12.7	0.228782	3.96671	0.282907	0	0.120933	1.37319	3.01555	0.44015	0.210703
12.8	0.228033	3.97422	0.286776	0	0.126937	1.41617	3.0057	0.446715	0.228332
12.9	0.227258	3.98168	0.290692	0	0.133121	1.45902	2.99552	0.453392	0.246504
13	0.226458	3.9891	0.294657	0	0.139481	1.50176	2.98503	0.460179	0.265202
13.1	0.225633	3.99647	0.298669	0	0.146011	1.54439	2.97423	0.467073	0.284405
13.2	0.224784	4.0038	0.302731	0	0.152708	1.58694	2.96314	0.474072	0.304095
13.3	0.223912	4.01108	0.306842	0	0.159568	1.62941	2.95176	0.481172	0.324252
13.4	0.223017	4.01831	0.311003	0	0.166586	1.67181	2.9401	0.488371	0.344857
13.5	0.2221	4.0255	0.315215	0	0.173759	1.71415	2.92816	0.495666	0.365891
13.6	0.221161	4.03264	0.319479	0	0.181082	1.75644	2.91597	0.503053	0.387334
13.7	0.220202	4.03973	0.323794	0	0.188551	1.79869	2.90353	0.510531	0.409168
13.8	0.219222	4.04677	0.328162	0	0.196161	1.84091	2.89084	0.518096	0.431373
13.9	0.218222	4.05376	0.332583	0	0.203909	1.88312	2.87792	0.525745	0.45393
14	0.217202	4.0607	0.337059	0	0.211791	1.92531	2.86478	0.533476	0.47682
14.1	0.216165	4.06758	0.341588	0	0.219802	1.96752	2.85142	0.541286	0.500023
14.2	0.215109	4.07442	0.346173	0	0.227938	2.00973	2.83785	0.549171	0.523521
14.3	0.214036	4.0812	0.350814	0	0.236194	2.05197	2.82409	0.55713	0.547294
14.4	0.212946	4.08792	0.35551	0	0.244568	2.09425	2.81014	0.565159	0.571323
14.5	0.21184	4.0946	0.360264	0	0.253054	2.13657	2.79601	0.573255	0.595588
14.6	0.210718	4.10121	0.365075	0	0.261648	2.17894	2.78171	0.581416	0.620071
14.7	0.209581	4.10777	0.369944	0	0.270346	2.22139	2.76724	0.589639	0.644753
14.8	0.208429	4.11427	0.374872	0	0.279145	2.26391	2.75263	0.597921	0.669614
14.9	0.207264	4.12071	0.37986	0	0.288039	2.30651	2.73787	0.606258	0.694635
15	0.206085	4.1271	0.384907	0	0.297025	2.34921	2.72298	0.614649	0.719796
15.1	0.204894	4.13343	0.390015	0	0.306098	2.39203	2.70796	0.623091	0.745079
15.2	0.203691	4.13969	0.395184	0	0.315254	2.43496	2.69283	0.631579	0.770465
15.3	0.202476	4.1459	0.400415	0	0.32449	2.47801	2.67759	0.640113	0.795933
15.4	0.201251	4.15204	0.405709	0	0.3338	2.52121	2.66225	0.648688	0.821466
15.5	0.200015	4.15812	0.411065	0	0.343181	2.56456	2.64682	0.657303	0.847043
15.6	0.198769	4.16414	0.416485	0	0.352629	2.60807	2.63132	0.665953	0.872646
15.7	0.197514	4.17009	0.42197	0	0.362139	2.65175	2.61574	0.674637	0.898256
15.8	0.196251	4.17598	0.427519	0	0.371707	2.69561	2.6001	0.683352	0.923853
15.9	0.19498	4.18181	0.433134	0	0.381329	2.73966	2.58441	0.692094	0.949417
16	0.193701	4.18757	0.438815	0	0.391001	2.78391	2.56867	0.700861	0.974931
16.1	0.192416	4.19326	0.444562	0	0.400718	2.82838	2.5529	0.70965	1.00037
16.2	0.191125	4.19888	0.450377	0	0.410477	2.87307	2.53711	0.718458	1.02573
16.3	0.189828	4.20444	0.45626	0	0.420274	2.91799	2.5213	0.727283	1.05097
16.4	0.188526	4.20993	0.462211	0	0.430103	2.96316	2.50548	0.736121	1.07609
16.5	0.18722	4.21534	0.468232	0	0.439961	3.00858	2.48966	0.74497	1.10106
16.6	0.18591	4.22069	0.474322	0	0.449844	3.05426	2.47385	0.753826	1.12586
16.7	0.184597	4.22597	0.480482	0	0.459747	3.10022	2.45806	0.762688	1.15048
16.8	0.183281	4.23117	0.486714	0	0.469667	3.14647	2.4423	0.771551	1.17489
16.9	0.181963	4.2363	0.493017	0	0.479599	3.19301	2.42658	0.780414	1.19908
17	0.180644	4.24136	0.499393	0	0.489539	3.23986	2.41091	0.789274	1.22303
17.1	0.179325	4.24634	0.505841	0	0.499483	3.28703	2.39529	0.798127	1.24671
17.2	0.178005	4.25125	0.512363	0	0.509427	3.33453	2.37973	0.80697	1.27011
17.3	0.176685	4.25609	0.518958	0	0.519366	3.38236	2.36425	0.815802	1.29321
17.4	0.175366	4.26084	0.525629	0	0.529296	3.43054	2.34886	0.824619	1.31599
17.5	0.174049	4.26553	0.532375	0	0.539213	3.47908	2.33355	0.833418	1.33844
17.6	0.172735	4.27013	0.539196	0	0.549114	3.52799	2.31835	0.842197	1.36052
17.7	0.171423	4.27465	0.546094	0	0.558993	3.57728	2.30325	0.850952	1.38222
17.8	0.170114	4.2791	0.553069	0	0.568846	3.62696	2.28828	0.859681	1.40353
17.9	0.168809	4.28346	0.560122	0	0.57867	3.67705	2.27343	0.868381	1.42443
18	0.167509	4.28775	0.567254	0	0.58846	3.72754	2.25872	0.877049	1.44488
18.1	0.166215	4.29195	0.574464	0	0.598213	3.77846	2.24416	0.885682	1.46489
18.2	0.164925	4.29607	0.581754	0	0.607923	3.8298	2.22975	0.894278	1.48442
18.3	0.163643	4.30011	0.589124	0	0.617587	3.88159	2.21551	0.902833	1.50345
18.4	0.162367	4.30406	0.596574	0	0.6272	3.93384	2.20144	0.911345	1.52198
18.5	0.161098	4.30793	0.604107	0	0.636758	3.98655	2.18755	0.919811	1.53997
18.6	0.159838	4.31172	0.611721	0	0.646258	4.03973	2.17385	0.928228	1.55742
18.7	0.158587	4.31541	0.619417	0	0.655695	4.0934	2.16036	0.936594	1.57429
18.8	0.157345	4.31903	0.627197	0	0.665064	4.14756	2.14707	0.944904	1.59057
18.9	0.156113	4.32255	0.635061	0	0.674362	4.20223	2.134	0.953157	1.60625
19	0.154891	4.32599	0.64301	0	0.683585	4.25741	2.12117	0.96135	1.6213
19.1	0.15368	4.32934	0.651043	0	0.692727	4.31312	2.10856	0.96948	1.6357
19.2	0.152482	4.3326	0.659162	0	0.701786	4.36937	2.0962	0.977544	1.64943
19.3	0.151295	4.33576	0.667367	0	0.710756	4.42617	2.0841	0.985539	1.66248
19.4	0.150121	4.33884	0.67566	0	0.719635	4.48353	2.07226	0.993462	1.67483
19.5	0.148961	4.34183	0.68404	0	0.728416	4.54145	2.0607	1.00131	1.68645
19.6	0.147815	4.34472	0.692507	0	0.737098	4.59996	2.04941	1.00908	1.69733
19.7	0.146684	4.34752	0.701064	0	0.745674	4.65905	2.03842	1.01677	1.70744
19.8	0.145568	4.35022	0.70971	0	0.754141	4.71875	2.02773	1.02438	1.71678
19.9	0.144467	4.35284	0.718446	0	0.762495	4.77906	2.01735	1.0319	1.72531
20	0.143383	4.35535	0.727273	0	0.770732	4.84	2.00728	1.03934	1.73302
20.1	0.142317	4.35777	0.73619	0	0.778847	4.90156	1.99754	1.04668	1.73988
20.2	0.141268	4.36009	0.7452	0	0.786836	4.96378	1.98814	1.05393	1.74589
20.3	0.140237	4.36232	0.754302	0	0.794695	5.02665	1.97909	1.06108	1.75101
20.4	0.139225	4.36444	0.763497	0	0.802421	5.09019	1.97039	1.06813	1.75523
20.5	0.138232	4.36647	0.772786	0	0.810007	5.15443	1.96205	1.07508	1.75851
20.6	0.13726	4.3684	0.782169	0	0.817452	5.21937	1.95408	1.08192	1.76083
20.7	0.136308	4.37023	0.791646	0	0.82475	5.28507	1.9465	1.08865	1.76214
20.8	0.135375	4.37196	0.801269	0	0.83191	5.35165	1.93928	1.09529	1.76231
20.9	0.134451	4.37362	0.811374	0	0.839023	5.41838	1.93225	1.10188	1.76231
21	0.133523	4.37524	0.822317	0	0.846178	5.48553	1.92523	1.1085	1.76203
21.1	0.132589	4.37683	0.834141	0	0.853386	5.55306	1.91819	1.11516	1.76151
21.2	0.131651	4.37839	0.846833	0	0.860647	5.62094	1.91115	1.12185	1.76078
21.3	0.130708	4.37992	0.86038	0	0.867959	5.68916	1.9041	1.12858	1.75984
21.4	0.12976	4.38141	0.874769	0	0.87532	5.75771	1.89705	1.13533	1.75869
21.5	0.128808	4.38287	0.889988	0	0.882728	5.82656	1.88998	1.14212	1.75734
21.6	0.127851	4.3843	0.906024	0	0.890182	5.89572	1.88291	1.14894	1.75579
21.7	0.12689	4.3857	0.922865	0	0.89768	5.96515	1.87584	1.15578	1.75404
21.8	0.125925	4.38707	0.940497	0	0.905221	6.03486	1.86876	1.16266	1.75209
21.9	0.124956	4.38841	0.958908	0	0.912803	6.10483	1.86168	1.16955	1.74996
22	0.123983	4.38973	0.978086	0	0.920424	6.17504	1.8546	1.17648	1.74764
22.1	0.123007	4.39101	0.998018	0	0.928083	6.24549	1.84752	1.18342	1.74513
22.2	0.122027	4.39227	1.01869	0	0.935778	6.31615	1.84045	1.19039	1.74244
22.3	0.121044	4.3935	1.04009	0	0.943508	6.38702	1.83337	1.19738	1.73957
22.4	0.120058	4.3947	1.06221	0	0.951271	6.45809	1.8263	1.20439	1.73652
22.5	0.119069	4.39588	1.08503	0	0.959065	6.52933	1.81923	1.21141	1.7333
22.6	0.118077	4.39703	1.10855	0	0.966889	6.60074	1.81217	1.21846	1.72991
22.7	0.117083	4.39816	1.13274	0	0.974741	6.67231	1.80512	1.22552	1.72634
22.8	0.116086	4.39927	1.15759	0	0.98262	6.74401	1.79808	1.23259	1.72261
22.9	0.115087	4.40035	1.1831	0	0.990524	6.81585	1.79104	1.23968	1.71872
23	0.114086	4.4014	1.20926	0	0.998451	6.8878	1.78402	1.24679	1.71467
23.1	0.113082	4.40244	1.23603	0	1.0064	6.95986	1.77701	1.2539	1.71046
23.2	0.112077	4.40345	1.26343	0	1.01437	7.032	1.77001	1.26102	1.70609
23.3	0.11107	4.40445	1.29143	0	1.02236	7.10422	1.76302	1.26815	1.70157
23.4	0.110062	4.40542	1.32002	0	1.03036	7.17651	1.75605	1.27529	1.6969
23.5	0.109052	4.40637	1.34918	0	1.03838	7.24884	1.7491	1.28244	1.69209
23.6	0.108042	4.4073	1.37891	0	1.04641	7.32121	1.74216	1.28959	1.68713
23.7	0.10703	4.40822	1.4092	0	1.05446	7.39361	1.73525	1.29674	1.68203
23.8	0.106017	4.40911	1.44002	0	1.06252	7.46602	1.72835	1.3039	1.67679
23.9	0.105004	4.40999	1.47137	0	1.07058	7.53843	1.72148	1.31106	1.67141
24	0.10399	4.41085	1.50324	0	1.07865	7.61082	1.71462	1.31822	1.6659
24.1	0.102975	4.41169	1.53561	0	1.08673	7.68319	1.70779	1.32538	1.66026
24.2	0.101961	4.41252	1.56847	0	1.09482	7.75551	1.70099	1.33253	1.65449
24.3	0.100946	4.41333	1.60181	0	1.1029	7.82779	1.69421	1.33969	1.6486
24.4	0.0999319	4.41413	1.63561	0	1.11099	7.9	1.68746	1.34684	1.64259
24.5	0.0989176	4.41491	1.66987	0	1.11907	7.97213	1.68073	1.35398	1.63645
24.6	0.0979038	4.41568	1.70456	0	1.12715	8.04416	1.67404	1.36112	1.6302
24.7	0.0968906	4.41643	1.73968	0	1.13523	8.1161	1.66737	1.36824	1.62384
24.8	0.0958781	4.41717	1.77522	0	1.14331	8.18791	1.66074	1.37536	1.61736
24.9	0.0948665	4.4179	1.81116	0	1.15137	8.25959	1.65414	1.38247	1.61077
25	0.0938559	4.41862	1.84749	0	1.15943	8.33113	1.64757	1.38957	1.60408
25.1	0.0928466	4.41933	1.88419	0	1.16748	8.40252	1.64104	1.39665	1.59729
25.2	0.0918386	4.42003	1.92126	0	1.17551	8.47373	1.63454	1.40372	1.59039
25.3	0.0908322	4.42071	1.95868	0	1.18354	8.54476	1.62808	1.41077	1.5834
25.4	0.0898275	4.42139	1.99644	0	1.19154	8.6156	1.62166	1.41781	1.57631
25.5	0.0888246	4.42206	2.03453	0	1.19953	8.68623	1.61528	1.42483	1.56913
25.6	0.0878238	4.42272	2.07293	0	1.2075	8.75663	1.60894	1.43183	1.56186
25.7	0.0868251	4.42338	2.11164	0	1.21546	8.8268	1.60264	1.43881	1.55451
25.8	0.0858288	4.42402	2.15063	0	1.22339	8.89673	1.59639	1.44576	1.54707
25.9	0.084835	4.42466	2.1899	0	1.23129	8.96639	1.59018	1.4527	1.53955
26	0.0838438	4.4253	2.22943	0	1.23918	9.03578	1.58401	1.45961	1.53195
26.1	0.0828554	4.42592	2.26922	0	1.24703	9.10489	1.57789	1.4665	1.52427
26.2	0.08187	4.42655	2.30924	0	1.25486	9.17369	1.57182	1.47336	1.51653
26.3	0.0808878	4.42717	2.34949	0	1.26266	9.24218	1.5658	1.48019	1.50871
26.4	0.0799089	4.42778	2.38996	0	1.27042	9.31035	1.55983	1.48699	1.50082
26.5	0.0789334	4.4284	2.43062	0	1.27816	9.37818	1.5539	1.49377	1.49287
26.6	0.0779615	4.42901	2.47148	0	1.28586	9.44566	1.54804	1.50051	1.48486
26.7	0.0769934	4.42962	2.51251	0	1.29352	9.51277	1.54222	1.50722	1.47679
26.8	0.0760292	4.43022	2.5537	0	1.30115	9.57951	1.53646	1.51389	1.46866
26.9	0.0750692	4.43083	2.59505	0	1.30874	9.64586	1.53075	1.52054	1.46047
27	0.0741133	4.43144	2.63653	0	1.31628	9.7118	1.5251	1.52714	1.45224
27.1	0.073162	4.43204	2.67814	0	1.32379	9.77733	1.51951	1.53371	1.44396
27.2	0.0722151	4.43265	2.71987	0	1.33125	9.84243	1.51398	1.54024	1.43563
27.3	0.0712731	4.43326	2.76169	0	1.33866	9.90709	1.50851	1.54673	1.42726
27.4	0.0703359	4.43387	2.8036	0	1.34603	9.9713	1.5031	1.55318	1.41885
27.5	0.0694037	4.43449	2.84559	0	1.35335	10.035	1.49775	1.55958	1.4104
27.6	0.0684768	4.4351	2.88764	0	1.36062	10.0983	1.49247	1.56595	1.40192
27.7	0.0675553	4.43572	2.92975	0	1.36783	10.161	1.48725	1.57227	1.3934
27.8	0.0666393	4.43635	2.97189	0	1.37499	10.2233	1.4821	1.57854	1.38486
27.9	0.065729	4.43698	3.01405	0	1.3821	10.285	1.47701	1.58476	1.37629
28	0.0648245	4.43761	3.05623	0	1.38915	10.3462	1.472	1.59094	1.36769
28.1	0.0639261	4.43825	3.09841	0	1.39614	10.4069	1.46705	1.59707	1.35908
28.2	0.0630338	4.4389	3.14058	0	1.40307	10.467	1.46217	1.60315	1.35044
28.3	0.0621479	4.43956	3.18272	0	1.40994	10.5265	1.45737	1.60917	1.34179
28.4	0.0612685	4.44022	3.22483	0	1.41675	10.5855	1.45264	1.61515	1.33313
28.5	0.0603957	4.44089	3.26689	0	1.42349	10.6438	1.44798	1.62107	1.32446
28.6	0.0595297	4.44157	3.30888	0	1.43017	10.7015	1.4434	1.62693	1.31578
28.7	0.0586707	4.44226	3.3508	0	1.43678	10.7587	1.43889	1.63274	1.3071
28.8	0.0578189	4.44296	3.39263	0	1.44331	10.8151	1.43447	1.63848	1.29841
28.9	0.0569743	4.44367	3.43436	0	1.44978	10.871	1.43012	1.64417	1.28972
29	0.0561372	4.44439	3.47598	0	1.45617	10.9261	1.42585	1.6498	1.28104
29.1	0.0553077	4.44512	3.51748	0	1.46249	10.9806	1.42166	1.65537	1.27237
29.2	0.054486	4.44587	3.55883	0	1.46874	11.0344	1.41755	1.66088	1.2637
29.3	0.0536722	4.44663	3.60004	0	1.4749	11.0875	1.41353	1.66632	1.25505
29.4	0.0528666	4.4474	3.64109	0	1.48099	11.1399	1.40959	1.67169	1.24641
29.5	0.0520691	4.44818	3.68196	0	1.48699	11.1915	1.40574	1.677	1.23779
29.6	0.0512801	4.44898	3.72264	0	1.49291	11.2424	1.40198	1.68224	1.22918
29.7	0.0504997	4.4498	3.76312	0	1.49875	11.2926	1.3983	1.68742	1.2206
29.8	0.049728	4.45063	3.80339	0	1.5045	11.342	1.39471	1.69252	1.21205
29.9	0.0489652	4.45148	3.84343	0	1.51017	11.3906	1.39121	1.69755	1.20352
30	0.0482114	4.45234	3.88323	0	1.51575	11.4384	1.38781	1.70251	1.19503
30.1	0.0474669	4.45322	3.92279	0	1.52123	11.4854	1.38449	1.7074	1.18657
30.2	0.0467317	4.45412	3.96208	0	1.52663	11.5316	1.38127	1.71221	1.17814
30.3	0.0460061	4.45504	4.00109	0	1.53193	11.577	1.37815	1.71694	1.16976
30.4	0.0452901	4.45597	4.03982	0	1.53713	11.6215	1.37512	1.7216	1.16141
30.5	0.044584	4.45693	4.07825	0	1.54224	11.6652	1.37219	1.72618	1.15311
30.6	0.043888	4.45791	4.11636	0	1.54725	11.708	1.36936	1.73068	1.14486
30.7	0.0432021	4.4589	4.15415	0	1.55216	11.7499	1.36662	1.73509	1.13666
30.8	0.0425265	4.45992	4.1916	0	1.55696	11.7909	1.36399	1.73943	1.12851
30.9	0.0418614	4.46096	4.2287	0	1.56167	11.831	1.36146	1.74368	1.12042
31	0.041207	4.46203	4.26543	0	1.56626	11.8702	1.35903	1.74785	1.11238
31.1	0.0405634	4.46311	4.30179	0	1.57076	11.9084	1.35671	1.75193	1.10441
31.2	0.0399308	4.46422	4.33776	0	1.57514	11.9457	1.35449	1.75593	1.0965
31.3	0.0393093	4.46536	4.37333	0	1.57941	11.9821	1.35238	1.75983	1.08866
31.4	0.0386991	4.46652	4.40848	0	1.58358	12.0174	1.35038	1.76365	1.08088
31.5	0.0381003	4.4677	4.44321	0	1.58763	12.0518	1.34848	1.76738	1.07318
31.6	0.0375132	4.46891	4.4775	0	1.59156	12.0852	1.3467	1.77101	1.06555
31.7	0.0369378	4.47015	4.51134	0	1.59538	12.1175	1.34502	1.77455	1.05801
31.8	0.0363744	4.47141	4.54472	0	1.59908	12.1488	1.34346	1.778	1.05054
31.9	0.0358231	4.4727	4.57762	0	1.60266	12.1791	1.34201	1.78135	1.04315
32	0.035284	4.47402	4.61003	0	1.60612	12.2084	1.34068	1.78461	1.03585
32.1	0.0347574	4.47537	4.64193	0	1.60946	12.2365	1.33946	1.78776	1.02864
32.2	0.0342433	4.47674	4.67333	0	1.61267	12.2636	1.33836	1.79082	1.02152
32.3	0.0337419	4.47815	4.70419	0	1.61576	12.2896	1.33738	1.79378	1.01449
32.4	0.0332535	4.47959	4.73452	0	1.61872	12.3145	1.33652	1.79663	1.00756
32.5	0.0327781	4.48106	4.7643	0	1.62155	12.3383	1.33578	1.79939	1.00073
32.6	0.0323159	4.48256	4.79351	0	1.62425	12.361	1.33516	1.80203	0.993998
32.7	0.0318671	4.48409	4.82215	0	1.62682	12.3825	1.33467	1.80458	0.987374
32.8	0.0314318	4.48566	4.85019	0	1.62925	12.4028	1.3343	1.80702	0.980857
32.9	0.0310102	4.48725	4.87763	0	1.63155	12.422	1.33406	1.80934	0.974451
33	0.0306025	4.48889	4.90446	0	1.63371	12.4399	1.33396	1.81157	0.968158
33.1	0.0302052	4.49059	4.93086	0	1.63577	12.4569	1.33396	1.8137	0.961946
